# Supplementary material for: Phosphoproteome of Human Glioblastoma Initiating Cells Reveals Novel Signaling Regulators Encoded by the Transcriptome
Source: PLoS One. 2012 Aug 17;7(8):e43398. doi: 10.1371/journal.pone.0043398 (PMC3422224; doi:10.1371/journal.pone.0043398)
Supplement: Table S1 — Detailed information on the phosphopeptides identified from NCBI RefSeq human protein database. (XLSX) [file pone.0043398.s004.xlsx]

## Sheet: 20120605_Result_Extract_Phospho
Table S1. Detailed information on the phosphopeptides identified from NCBI RefSeq human protein database.
aEvaluation of the phosphorylated sites was conductd on the basis of the threshold of above 75% phosphoRS site probabilities, which were calculated by Proteome Discover (ver. 1.3; Thermo Fisher Scientific).
RefSeq ID	Description	Peptide Sequence	Number of Phospho Sites	Phospho Sitesa	Other Modifications	SILAC Ratio (Lys6/Lys0)	Observed m/z	Charge	Number of Missed Cleavages	Mass Error [ppm]	Mascot Score	Exp Value	Activation Type
NP_066932.1	thymosin beta-4 [Homo sapiens]	SDKPDMAEIEK	1	S1	N-Term(Acetyl); K3(Label); K11(Label)	1.013	698.809	2	0	0.17	61	1.36599e-05	HCD1
		SDKPDMAEIEK	1	S1	N-Term(Acetyl); K3(Label); K11(Label)	1.013	698.809	2	0	0.61	53	7.94835e-05	HCD1
		SDKPDMAEIEK	1	S1	N-Term(Acetyl)	1.478	692.787	2	0	-2.14	52	0.000100663	HCD2
		SDKPDMAEIEK	1	S1	N-Term(Acetyl)	1.013	692.788	2	0	-0.55	48	0.000294747	HCD1
		SDKPDMAEIEK	1	S1	N-Term(Acetyl); K3(Label); K11(Label)	1.478	698.809	2	0	-0.18	46	0.000493945	HCD2
		SDKPDMAEIEK	1	S1	N-Term(Acetyl)	1.013	692.788	2	0	-1.34	44	0.000496123	HCD1
		NPLPSKETIEQEK	1	S5		1.871	796.883	2	1	1.12	42	0.00128306	CID1
		NPLPSKETIEQEK	1	T8		1.871	796.883	2	1	0.96	38	0.00371871	CID1
		TETQEKNPLPSK	1	T3	K6(Label); K12(Label)	2.794	732.363	2	1	-0.09	35	0.00613424	CID2
		TETQEKNPLPSK	1	T3	K6(Label); K12(Label)	2.794	732.363	2	1	-0.09	35	0.00683535	CID2
		SDKPDMAEIEK	1	S1	N-Term(Acetyl); K3(Label); K11(Label)	1.478	698.809	2	0	0.43	31	0.0135679	HCD2
		NPLPSKETIEQEK	1	S5	K6(Label); K13(Label)		802.902	2	1	-0.09	25	0.0698931	CID2
		KTETQEKNPLPSK	1	T4	K1(Label); K7(Label); K13(Label)	2.263	533.282	3	2	-0.2	24	0.0735382	CID2
RefSeq ID	Description	Peptide Sequence	Number of Phospho Sites	Phospho Sitesa	Other Modifications	SILAC Ratio (Lys6/Lys0)	Observed m/z	Charge	Number of Missed Cleavages	Mass Error [ppm]	Mascot Score	Exp Value	Activation Type
NP_003371.2	vimentin [Homo sapiens]	LLQDSVDFSLADAINTEFK	1	S5		1.352	1103.52	2	0	0.52	120	3.33034e-11	CID2
		LLQDSVDFSLADAINTEFK	1	S5	K19(Label)		1106.53	2	0	0.36	112	2.42288e-10	CID2
		LLQDSVDFSLADAINTEFK	1	S5	K19(Label)		1106.53	2	0	1.35	108	6.35606e-10	CID2
		LLQDSVDFSLADAINTEFK	1	S5			1103.52	2	0	-0.04	107	6.44059e-10	CID2
		LLQDSVDFSLADAINTEFK	1	S5		1.562	1103.52	2	0	1.29	101	2.69022e-09	CID2
		LLQDSVDFSLADAINTEFK	1	S5		1.562	1103.52	2	0	-0.04	101	2.6664e-09	CID2
		LLQDSVDFSLADAINTEFK	1	S5		1.337	1103.52	2	0	0.52	100	3.51957e-09	CID2
		LLQDSVDFSLADAINTEFK	1	S5	K19(Label)	1.352	1106.53	2	0	0.36	96	9.1692e-09	CID2
		LLQDSVDFSLADAINTEFK	1	S5			1103.52	2	0	0.85	96	8.75202e-09	CID2
		LLQDSVDFSLADAINTEFK	1	S5	K19(Label)		1106.53	2	0	0.13	95	1.23411e-08	CID2
		LLQDSVDFSLADAINTEFK	1	S5			1103.52	2	0	-0.15	95	1.25805e-08	CID2
		LLQDSVDFSLADAINTEFK	1	S5	K19(Label)	1.562	1106.53	2	0	-0.2	90	3.33355e-08	CID2
		LLQDSVDFSLADAINTEFK	1	S5		1.352	1103.52	2	0	0.07	90	3.83886e-08	CID2
		LLQDSVDFSLADAINTEFK	1	S5			1103.52	2	0	-0.15	87	6.70963e-08	CID2
		LLQDSVDFSLADAINTEFK	1	S5	K19(Label)		1106.53	2	0	1.46	87	6.82487e-08	CID2
		LLQDSVDFSLADAINTEFK	1	S5	K19(Label)		1106.53	2	0	0.47	87	8.23179e-08	CID2
		LLQDSVDFSLADAINTEFK	1	S5			1103.52	2	0	1.29	86	9.74514e-08	CID2
		LLQDSVDFSLADAINTEFK	1	S5	K19(Label)		1106.53	2	0	0.69	85	1.32627e-07	CID2
		LLQDSVDFSLADAINTEFK	1	S5			1103.52	2	0	0.18	83	1.6584e-07	CID2
		LLQDSVDFSLADAINTEFK	1	S5	K19(Label)	1.562	1106.53	2	0	0.8	81	2.57563e-07	CID2
		SLYASSPGGVYATR	1	S5			754.843	2	0	0.97	81	1.64989e-07	HCD1
		SLYASSPGGVYATR	1	S6			754.844	2	0	1.38	79	2.54573e-07	HCD1
		LLQDSVDFSLADAINTEFK	1	S5			1103.52	2	0	-0.7	79	4.69998e-07	CID2
		LLQDSVDFSLADAINTEFK	1	S5	K19(Label)	1.788	1106.53	2	0	0.02	78	6.31676e-07	CID2
		SLYASSPGGVYATR	1				754.843	2	0	-0.08	77	3.57521e-07	HCD2
		SLYASSPGGVYATR	1				754.843	2	0	-0.16	77	3.73509e-07	HCD2
		LLQDSVDFSLADAINTEFK	1	S5	K19(Label)		1106.53	2	0	0.69	77	8.21545e-07	CID2
		QVQSLTCEVDALK	1	S4	C7(Carbamidomethyl)	1.189	785.863	2	0	0.85	75	6.75876e-07	CID2
		QDVDNASLAR	1	S7			584.753	2	0	0.08	75	2.81248e-07	CID2
		QVQSLTCEVDALK	1	S4	C7(Carbamidomethyl)	1.012	785.862	2	0	-0.63	74	8.69465e-07	CID2
		LLQDSVDFSLADAINTEFK	1	S5			1103.52	2	0	0.85	73	1.79105e-06	CID2
		LLQDSVDFSLADAINTEFK	1	S5		1.788	1103.52	2	0	-0.59	72	2.02096e-06	CID2
		LLQDSVDFSLADAINTEFK	1	S5			1103.52	2	0	0.52	71	2.56147e-06	CID2
		LLQDSVDFSLADAINTEFK	1	S5	K19(Label)		1106.53	2	0	0.69	71	2.75824e-06	CID2
		LLQDSVDFSLADAINTEFK	1	S5	K19(Label)	2.604	1106.53	2	0	-0.09	71	3.4785e-06	CID2
		LLQDSVDFSLADAINTEFK	1	S5		1.352	1103.52	2	0	0.3	70	3.8974e-06	CID2
		QVQSLTCEVDALK	1	S4	C7(Carbamidomethyl)	1.049	785.862	2	0	-0.78	70	2.28925e-06	CID2
		SLYASSPGGVYATR	1	Y11			754.843	2	0	0.08	68	2.74178e-06	CID2
		LLQDSVDFSLADAINTEFK	1	S5	K19(Label)		1106.53	2	0	0.47	68	6.21576e-06	CID2
		SLYASSPGGVYATR	1	S1			754.842	2	0	-0.32	68	3.48292e-06	CID2
		SLYASSPGGVYATR	1	S6			754.843	2	0	0.33	67	3.62384e-06	CID2
		LLQDSVDFSLADAINTEFK	1	S5	K19(Label)		1106.53	2	0	0.02	66	8.59992e-06	CID2
		LLQDSVDFSLADAINTEFK	1	S5	K19(Label)	1.788	1106.53	2	0	0.36	66	8.8988e-06	CID2
		SLYASSPGGVYATR	1	Y11			754.843	2	0	0	66	4.68849e-06	CID1
		EMEENFAVEAANYQDTIGR	1	T16	M2(Oxidation)		1141.97	2	0	-0.3	66	6.71363e-06	CID2
		QVQSLTCEVDALK	1	S4	C7(Carbamidomethyl); K13(Label)	1.043	788.873	2	0	0.24	66	5.86798e-06	CID2
		LLQDSVDFSLADAINTEFK	1	S5			1103.52	2	0	1.18	66	9.07585e-06	CID2
		LLQDSVDFSLADAINTEFK	1	S5		1.337	1103.52	2	0	-0.15	66	9.07191e-06	CID2
		EMEENFAVEAANYQDTIGR	1	T16	M2(Oxidation)		1141.97	2	0	2.06	66	7.11622e-06	CID2
		SLYASSPGGVYATR	1	Y11			754.843	2	0	0.65	66	5.70701e-06	CID1
		SLYASSPGGVYATR	1	S5			754.843	2	0	0.57	65	5.64197e-06	CID2
		SLYASSPGGVYATR	1	S5			754.843	2	0	0.57	65	5.65498e-06	CID2
		EMEENFAVEAANYQDTIGR	1	T16	M2(Oxidation)		1141.97	2	0	0.13	65	8.56188e-06	CID2
		LLQDSVDFSLADAINTEFK	1	S5	K19(Label)		1106.53	2	0	0.58	65	1.21955e-05	HCD1
		SLYASSPGGVYATR	1	S1			754.843	2	0	0.17	65	6.15224e-06	CID2
		SLYASSPGGVYATR	1	S1			754.843	2	0	0.25	65	6.26662e-06	CID2
		SLYASSPGGVYATR	1	S1			754.843	2	0	0.25	64	7.24492e-06	CID2
		LLQDSVDFSLADAINTEFK	1	S5	K19(Label)	1.227	1106.53	2	0	2.45	64	1.59634e-05	HCD2
		SRLGDLYEEEMR	1	S1			789.336	2	1	-0.59	63	6.83584e-06	HCD2
		QVQSLTCEVDALK	1	S4	C7(Carbamidomethyl); K13(Label)	1.049	788.873	2	0	0.08	63	1.16604e-05	CID2
		QDVDNASLAR	1	S7			584.754	2	0	0.4	63	4.62385e-06	CID2
		LLQDSVDFSLADAINTEFK	1	S5			1103.52	2	0	0.74	63	1.77736e-05	CID2
		SLYASSPGGVYATR	1				754.843	2	0	0.73	63	1.23411e-05	HCD2
		SLYASSPGGVYATR	1	S6			754.843	2	0	0.57	62	1.09252e-05	CID2
		SLYASSPGGVYATR	1	S6			754.843	2	0	-0.16	62	1.10484e-05	CID1
		SLYASSPGGVYATR	1	S1			754.842	2	0	-0.32	62	1.17204e-05	CID2
		SLYASSPGGVYATR	1	S6			754.842	2	0	-0.72	62	1.2066e-05	CID2
		SLYASSPGGVYATR	1	S6			754.843	2	0	-0.08	62	1.16762e-05	CID2
		MFGGPGTASRPSSSR	1	S13			787.843	2	0	0.28	62	8.99067e-06	CID2
		ETNLDSLPLVDTHSK	1	S6	K15(Label)	0.951	877.92	2	0	1.43	62	1.8276e-05	HCD1
		SLYASSPGGVYATR	1	S6			754.843	2	0	0.65	62	1.41713e-05	CID2
		SLYASSPGGVYATR	1	Y11			754.842	2	0	-0.4	62	1.36322e-05	CID2
		QDVDNASLAR	1	S7			584.754	2	0	0.4	62	6.6989e-06	CID2
		LLQDSVDFSLADAINTEFK	1	S5	K19(Label)	1.247	1106.53	2	0	1.13	61	2.70993e-05	HCD2
		SLYASSPGGVYATR	1	S1			754.843	2	0	-0.16	61	1.61176e-05	CID2
		SLYASSPGGVYATR	1	S6			754.843	2	0	0.49	61	1.63844e-05	CID2
		SLYASSPGGVYATR	1	S6			754.843	2	0	0.49	61	1.68434e-05	CID2
		SLYASSPGGVYATR	1	S1			754.842	2	0	-0.56	61	1.77531e-05	CID2
		LLQDSVDFSLADAINTEFK	1	S5		1.323	1103.52	2	0	-1.81	60	3.25191e-05	HCD2
		SLYASSPGGVYATR	1	S6			754.843	2	0	0.25	60	1.87946e-05	CID2
		SLYASSPGGVYATR	1	S5			754.843	2	0	0.25	60	1.89685e-05	CID2
		SLYASSPGGVYATR	1	S5			754.843	2	0	0.25	60	1.90122e-05	CID2
		SLYASSPGGVYATR	1	S6			754.842	2	0	-1.13	60	2.14217e-05	CID2
		MFGGPGTASRPSSSR	1	S13			787.843	2	0	-0.27	60	1.65231e-05	CID2
		SLYASSPGGVYATR	1	S6			754.843	2	0	0.25	59	2.29104e-05	CID1
		SLYASSPGGVYATR	1	S1			754.843	2	0	0.97	59	2.70056e-05	CID1
		SLYASSPGGVYATR	1	Y11			754.843	2	0	0.49	59	2.65724e-05	CID1
		SLYASSPGGVYATR	1	S6			754.842	2	0	-0.56	59	2.80075e-05	CID2
		LLQDSVDFSLADAINTEFK	1	S5	K19(Label)	1.352	1106.53	2	0	0.13	59	5.32543e-05	CID2
		SLYASSPGGVYATR	1	S5			754.843	2	0	-0.08	58	2.73087e-05	CID2
		SLYASSPGGVYATR	1	Y11			754.842	2	0	-0.56	58	3.05686e-05	CID2
		SLYASSPGGVYATR	1	S1			754.842	2	0	-0.4	58	3.03087e-05	HCD2
		QVQSLTCEVDALK	1	S4	C7(Carbamidomethyl); K13(Label)	1.049	788.873	2	0	0	58	3.7837e-05	CID2
		LLQDSVDFSLADAINTEFK	1	S5	K19(Label)		1106.53	2	0	-0.86	58	6.00215e-05	CID2
		SLYASSPGGVYATR	1	S5			754.842	2	0	-0.64	58	3.50974e-05	CID2
		SLYASSPGGVYATR	1	Y11			754.843	2	0	0.25	58	3.3887e-05	CID2
		SLYASSPGGVYATR	1	Y11			754.842	2	0	-0.4	57	3.87764e-05	CID2
		MFGGPGTASRPSSSR	1	S13	M1(Oxidation)		795.84	2	0	-0.67	57	2.91603e-05	CID2
		SLYASSPGGVYATR	1	S5			754.843	2	0	0	56	4.42622e-05	CID2
		SLYASSPGGVYATR	1	Y11			754.843	2	0	0.33	56	4.60435e-05	CID1
		SLYASSPGGVYATR	1	S6			754.843	2	0	0.08	56	5.08198e-05	CID2
		SLYASSPGGVYATR	1	Y11			754.842	2	0	-0.48	56	5.42344e-05	CID2
		MFGGPGTASRPSSSR	1	S13	M1(Oxidation)		795.84	2	0	-0.37	55	4.17596e-05	CID2
		SLYASSPGGVYATR	1	S6			754.843	2	0	-0.16	55	5.85196e-05	CID2
		SLYASSPGGVYATR	1	Y11			754.844	2	0	1.06	55	7.48925e-05	CID2
		LLQDSVDFSLADAINTEFK	1	S5	K19(Label)		1106.53	2	0	0.47	54	0.000138196	CID2
		SLYASSPGGVYATR	1	S5			754.842	2	0	-0.64	54	7.76739e-05	CID2
		SLYASSPGGVYATR	1	S6			754.843	2	0	-0.08	54	7.40118e-05	CID2
		SLYASSPGGVYATR	1	S5			754.842	2	0	-0.64	54	7.85733e-05	CID2
		SLYASSPGGVYATR	1	S6			754.843	2	0	-0.08	54	7.57358e-05	CID2
		MFGGPGTASRPSSSR	1	S13			787.842	2	0	-0.58	54	5.47583e-05	CID1
		MFGGPGTASRPSSSR	1	S13			787.842	2	0	-0.58	54	5.47583e-05	CID1
		SLYASSPGGVYATR	1	S1			754.843	2	0	0.41	54	7.6658e-05	HCD1
		MFGGPGTASRPSSSR	1	S12			787.842	2	0	-0.34	54	5.97161e-05	CID2
		SLYASSPGGVYATR	1	Y11			754.842	2	0	-0.48	54	8.1522e-05	CID2
		SRLGDLYEEEMR	1	S1			789.337	2	1	-0.12	54	6.52401e-05	HCD2
		MFGGPGTASRPSSSR	1	S13			787.843	2	0	-0.19	54	6.28986e-05	CID2
		LLQDSVDFSLADAINTEFK	1	S5			1103.52	2	0	0.41	54	0.000151706	CID2
		SLYASSPGGVYATR	1	Y11			754.842	2	0	-0.4	54	8.54215e-05	CID2
		SLYASSPGGVYATR	1	S5			754.844	2	0	1.06	54	9.53759e-05	CID2
		SLYASSPGGVYATR	1	S5			754.844	2	0	1.06	54	9.53759e-05	CID2
		SLYASSPGGVYATR	1	S5			754.842	2	0	-0.89	53	9.01453e-05	CID2
		SLYASSPGGVYATR	1	S5			754.842	2	0	-0.89	53	9.05614e-05	CID2
		LLQDSVDFSLADAINTEFK	1	S5			1103.52	2	0	2.18	53	0.000166831	HCD1
		LLQDSVDFSLADAINTEFK	1	S5			1103.52	2	0	0.63	53	0.000170808	HCD1
		MFGGPGTASRPSSSR	1	S13			787.843	2	0	-0.03	53	7.08521e-05	CID1
		MFGGPGTASRPSSSR	1	S13	M1(Oxidation)		795.84	2	0	-0.83	53	7.56363e-05	CID2
		MFGGPGTASRPSSSR	1	S13	M1(Oxidation)		795.84	2	0	-0.14	53	7.03659e-05	CID1
		SLYASSPGGVYATR	1	S5			754.842	2	0	-0.81	53	0.00010225	CID2
		SLYASSPGGVYATR	1	S5			754.842	2	0	-0.32	53	0.000104218	CID2
		SLYASSPGGVYATR	1	S5			754.842	2	0	-0.32	53	0.00010494	CID2
		SLYASSPGGVYATR	1	S5			754.843	2	0	0.57	52	0.000109252	CID2
		SLYASSPGGVYATR	1	S1			754.842	2	0	-1.53	52	0.000127484	CID2
		SLYASSPGGVYATR	1	S6			754.843	2	0	0.08	52	0.000114034	CID2
		DGQVINETSQHHDDLE	1	S9			958.885	2	0	-1.25	52	0.000112272	CID2
		SLYASSPGGVYATR	1	S6			754.843	2	0	0.08	52	0.000119408	CID2
		LLQDSVDFSLADAINTEFK	1	S5	K19(Label)		1106.53	2	0	0.58	52	0.000246717	CID2
		LLQDSVDFSLADAINTEFK	1	S5	K19(Label)		1106.53	2	0	2.12	52	0.000242371	HCD1
		MFGGPGTASRPSSSR	1	S13	M1(Oxidation)		795.84	2	0	0.02	52	8.84813e-05	CID2
		LLQDSVDFSLADAINTEFK	1	S5	K19(Label)		1106.53	2	0	1.24	52	0.000250347	HCD1
		SLYASSPGGVYATR	1	S5			754.843	2	0	0	52	0.000128835	CID2
		SLYASSPGGVYATR	1	S5			754.843	2	0	0	52	0.000128835	CID2
		LLQDSVDFSLADAINTEFK	1	S5	K19(Label)		1106.53	2	0	1.9	52	0.0002417	HCD1
		MFGGPGTASRPSSSR	2	S9; S13			827.827	2	0	0.91	52	7.21301e-05	CID1
		ETNLDSLPLVDTHSK	1	S6	K15(Label)	0.951	877.92	2	0	1.29	51	0.000210799	HCD1
		LLQDSVDFSLADAINTEFK	1	S5			1103.52	2	0	1.4	51	0.000257075	HCD1
		MFGGPGTASRPSSSR	2	S9; S13			827.825	2	0	-0.64	51	6.18613e-05	CID2
		DGQVINETSQHHDDLE	1	S9			958.886	2	0	-0.87	51	0.000130978	CID2
		LLQDSVDFSLADAINTEFK	1	S5	K19(Label)		1106.53	2	0	2.89	51	0.000273573	HCD1
		SLYASSPGGVYATR	1	Y3			754.842	2	0	-1.05	51	0.000148886	CID2
		SLYASSPGGVYATR	1	S5			754.843	2	0	-0.16	51	0.000148013	CID2
		LLQDSVDFSLADAINTEFK	1	S5	K19(Label)		1106.53	2	0	1.35	51	0.000293892	CID2
		LLQDSVDFSLADAINTEFK	1	S5	K19(Label)		1106.53	2	0	0.91	51	0.000285168	HCD1
		SLYASSPGGVYATR	1	S1			754.843	2	0	0.89	51	0.000177183	CID2
		SLYASSPGGVYATR	1	S1			754.843	2	0	0.33	51	0.000159283	HCD1
		EEAENTLQSFRQDVDNASLAR	1				825.038	3	1	0.42	51	0.00032882	CID2
		SLYASSPGGVYATR	1	S6			754.843	2	0	0.49	50	0.000173953	CID1
		SLYASSPGGVYATR	1	S5			754.843	2	0	-0.16	50	0.000180012	CID2
		QVQSLTCEVDALK	1	S4	C7(Carbamidomethyl); K13(Label)	1.049	788.873	2	0	-0.15	50	0.000225939	CID2
		LLQDSVDFSLADAINTEFK	1	S5			1103.52	2	0	-0.59	50	0.000325506	HCD1
		LLQDSVDFSLADAINTEFK	1	S5	K19(Label)		1106.53	2	0	-1.08	50	0.000317105	HCD2
		SLYASSPGGVYATR	1	S6			754.843	2	0	-0.16	50	0.000189802	CID2
		SLYASSPGGVYATR	1	S6			754.843	2	0	-0.16	50	0.00019557	CID2
		SLYASSPGGVYATR	1	S6			754.843	2	0	-0.16	50	0.000201977	CID2
		QVQSLTCEVDALK	1	S4	C7(Carbamidomethyl)	1.057	785.863	2	0	-0.24	50	0.000231965	HCD2
		LLQDSVDFSLADAINTEFK	1	S5	K19(Label)	1.044	1106.53	2	0	0.69	50	0.000424259	HCD2
		LLQDSVDFSLADAINTEFK	1	S5	K19(Label)		1106.53	2	0	1.13	49	0.000420687	HCD1
		QVQSLTCEVDALK	1	S4	C7(Carbamidomethyl)	1.049	785.863	2	0	0.46	49	0.000248005	CID1
		QVQSLTCEVDALKGTNESLER	1	S18	C7(Carbamidomethyl); K13(Label)	0.883	821.723	3	1	0.71	49	0.000424579	CID2
		QDVDNASLAR	1	S7			584.754	2	0	0.29	49	9.37756e-05	CID2
		SLYASSPGGVYATR	1	Y11			754.843	2	0	-0.08	49	0.000249633	CID2
		ETNLDSLPLVDTHSKR	1	T12		1.054	635.642	3	1	0.25	49	0.000399688	CID2
		MFGGPGTASRPSSSR	1	S13			787.843	2	0	0.35	49	0.000195811	CID2
		SLYASSPGGVYATR	1	S1			754.843	2	0	0.41	48	0.000276412	CID2
		SLYASSPGGVYATR	1	S1			754.842	2	0	-0.81	48	0.000284882	CID2
		LLQDSVDFSLADAINTEFK	1	S5	K19(Label)	1.247	1106.53	2	0	0.58	48	0.000560014	HCD2
		SLYASSPGGVYATR	1	S5			754.842	2	0	-0.89	48	0.000297812	CID2
		DGQVINETSQHHDDLE	1	S9			958.887	2	0	0.15	48	0.000293864	CID2
		SLYASSPGGVYATR	1	Y11			754.842	2	0	-0.48	48	0.000307805	CID2
		EMEENFAVEAANYQDTIGR	1	T16			1133.97	2	0	0.04	48	0.000463758	CID2
		LLQDSVDFSLADAINTEFK	1	S5	K19(Label)		1106.53	2	0	1.02	48	0.000609479	HCD1
		LLQDSVDFSLADAINTEFK	1	S5		1.331	1103.52	2	0	0.85	48	0.000595811	HCD2
		LLQDSVDFSLADAINTEFK	1	S5		1.247	1103.52	2	0	0.85	48	0.000599941	HCD2
		SLYASSPGGVYATR	1	S5			754.843	2	0	-0.16	48	0.000319375	CID2
		SLYASSPGGVYATR	1	S5			754.843	2	0	-0.16	48	0.000321589	CID2
		DGQVINETSQHHDDLE	1	S9			958.887	2	0	0.47	48	0.000348495	CID2
		MFGGPGTASRPSSSR	1	S13	M1(Oxidation)		795.84	2	0	-0.52	47	0.000268124	CID2
		MFGGPGTASRPSSSR	1	S13	M1(Oxidation)		795.84	2	0	-0.52	47	0.000273739	CID2
		LLQDSVDFSLADAINTEFK	1	S5	K19(Label)	1.331	1106.53	2	0	-0.53	47	0.000697069	HCD2
		LLQDSVDFSLADAINTEFK	1	S5			736.015	3	0	-0.6	47	0.000697523	HCD1
		ETNLDSLPLVDTHSK	1	S6	K15(Label)	0.834	877.919	2	0	-0.1	47	0.000638692	CID2
		ETNLDSLPLVDTHSK	1	S6		0.873	874.907	2	0	-1.65	46	0.000618445	CID2
		ETNLDSLPLVDTHSK	1	S6	K15(Label)	0.834	877.919	2	0	-0.04	46	0.000719932	CID2
		LLQDSVDFSLADAINTEFK	1	S5			1103.52	2	0	0.63	46	0.000884112	HCD1
		SLYASSPGGVYATR	1	Y11			754.842	2	0	-0.64	46	0.000527564	CID2
		QVQSLTCEVDALK	1	S4	C7(Carbamidomethyl); K13(Label)	1.224	788.874	2	0	1.63	46	0.0007329	HCD1
		SLYASSPGGVYATR	1				754.843	2	0	0.89	46	0.000596242	HCD1
		TYSLGSALRPSTSR	1	S11			788.38	2	0	-0.53	46	0.000701096	CID2
		TYSLGSALRPSTSR	1				788.38	2	0	0.25	46	0.000719948	HCD1
		MFGGPGTASRPSSSR	1	S13			787.843	2	0	0.12	46	0.000413739	CID2
		LLQDSVDFSLADAINTEFK	1	S5	K19(Label)	1.331	1106.53	2	0	-0.31	46	0.00100532	HCD2
		DGQVINETSQHHDDLE	1	S9			958.887	2	0	0.79	45	0.000591453	CID2
		LLQDSVDFSLADAINTEFK	1	S5	K19(Label)		1106.53	2	0	0.36	45	0.00112806	CID2
		SLYASSPGGVYATR	1	S1			754.842	2	0	-0.81	45	0.000582995	HCD1
		ETNLDSLPLVDTHSK	1	S6	K15(Label)	0.858	877.918	2	0	-1.15	45	0.000894471	HCD2
		MFGGPGTASRPSSSR	1	S13	M1(Oxidation)		795.84	2	0	-0.52	45	0.000425928	CID2
		SLYASSPGGVYATR	1	S5			754.843	2	0	0.25	45	0.000568897	CID2
		SLYASSPGGVYATR	1	S5			754.843	2	0	0.25	45	0.000568897	CID2
		MFGGPGTASRPSSSR	1	S13	M1(Oxidation)		795.84	2	0	-0.52	45	0.00042691	CID2
		QVQSLTCEVDALK	1	S4	C7(Carbamidomethyl); K13(Label)	1.057	788.873	2	0	0.24	45	0.0007153	HCD2
		DGQVINETSQHHDDLE	1	S9			958.886	2	0	-0.55	45	0.000627846	CID2
		LLQDSVDFSLADAINTEFK	1	S5			1103.52	2	0	1.51	45	0.00114934	HCD1
		LLQDSVDFSLADAINTEFK	1	S5			736.016	3	0	1.4	45	0.00115523	HCD1
		LLQDSVDFSLADAINTEFK	1	S5	K19(Label)	1.337	1106.53	2	0	0.69	45	0.0012406	CID2
		SLYASSPGGVYATR	1	Y11			754.842	2	0	-0.89	45	0.000659087	CID2
		SLYASSPGGVYATR	1	Y11			754.842	2	0	-0.89	45	0.000662129	CID2
		LLQDSVDFSLADAINTEFK	1	S5			736.016	3	0	0.48	45	0.00121926	HCD1
		SLYASSPGGVYATR	1	S5			754.843	2	0	0.81	44	0.00079128	CID2
		SLYASSPGGVYATR	1	S5			754.843	2	0	0.81	44	0.000793104	CID2
		LLQDSVDFSLADAINTEFK	1	S5	K19(Label)		1106.53	2	0	1.24	44	0.001326	CID2
		TYSLGSALRPSTSR	1	S6			788.38	2	0	-0.22	44	0.000980317	CID2
		SLYASSPGGVYATR	1	Y11			754.842	2	0	-0.4	44	0.000723714	CID2
		SLYASSPGGVYATR	1	Y11			754.842	2	0	-0.4	44	0.000727055	CID2
		ETNLDSLPLVDTHSK	1	S6		0.834	874.909	2	0	-0.11	44	0.00104881	CID2
		SLYASSPGGVYATR	1	S6			754.841	2	0	-2.59	44	0.000777081	CID2
		SLYASSPGGVYATR	1	S6			754.841	2	0	-2.59	44	0.000778872	CID2
		MFGGPGTASRPSSSR	1	S13			787.843	2	0	0.43	44	0.000592704	CID2
		LLQDSVDFSLADAINTEFK	1	S5			1103.52	2	0	1.07	44	0.00149227	HCD1
		LLQDSVDFSLADAINTEFK	1	S5	K19(Label)		1106.53	2	0	0.02	44	0.00158305	CID2
		DGQVINETSQHHDDLE	1	S9			958.886	2	0	-0.8	44	0.000788977	CID2
		LLQDSVDFSLADAINTEFK	1	S5			1103.52	2	0	-0.04	43	0.00179443	HCD1
		LLQDSVDFSLADAINTEFK	1	S5			736.016	3	0	0.82	43	0.00189791	HCD1
		SLYASSPGGVYATR	1	Y11			754.841	2	0	-2.5	43	0.00111202	CID2
		DGQVINETSQHHDDLE	1	S9			958.886	2	0	-0.49	43	0.00106001	CID1
		LLQDSVDFSLADAINTEFK	1	S5	K19(Label)		1106.53	2	0	1.35	42	0.00214876	HCD1
		LLQDSVDFSLADAINTEFK	1				1103.52	2	0	0.52	42	0.00205821	HCD1
		LLQDSVDFSLADAINTEFK	1				1103.52	2	0	0.52	42	0.00205821	HCD1
		ETNLDSLPLVDTHSK	1	S6		0.834	874.909	2	0	0.38	42	0.0015903	CID2
		QVQSLTCEVDALKGTNESLER	1	S18	C7(Carbamidomethyl); K13(Label)	0.883	821.722	3	1	-1	42	0.00237657	CID2
		SLYASSPGGVYATR	1	S1			754.843	2	0	0.65	42	0.00132254	CID1
		MFGGPGTASRPSSSR	1	S12			787.843	2	0	0.2	42	0.000908558	CID2
		LLQDSVDFSLADAINTEFK	1	S5			736.015	3	0	-0.01	42	0.00216622	HCD1
		LLQDSVDFSLADAINTEFK	1	S5			1103.52	2	0	1.07	42	0.00235422	HCD1
		DGQVINETSQHHDDLE	1	S9			958.886	2	0	-0.49	42	0.00120868	CID2
		MFGGPGTASRPSSSR	1	S13			787.842	2	0	-0.42	42	0.000970714	CID2
		SVSSSSYRR	1	S6			554.742	2	1	-0.54	42	0.00060644	CID2
		MFGGPGTASRPSSSR	1	S13			787.843	2	0	-0.27	42	0.00103536	CID1
		SLYASSPGGVYATR	1				754.843	2	0	0.41	42	0.0013414	CID2
		SLYASSPGGVYATR	1	Y11			754.843	2	0	0.49	41	0.00137224	CID1
		SLYASSPGGVYATR	1	Y11			754.843	2	0	0.49	41	0.00137224	CID1
		TYSLGSALRPSTSR	1	S6			788.379	2	0	-1.15	41	0.00194433	CID2
		MFGGPGTASRPSSSR	1				787.843	2	0	0.2	41	0.00106256	CID2
		MFGGPGTASRPSSSR	1	S13			787.843	2	0	0.28	41	0.00108341	CID2
		QDVDNASLAR	1	S7			584.753	2	0	-0.23	41	0.000591684	CID2
		LLQDSVDFSLADAINTEFK	1	S5	K19(Label)		1106.53	2	0	1.13	41	0.00282461	HCD1
		MFGGPGTASRPSSSR	1	S13	M1(Oxidation)		795.84	2	0	-0.29	41	0.00111139	CID2
		MFGGPGTASRPSSSR	1	S13			787.843	2	0	0.43	41	0.00113198	CID2
		MFGGPGTASRPSSSR	1		M1(Oxidation)		795.84	2	0	-0.67	41	0.00114233	CID2
		LLQDSVDFSLADAINTEFK	1	S5			736.016	3	0	0.32	41	0.00274792	HCD1
		DGQVINETSQHHDDLE	1	S9			958.887	2	0	0.41	41	0.00160211	CID2
		MFGGPGTASRPSSSR	1	S12			787.844	2	0	1.44	41	0.00126132	CID2
		LLQDSVDFSLADAINTEFK	1	S5	K19(Label)		1106.53	2	0	0.91	41	0.0029114	HCD1
		MFGGPGTASRPSSSR	1	S13			787.842	2	0	-0.34	41	0.00123336	CID2
		LLQDSVDFSLADAINTEFK	1	S5	K19(Label)		1106.53	2	0	0.02	41	0.00316588	CID2
		ETNLDSLPLVDTHSK	1	S6	K15(Label)	0.951	877.919	2	0	0.45	41	0.0024329	HCD1
		LLQDSVDFSLADAINTEFK	1	S5	K19(Label)		1106.53	2	0	1.46	41	0.00305559	HCD1
		MFGGPGTASRPSSSR	1	S13			787.843	2	0	0.28	41	0.00127877	CID2
		LLQDSVDFSLADAINTEFK	1	S5			1103.52	2	0	-0.26	41	0.0029675	HCD1
		QVQSLTCEVDALKGTNESLER	1		C7(Carbamidomethyl); K13(Label)	1.218	821.723	3	1	0.12	41	0.00347214	CID2
		LLQDSVDFSLADAINTEFK	1	S5		1.227	1103.52	2	0	1.07	40	0.00329494	HCD2
		MFGGPGTASRPSSSRSYVTTSTR	1		M1(Oxidation)		829.375	3	1	-0.84	40	0.00332543	CID2
		LLQDSVDFSLADAINTEFK	1	S5			1103.52	2	0	1.07	40	0.0033331	HCD1
		SLYASSPGGVYATR	1	S1			754.843	2	0	0.17	40	0.00174596	CID2
		MFGGPGTASRPSSSR	1	S13	M1(Oxidation)		795.84	2	0	-0.21	40	0.00133464	CID1
		QVQSLTCEVDALKGTNESLER	1	S18	C7(Carbamidomethyl)	1.025	819.715	3	1	-1.08	40	0.00369569	CID2
		DGQVINETSQHHDDLE	1	S9			958.886	2	0	-0.36	40	0.00175123	CID2
		DGQVINETSQHHDDLE	1	S9			958.887	2	0	0.41	40	0.00196197	CID1
		QVQSLTCEVDALK	1	S4	C7(Carbamidomethyl); K13(Label)	1.049	788.873	2	0	0.7	40	0.00266271	CID2
		DGQVINETSQHHDDLE	1	S9			958.886	2	0	-0.49	40	0.00188066	CID2
		DGQVINETSQHHDDLE	1	S9			958.886	2	0	-0.42	40	0.00185928	CID1
		DGQVINETSQHHDDLE	1	S9			958.886	2	0	-0.42	40	0.00185928	CID1
		ETNLDSLPLVDTHSK	1	S6	K15(Label)	0.834	877.918	2	0	-0.87	40	0.00301688	CID2
		LLQDSVDFSLADAINTEFK	1	S5			736.016	3	0	0.98	40	0.00388542	HCD1
		LLQDSVDFSLADAINTEFK	1	S5			736.016	3	0	0.9	40	0.0038521	HCD1
		MFGGPGTASRPSSSR	1	S13	M1(Oxidation)		795.84	2	0	-0.14	40	0.00156806	CID1
		LRSSVPGVR	1	S3			525.776	2	1	-0.04	40	0.00177205	HCD1
		MFGGPGTASRPSSSR	1	S12			787.843	2	0	0.66	40	0.00185267	CID2
		DGQVINETSQHHDDLE	1	S9			958.886	2	0	-0.55	39	0.00233267	CID2
		DGQVINETSQHHDDLE	1	S9			958.887	2	0	0.66	39	0.00246729	CID2
		ETNLDSLPLVDTHSK	1	S6	K15(Label)	1.084	877.919	2	0	0.52	39	0.00337351	CID1
		EEAENTLQSFRQDVDNASLAR	1	S18			825.038	3	1	-0.32	39	0.00449467	CID2
		LLQDSVDFSLADAINTEFK	1	S5			736.016	3	0	0.98	39	0.0046713	HCD1
		LLQDSVDFSLADAINTEFK	1	S5	K19(Label)		1106.53	2	0	0.36	39	0.00489025	HCD1
		SLYASSPGGVYATR	1	S1			754.842	2	0	-1.53	39	0.00277624	CID2
		SLYASSPGGVYATR	1	S5			754.842	2	0	-1.53	39	0.00278905	CID2
		SLYASSPGGVYATR	1				754.842	2	0	-0.32	39	0.00255825	CID2
		SLYASSPGGVYATR	1	S5			754.842	2	0	-1.53	39	0.00282135	CID2
		SLYASSPGGVYATR	1	Y11			754.843	2	0	0.17	39	0.00247761	CID2
		QVQSLTCEVDALKGTNESLER	1		C7(Carbamidomethyl); K13(Label)	1.078	821.722	3	1	-0.7	39	0.00544815	CID2
		ETNLDSLPLVDTHSK	1	S6		0.834	874.909	2	0	0.03	39	0.00368535	CID2
		ETNLDSLPLVDTHSK	1	S6		0.898	874.909	2	0	0.24	39	0.00362823	CID2
		MFGGPGTASRPSSSR	1	S13	M1(Oxidation)		795.839	2	0	-1.67	39	0.00207457	CID1
		QVQSLTCEVDALKGTNESLER	1	S18	C7(Carbamidomethyl); K13(Label)	1.025	821.722	3	1	-0.55	39	0.00563138	CID2
		QVQSLTCEVDALKGTNESLER	1		C7(Carbamidomethyl); K13(Label)	1.218	821.723	3	1	0.19	39	0.00546913	CID2
		DGQVINETSQHHDDLE	1	S9			958.887	2	0	0.09	39	0.00271111	CID2
		DGQVINETSQHHDDLE	1	S9			958.888	2	0	1.36	39	0.00278044	CID2
		LLQDSVDFSLADAINTEFK	1	S5	K19(Label)	1.415	1106.53	2	0	0.69	39	0.00532882	HCD2
		ETNLDSLPLVDTHSK	1	S6		0.868	583.609	3	0	0.4	39	0.00392487	HCD1
		LLQDSVDFSLADAINTEFK	1	S5	K19(Label)		1106.53	2	0	1.57	39	0.00505688	HCD1
		DGQVINETSQHHDDLE	1	S9			958.887	2	0	0.34	39	0.00294514	CID2
		DGQVINETSQHHDDLE	1	S9			958.887	2	0	0.28	38	0.00295814	CID2
		LLQDSVDFSLADAINTEFK	1	S5	K19(Label)		1106.53	2	0	1.24	38	0.00531549	HCD1
		DGQVINETSQHHDDLE	1	S9			958.888	2	0	1.68	38	0.00277433	CID2
		SLYASSPGGVYATR	1	Y11			754.842	2	0	-1.05	38	0.00302589	CID2
		LLQDSVDFSLADAINTEFK	1	S5			1103.52	2	0	1.4	38	0.00547091	HCD1
		DGQVINETSQHHDDLE	1	S9			958.886	2	0	-0.49	38	0.00304307	CID2
		ETNLDSLPLVDTHSK	1		K15(Label)	0.868	585.615	3	0	-0.22	38	0.00488378	HCD1
		MFGGPGTASRPSSSR	1	S12			787.844	2	0	1.28	38	0.00267809	CID2
		MFGGPGTASRPSSSR	1	S12			787.843	2	0	-0.11	38	0.00248993	CID2
		LLQDSVDFSLADAINTEFK	1	S5	K19(Label)		1106.53	2	0	2.45	38	0.00629689	HCD1
		MFGGPGTASRPSSSR	1	S13	M1(Oxidation)		795.84	2	0	-0.06	38	0.0023636	CID1
		ETNLDSLPLVDTHSK	1	S6	K15(Label)	0.873	877.918	2	0	-1.08	38	0.00510972	CID2
		LLQDSVDFSLADAINTEFK	1	S5		1.331	1103.52	2	0	0.18	38	0.00604906	HCD2
		LLQDSVDFSLADAINTEFK	1	S5		1.044	1103.52	2	0	0.96	38	0.00641665	HCD2
		LLQDSVDFSLADAINTEFK	1	S5	K19(Label)		738.023	3	0	0.82	37	0.00655691	HCD1
		SLYASSPGGVYATR	1	Y11			754.842	2	0	-0.81	37	0.00361131	CID2
		LLQDSVDFSLADAINTEFK	1	S5	K19(Label)	0.539	1106.53	2	0	0.13	37	0.00695592	CID2
		SLYASSPGGVYATR	1	Y11			754.842	2	0	-0.81	37	0.00363635	CID2
		SRLGDLYEEEMR	1	S1			526.56	3	1	0.06	37	0.00291004	HCD1
		SLYASSPGGVYATR	1	Y11			754.841	2	0	-2.02	37	0.00353868	CID2
		MFGGPGTASRPSSSR	1		M1(Oxidation)		530.896	3	0	-0.49	37	0.00270532	CID2
		LRSSVPGVR	1	S3			525.776	2	1	-0.27	37	0.00322187	HCD2
		QVQSLTCEVDALK	1	S4	C7(Carbamidomethyl); K13(Label)	1.049	788.872	2	0	-0.62	37	0.00450037	CID2
		LLQDSVDFSLADAINTEFK	1	S5	K19(Label)	1.004	1106.53	2	0	1.68	37	0.0076668	HCD2
		LLQDSVDFSLADAINTEFK	1	S5			736.015	3	0	0.15	37	0.00738249	HCD1
		SYVTTSTR	1	S1			497.716	2	0	0.11	37	0.0019383	CID2
		DGQVINETSQHHDDLE	1	S9			958.885	2	0	-1.57	37	0.00333642	CID2
		DGQVINETSQHHDDLE	1	S9			958.887	2	0	0.6	37	0.00439512	CID2
		SLYASSPGGVYATR	1	Y3			754.843	2	0	-0.08	37	0.00421018	CID2
		DGQVINETSQHHDDLE	1	S9			958.887	2	0	0.85	36	0.00473426	CID1
		LLQDSVDFSLADAINTEFK	1	S5		1.227	1103.52	2	0	-0.48	36	0.00780358	HCD2
		MFGGPGTASRPSSSR	1	S9	M1(Oxidation)		795.84	2	0	-0.6	36	0.0033407	CID2
		LLQDSVDFSLADAINTEFK	1	S5			736.016	3	0	0.4	36	0.00839466	HCD1
		LLQDSVDFSLADAINTEFK	1	S5		1.084	1103.52	2	0	0.52	36	0.00852097	HCD2
		LLQDSVDFSLADAINTEFK	1	S5	K19(Label)	1.482	1106.53	2	0	0.47	36	0.00936471	CID2
		DGQVINETSQHHDDLE	1	S9			958.887	2	0	0.15	36	0.00482111	CID2
		LLQDSVDFSLADAINTEFK	1	S5			1103.52	2	0	1.84	36	0.0086762	HCD2
		SLYASSPGGVYATR	1	Y11			754.842	2	0	-0.56	36	0.00507312	CID2
		SLYASSPGGVYATR	1	Y11			754.842	2	0	-0.56	36	0.00507312	CID2
		QVQSLTCEVDALKGTNESLER	1	S18	C7(Carbamidomethyl); K13(Label)	0.883	821.723	3	1	0.12	36	0.010247	CID2
		DGQVINETSQHHDDLE	1	S9			639.594	3	0	0.33	36	0.00542133	CID2
		LLQDSVDFSLADAINTEFK	1	S5	K19(Label)	1.331	1106.53	2	0	0.58	36	0.00995861	HCD2
		ETNLDSLPLVDTHSK	1	S6		0.868	583.608	3	0	-0.22	36	0.00723569	HCD1
		LLQDSVDFSLADAINTEFK	1	S5		1.415	1103.52	2	0	-0.37	36	0.00892545	HCD2
		DGQVINETSQHHDDLE	1	S9			958.887	2	0	0.85	36	0.00577101	CID1
		LLQDSVDFSLADAINTEFK	1	S5	K19(Label)		1106.53	2	0	1.68	36	0.0101769	CID2
		LLQDSVDFSLADAINTEFK	1	S5	K19(Label)	1.227	1106.53	2	0	1.02	36	0.0103266	HCD2
		QVQSLTCEVDALKGTNESLER	1	S18	C7(Carbamidomethyl); K13(Label)	0.883	821.722	3	1	-0.63	36	0.0115763	CID2
		DGQVINETSQHHDDLE	1	S9			958.885	2	0	-1.12	36	0.00503575	CID2
		LLQDSVDFSLADAINTEFK	1	S5		1.247	1103.52	2	0	0.74	35	0.00999481	HCD2
		SLYASSPGGVYATR	1	Y11			754.841	2	0	-1.78	35	0.00641834	CID2
		LLQDSVDFSLADAINTEFK	1	S5	K19(Label)		738.022	3	0	-0.59	35	0.0105021	HCD1
		ETNLDSLPLVDTHSK	1	S6			874.909	2	0	0.1	35	0.00856156	CID2
		SVSSSSYRR	1	S6			554.743	2	1	0.13	35	0.00228066	CID2
		ETNLDSLPLVDTHSK	1	S6	K15(Label)	0.868	585.615	3	0	0.1	35	0.00915892	HCD1
		DGQVINETSQHHDDLE	1	S9			958.887	2	0	0.09	35	0.00599994	CID2
		EEAENTLQSFRQDVDNASLAR	1				825.037	3	1	-1.06	35	0.0115522	CID2
		QVQSLTCEVDALKGTNESLER	1		C7(Carbamidomethyl)	0.883	819.716	3	1	0.34	35	0.0129001	CID2
		QVQSLTCEVDALKGTNESLER	1		C7(Carbamidomethyl)	0.883	819.716	3	1	0.34	35	0.0129001	CID2
		ETNLDSLPLVDTHSK	1	S6	K15(Label)	0.898	877.918	2	0	-0.66	35	0.00869689	CID2
		SLYASSPGGVYATR	1	Y11			754.843	2	0	0.89	35	0.00710269	CID2
		MFGGPGTASRPSSSR	1				525.564	3	0	0.03	35	0.00477817	CID2
		SLYASSPGGVYATR	1	Y11			754.843	2	0	0.89	35	0.00716841	CID2
		DGQVINETSQHHDDLE	1	S9			958.886	2	0	-0.55	35	0.00651408	CID2
		TYSLGSALRPSTSR	1	S11			788.38	2	0	0.01	35	0.00872733	CID2
		TYSLGSALRPSTSR	1	S6			788.38	2	0	0.01	35	0.00872733	CID2
		MFGGPGTASRPSSSR	1	S13			787.843	2	0	0.2	35	0.00480123	CID2
		MFGGPGTASRPSSSR	1	S13	M1(Oxidation)		795.84	2	0	-0.21	35	0.00474638	CID2
		MFGGPGTASRPSSSR	1	S12			787.843	2	0	-0.27	35	0.0050014	CID2
		DGQVINETSQHHDDLE	1	S9			958.887	2	0	0.28	35	0.00695053	CID2
		TYSLGSALRPSTSR	1	S6			788.38	2	0	0.01	35	0.00893062	CID2
		LLQDSVDFSLADAINTEFK	1	S5	K19(Label)		1106.53	2	0	1.02	35	0.0127632	HCD1
		MFGGPGTASRPSSSR	1	S13	M1(Oxidation)		530.896	3	0	0.2	35	0.0045559	CID2
		DGQVINETSQHHDDLE	1				639.594	3	0	0.62	35	0.00731615	CID2
		DGQVINETSQHHDDLE	1	S9			958.887	2	0	0.15	35	0.00681	CID2
		LLQDSVDFSLADAINTEFK	1				1103.52	2	0	0.74	35	0.0124101	HCD1
		DGQVINETSQHHDDLE	1	S9			958.887	2	0	0.09	35	0.00690473	CID2
		LLQDSVDFSLADAINTEFK	1	S5	K19(Label)		738.022	3	0	0.24	34	0.0137451	HCD1
		QVQSLTCEVDALKGTNESLER	1		C7(Carbamidomethyl)	0.883	819.715	3	1	-1.3	34	0.0141008	CID2
		LLQDSVDFSLADAINTEFK	1	S5	K19(Label)	1.331	1106.53	2	0	2.12	34	0.0132581	HCD2
		MFGGPGTASRPSSSR	2	S12; S13			827.826	2	0	0.1	34	0.00350971	HCD1
		LLQDSVDFSLADAINTEFK	1	S5	K19(Label)		738.023	3	0	0.74	34	0.0140905	HCD1
		MFGGPGTASRPSSSR	1	S13			787.842	2	0	-0.65	34	0.00527496	CID2
		LLQDSVDFSLADAINTEFK	1	S5	K19(Label)		738.022	3	0	-0.17	34	0.0146795	HCD1
		DGQVINETSQHHDDLE	1	S9			958.886	2	0	-0.61	34	0.00743457	CID2
		QVQSLTCEVDALK	1	S4	N-Term(Gln->pyro-Glu); C7(Carbamidomethyl); K13(Label)	0.872	780.359	2	0	-0.51	34	0.00844061	CID2
		ETNLDSLPLVDTHSK	1	S6	K15(Label)	0.873	877.919	2	0	0.52	34	0.0109416	CID2
		LLQDSVDFSLADAINTEFK	1	S5	K19(Label)		738.023	3	0	1.4	34	0.0138068	CID2
		MFGGPGTASRPSSSR	1	S13	M1(Oxidation)		795.84	2	0	-0.67	34	0.00568581	CID2
		MFGGPGTASRPSSSR	1		M1(Oxidation)		530.896	3	0	-0.15	34	0.00556368	CID2
		LLQDSVDFSLADAINTEFK	1	S5	K19(Label)		738.023	3	0	0.82	34	0.0139219	HCD1
		ETNLDSLPLVDTHSK	1	S6		1.084	874.909	2	0	0.45	34	0.0107481	CID1
		ETNLDSLPLVDTHSKR	1	T2		0.864	635.642	3	1	0.35	34	0.012169	CID2
		SLYASSPGGVYATR	1	Y11			754.844	2	0	1.38	34	0.00819996	CID2
		QVQSLTCEVDALK	1	S4	C7(Carbamidomethyl); K13(Label)	1.049	788.873	2	0	0.62	34	0.0108474	CID1
		LLQDSVDFSLADAINTEFK	1	S5	K19(Label)		738.023	3	0	0.65	34	0.0155918	HCD1
		MFGGPGTASRPSSSR	1	S12			787.842	2	0	-0.5	34	0.0060023	CID2
		MFGGPGTASRPSSSR	1	S13			787.842	2	0	-0.58	34	0.00569442	CID2
		LLQDSVDFSLADAINTEFK	1	S5	K19(Label)		1106.53	2	0	2.45	34	0.0155284	HCD1
		SLYASSPGGVYATR	1	Y3			754.842	2	0	-1.29	34	0.00870483	CID2
		ETNLDSLPLVDTHSK	1	S6	K15(Label)	0.898	877.919	2	0	-0.04	34	0.0130705	CID2
		SLYASSPGGVYATR	1	S5			754.842	2	0	-0.64	34	0.00895932	CID2
		SLYASSPGGVYATR	1	S5			754.842	2	0	-0.64	34	0.00900067	CID2
		LLQDSVDFSLADAINTEFK	1	S5	K19(Label)		738.022	3	0	0.24	33	0.0175448	HCD1
		MFGGPGTASRPSSSR	1				525.564	3	0	-0.2	33	0.00684922	CID1
		MFGGPGTASRPSSSR	1	S13			525.564	3	0	0.27	33	0.00693094	CID2
		SVSSSSYRR	1	S6			554.743	2	1	-0.32	33	0.00357323	CID2
		SLYASSPGGVYATR	1				754.843	2	0	0.65	33	0.0105295	CID1
		TYSLGSALRPSTSR	1				788.38	2	0	-0.45	33	0.0128977	CID2
		DGQVINETSQHHDDLE	1	S9			958.886	2	0	-0.8	33	0.00907955	CID2
		LRSSVPGVR	1	S3			525.777	2	1	0.66	33	0.00814255	CID2
		QVQSLTCEVDALK	1	S4	N-Term(Gln->pyro-Glu); C7(Carbamidomethyl)	0.872	777.349	2	0	-0.2	33	0.0106921	CID2
		MFGGPGTASRPSSSR	1		M1(Oxidation)		530.896	3	0	-0.15	33	0.00745354	CID2
		SLYASSPGGVYATR	2	S1; S6			794.826	2	0	-0.47	33	0.00688563	CID2
		ETNLDSLPLVDTHSK	1	S6		0.951	874.909	2	0	0.38	33	0.0147055	HCD1
		LLQDSVDFSLADAINTEFK	1	S5			736.014	3	0	-1.76	33	0.0180534	HCD1
		SLYASSPGGVYATR	2	S1; S6			794.826	2	0	0.14	33	0.00702442	CID2
		LLQDSVDFSLADAINTEFK	1	S5	K19(Label)		738.022	3	0	0.4	33	0.0209168	HCD1
		LLQDSVDFSLADAINTEFK	1	S5	K19(Label)		1106.53	2	0	2.34	33	0.0204102	HCD1
		DGQVINETSQHHDDLE	1	S9			958.887	2	0	0.02	33	0.010729	CID1
		MFGGPGTASRPSSSR	1	S13	M1(Oxidation)		795.84	2	0	0.17	32	0.00745717	CID1
		MFGGPGTASRPSSSR	1	S13	M1(Oxidation)		795.84	2	0	-0.67	32	0.00840992	CID2
		MFGGPGTASRPSSSR	1	S13	M1(Oxidation)		795.84	2	0	-0.67	32	0.00840992	CID2
		DGQVINETSQHHDDLE	1	S9			958.886	2	0	-0.74	32	0.0103054	CID2
		LLQDSVDFSLADAINTEFK	1	S5		1.482	1103.52	2	0	0.74	32	0.0204068	CID2
		TYSLGSALRPSTSR	1				525.923	3	0	0.24	32	0.0156784	CID2
		LLQDSVDFSLADAINTEFK	1	S5			1103.52	2	0	0.41	32	0.0214291	HCD1
		SVSSSSYRR	1	S6			554.742	2	1	-0.65	32	0.00567267	CID2
		SVSSSSYRR	1	S6			554.742	2	1	-0.65	32	0.00567267	CID2
		SLYASSPGGVYATR	1	Y11			754.842	2	0	-0.48	32	0.0125105	CID2
		SLYASSPGGVYATR	1	Y11			754.842	2	0	-0.48	32	0.0125105	CID2
		TVETRDGQVINETSQHHDDLE	1	S14			835.029	3	1	-0.45	32	0.0201003	CID2
		MFGGPGTASRPSSSR	1	S9	M1(Oxidation)		795.84	2	0	-0.75	32	0.00985177	CID2
		MFGGPGTASRPSSSR	1	S9	M1(Oxidation)		795.84	2	0	-0.75	32	0.00985177	CID2
		QVQSLTCEVDALKGTNESLER	1		C7(Carbamidomethyl)	1.218	819.716	3	1	0.41	32	0.0267488	CID2
		QVQSLTCEVDALKGTNESLER	1	S18	C7(Carbamidomethyl); K13(Label)	0.955	1232.08	2	1	-0.03	32	0.0264604	CID2
		MFGGPGTASRPSSSR	1	S13	M1(Oxidation)		795.84	2	0	-0.75	32	0.0105807	CID2
		MFGGPGTASRPSSSR	1	S13	M1(Oxidation)		795.841	2	0	0.78	32	0.00990519	CID2
		ETNLDSLPLVDTHSK	1	S6		0.834	874.909	2	0	0.17	32	0.0190615	CID2
		MFGGPGTASRPSSSR	1				787.843	2	0	0.35	32	0.0103238	CID2
		MFGGPGTASRPSSSR	1	S13			787.843	2	0	0.43	31	0.0104193	CID1
		DGQVINETSQHHDDLE	1	S9			958.887	2	0	0.15	31	0.0139042	CID2
		MFGGPGTASRPSSSR	1	S13			787.842	2	0	-0.42	31	0.0107917	CID2
		MFGGPGTASRPSSSR	1	S13			787.842	2	0	-0.42	31	0.0107917	CID2
		MFGGPGTASRPSSSR	1	S13			525.564	3	0	-0.43	31	0.0109167	CID2
		DGQVINETSQHHDDLE	1	S9			958.887	2	0	0.34	31	0.0151742	CID2
		LLQDSVDFSLADAINTEFK	1	S5	K19(Label)		738.023	3	0	0.82	31	0.0262845	HCD1
		MFGGPGTASRPSSSR	1		M1(Oxidation)		795.84	2	0	0.09	31	0.00988216	HCD1
		SYVTTSTR	1	S6			497.716	2	0	0.11	31	0.0068143	CID2
		SYVTTSTR	1	S6			497.716	2	0	0.11	31	0.0068143	CID2
		LRSSVPGVR	1	S4			525.776	2	1	-0.04	31	0.0124588	CID2
		SLYASSPGGVYATR	1	Y11			754.841	2	0	-2.02	31	0.0145828	CID2
		ETNLDSLPLVDTHSK	1	S6	K15(Label)	0.77	877.919	2	0	-0.24	31	0.0231785	CID2
		LLQDSVDFSLADAINTEFK	1	S5			736.016	3	0	0.57	31	0.0287402	HCD1
		LLQDSVDFSLADAINTEFK	1	S5			1103.52	2	0	1.96	31	0.0282592	HCD1
		LLQDSVDFSLADAINTEFK	1	S5			1103.52	2	0	1.96	31	0.0282592	HCD1
		LLQDSVDFSLADAINTEFK	1	S5	K19(Label)		738.023	3	0	0.65	31	0.0309668	HCD1
		LLQDSVDFSLADAINTEFK	1				1103.52	2	0	1.62	31	0.0292479	HCD1
		LLQDSVDFSLADAINTEFK	1				1103.52	2	0	1.62	31	0.0292479	HCD1
		MFGGPGTASRPSSSR	1	S13			787.842	2	0	-0.81	31	0.0111872	CID2
		DGQVINETSQHHDDLE	1	S9			958.886	2	0	-0.61	31	0.016116	CID2
		ETNLDSLPLVDTHSKR	1	S6	K15(Label)	0.864	637.649	3	1	0.06	31	0.0245636	CID2
		DGQVINETSQHHDDLE	1	S9			958.887	2	0	0.85	31	0.0175086	CID2
		QVQSLTCEVDALKGTNESLER	1	S18	C7(Carbamidomethyl)	1.025	819.716	3	1	-0.19	31	0.0360786	CID2
		DGQVINETSQHHDDLE	1	S9			958.887	2	0	0.34	31	0.0180762	CID2
		LLQDSVDFSLADAINTEFK	1	S5	K19(Label)		1106.53	2	0	1.24	31	0.0326996	HCD1
		LLQDSVDFSLADAINTEFK	1	S5	K19(Label)		1106.53	2	0	1.24	31	0.0326996	HCD1
		SLYASSPGGVYATR	1	S1			754.843	2	0	0.73	30	0.0198314	CID1
		TYSLGSALRPSTSR	1				788.38	2	0	-0.14	30	0.0243764	CID2
		MFGGPGTASRPSSSRSYVTTSTR	1				824.044	3	1	-0.43	30	0.0351385	CID2
		QVQSLTCEVDALKGTNESLER	1		C7(Carbamidomethyl); K13(Label)	1.218	821.723	3	1	0.19	30	0.0383635	CID2
		LLQDSVDFSLADAINTEFK	1	S5	K19(Label)		738.023	3	0	0.74	30	0.0364691	HCD1
		MFGGPGTASRPSSSR	1	S13			787.842	2	0	-0.34	30	0.0145577	HCD1
		MFGGPGTASRPSSSR	1	S13			787.842	2	0	-0.34	30	0.0145577	HCD1
		SVSSSSYR	1	S6			476.692	2	0	-0.45	30	0.00573002	HCD1
		QVQSLTCEVDALK	1	S4	C7(Carbamidomethyl); K13(Label)	1.224	788.874	2	0	1.16	30	0.0270962	HCD1
		DGQVINETSQHHDDLE	1	S9			958.886	2	0	-0.8	30	0.0177445	CID2
		QVQSLTCEVDALKGTNESLER	1		C7(Carbamidomethyl)	1.025	819.716	3	1	-0.19	30	0.043476	CID2
		MFGGPGTASRPSSSR	1	S12			787.843	2	0	-0.19	30	0.0155468	CID2
		MFGGPGTASRPSSSR	1	S13			787.842	2	0	-0.81	30	0.0145452	CID2
		MFGGPGTASRPSSSR	1	S13			787.844	2	0	1.21	30	0.0178577	CID2
		QVQSLTCEVDALKGTNESLER	1	T15	C7(Carbamidomethyl); K13(Label)	1.025	821.721	3	1	-2.04	29	0.0462866	CID2
		SRLGDLYEEEMR	1	S1			526.56	3	1	-0.05	29	0.0182022	CID1
		MFGGPGTASRPSSSR	1	S13			787.843	2	0	0.28	29	0.0172104	CID2
		ETNLDSLPLVDTHSK	1	S6		0.858	874.909	2	0	0.24	29	0.0326359	HCD2
		TYSLGSALRPSTSR	1				525.922	3	0	-0.46	29	0.0314822	CID2
		QVQSLTCEVDALK	1	S4	N-Term(Gln->pyro-Glu); C7(Carbamidomethyl)	0.693	777.35	2	0	0.43	29	0.0225944	CID1
		DGQVINETSQHHDDLE	1	S9			958.887	2	0	0.41	29	0.024643	CID2
		TYSLGSALRPSTSR	1				788.38	2	0	-0.06	29	0.0323975	CID2
		EEAENTLQSFRQDVDNASLAR	1	S9			825.038	3	1	-0.32	29	0.0444322	CID2
		TVETRDGQVINETSQHHDDLE	1	T13			835.029	3	1	-0.45	29	0.0399211	CID2
		TVETRDGQVINETSQHHDDLE	1	T13			835.029	3	1	-0.45	29	0.0399211	CID2
		LLQDSVDFSLADAINTEFK	1	S5			1103.52	2	0	-1.7	29	0.0424024	HCD1
		LLQDSVDFSLADAINTEFK	1		K19(Label)	3.099	1106.53	2	0	-1.63	29	0.0406959	HCD2
		DGQVINETSQHHDDLE	1	S9			958.886	2	0	-0.74	29	0.0225457	CID2
		LRSSVPGVR	1	S4			525.776	2	1	-0.39	29	0.0208501	CID2
		LLQDSVDFSLADAINTEFK	1	S5	K19(Label)		738.023	3	0	0.82	29	0.0455721	HCD1
		MFGGPGTASRPSSSR	1	S13			787.842	2	0	-0.42	29	0.0191466	CID2
		LLQDSVDFSLADAINTEFK	1	S5			736.016	3	0	0.82	29	0.0466956	HCD1
		DGQVINETSQHHDDLE	1	S9			958.886	2	0	-0.1	29	0.0247743	CID2
		MFGGPGTASRPSSSR	1	S13			787.843	2	0	0.28	29	0.0197148	CID2
		LLQDSVDFSLADAINTEFK	1	S5	K19(Label)		738.023	3	0	0.9	29	0.0492154	HCD1
		LLQDSVDFSLADAINTEFK	1				1103.52	2	0	0.07	29	0.0474463	HCD1
		LLQDSVDFSLADAINTEFK	1				1103.52	2	0	0.07	29	0.0474463	HCD1
		ETNLDSLPLVDTHSK	1	S6		0.809	583.608	3	0	-0.33	29	0.0368271	CID2
		LRSSVPGVR	1	S4			525.777	2	1	0.77	29	0.0229778	CID2
		LLQDSVDFSLADAINTEFK	1	S5			736.016	3	0	1.15	29	0.0505694	HCD1
		LRSSVPGVR	1	S4			525.776	2	1	-0.16	29	0.0224117	CID2
		DGQVINETSQHHDDLE	1				639.594	3	0	0.62	29	0.0298045	CID1
		TYSLGSALRPSTSR	1				788.38	2	0	0.09	28	0.0379212	CID2
		MFGGPGTASRPSSSRSYVTTSTR	1		M1(Oxidation)		829.375	3	1	-0.54	28	0.0540912	CID2
		LLQDSVDFSLADAINTEFK	1	S5			1103.52	2	0	1.62	28	0.0527345	HCD1
		LLQDSVDFSLADAINTEFK	1	S5	K19(Label)		738.023	3	0	1.81	28	0.0534206	HCD1
		QDVDNASLAR	1	S7			584.753	2	0	-0.65	28	0.0119808	CID1
		ETNLDSLPLVDTHSK	1	S6	K15(Label)	0.898	877.919	2	0	-0.24	28	0.0440641	CID2
		MFGGPGTASRPSSSR	1	S13			787.843	2	0	0.35	28	0.0221227	CID1
		SLYASSPGGVYATR	1				754.841	2	0	-2.91	28	0.0308989	CID2
		TYSLGSALRPSTSR	1	S3			788.379	2	0	-0.84	28	0.0441413	CID2
		LLQDSVDFSLADAINTEFK	1	S5	K19(Label)		1106.53	2	0	2.34	28	0.0575238	HCD1
		ETNLDSLPLVDTHSK	1	S6	K15(Label)	0.898	877.919	2	0	-0.24	28	0.0478724	CID2
		LRSSVPGVR	1	S3			525.776	2	1	-0.16	28	0.0262709	CID2
		LLQDSVDFSLADAINTEFK	1	S5	K19(Label)		738.022	3	0	0.49	28	0.0631676	HCD1
		LLQDSVDFSLADAINTEFK	1	S5	K19(Label)		738.023	3	0	1.48	28	0.0594421	HCD1
		LRSSVPGVR	1	S3			525.777	2	1	1.35	28	0.0203038	CID2
		MFGGPGTASRPSSSR	1	S13	M1(Oxidation)		795.84	2	0	-0.14	28	0.0240637	CID2
		MFGGPGTASRPSSSR	1	S13			787.843	2	0	0.35	28	0.0246512	CID1
		LLQDSVDFSLADAINTEFK	1	S5			1103.52	2	0	1.62	28	0.0608267	HCD1
		DGQVINETSQHHDDLE	1	S9			639.593	3	0	-0.53	28	0.033795	CID2
		MFGGPGTASRPSSSR	1	S13	M1(Oxidation)		795.84	2	0	0.32	28	0.0227238	CID2
		TYSLGSALRPSTSR	1				525.922	3	0	-0.11	28	0.0468337	CID2
		LRSSVPGVR	1	S3			525.776	2	1	-0.16	28	0.027956	CID2
		LRSSVPGVR	1	S3			525.776	2	1	-0.16	28	0.0280204	CID2
		TYSLGSALRPSTSR	1				788.38	2	0	-0.37	28	0.0469366	CID2
		EEAENTLQSFRQDVDNASLAR	1	S9			1237.06	2	1	1.56	28	0.0662021	CID2
		LLQDSVDFSLADAINTEFK	1	S5	K19(Label)		738.022	3	0	0.16	28	0.0679303	HCD1
		MFGGPGTASRPSSSR	1				787.843	2	0	0.43	27	0.0261118	CID2
		MFGGPGTASRPSSSR	1				787.843	2	0	0.43	27	0.0261118	CID2
		LRSSVPGVR	1	S3			525.777	2	1	0.42	27	0.0275227	CID2
		SLYASSPGGVYATR	1	S5			754.843	2	0	0	27	0.0348364	CID2
		SLYASSPGGVYATR	1	S5			754.843	2	0	0	27	0.0348364	CID2
		LLQDSVDFSLADAINTEFK	1	S5	K19(Label)		1106.53	2	0	1.24	27	0.0683192	HCD1
		MFGGPGTASRPSSSR	2	S9; S13			827.826	2	0	-0.12	27	0.0173953	CID2
		GTNESLER	1	S5			493.203	2	0	-0.5	27	0.0171847	CID1
		MFGGPGTASRPSSSR	1	S13	M1(Oxidation)		795.84	2	0	-0.37	27	0.0264093	CID2
		TYSLGSALRPSTSR	1	S13			788.379	2	0	-0.99	27	0.0527148	CID2
		TYSLGSALRPSTSR	1	S13			788.379	2	0	-0.99	27	0.0527148	CID2
		ETNLDSLPLVDTHSK	1	S6			874.909	2	0	0.52	27	0.0517081	CID2
		TYSLGSALRPSTSR	1				788.379	2	0	-0.84	27	0.0546821	CID2
		LLQDSVDFSLADAINTEFK	1		K19(Label)		1106.53	2	0	1.79	27	0.0713681	HCD1
		LLQDSVDFSLADAINTEFK	1		K19(Label)		1106.53	2	0	1.79	27	0.0713681	HCD1
		LLQDSVDFSLADAINTEFK	1		K19(Label)	1.331	1106.53	2	0	2.45	27	0.0734727	HCD2
		DGQVINETSQHHDDLE	1	S9			958.886	2	0	-0.42	27	0.0372687	CID2
		DGQVINETSQHHDDLE	1				958.887	2	0	0.21	27	0.0394591	HCD1
		DGQVINETSQHHDDLE	1	T8			639.594	3	0	0.43	27	0.0406627	CID2
		ETNLDSLPLVDTHSK	1	S6	K15(Label)	0.77	877.919	2	0	-0.31	27	0.0593811	CID2
		TYSLGSALRPSTSR	1				525.923	3	0	0.82	27	0.0566121	CID2
		DGQVINETSQHHDDLE	1				958.887	2	0	0.66	27	0.0442812	HCD1
		MFGGPGTASRPSSSR	1		M1(Oxidation)		530.896	3	0	-0.15	27	0.0311431	CID2
		MFGGPGTASRPSSSR	2				827.826	2	0	0.32	27	0.0210509	CID2
		EEAENTLQSFRQDVDNASLAR	1	S9			1237.06	2	1	1.46	27	0.0801865	CID2
		DGQVINETSQHHDDLE	1	S9			958.887	2	0	0.41	27	0.0453621	CID2
		DGQVINETSQHHDDLE	1	S9			958.888	2	0	2	26	0.0408017	CID2
		LLQDSVDFSLADAINTEFK	1	S5	K19(Label)	1.428	738.023	3	0	0.9	26	0.0831958	CID2
		TYSLGSALRPSTSR	1	S6			788.38	2	0	-0.53	26	0.0599483	CID2
		LLQDSVDFSLADAINTEFK	1	S5	K19(Label)		738.022	3	0	0.49	26	0.0900522	HCD1
		LLQDSVDFSLADAINTEFK	1	S5		1.331	1103.52	2	0	2.29	26	0.0843341	HCD2
		LLQDSVDFSLADAINTEFK	1	S5	K19(Label)		1106.53	2	0	0.91	26	0.0871167	HCD1
		LLQDSVDFSLADAINTEFK	1	S5	K19(Label)		738.023	3	0	1.4	26	0.0875174	HCD1
		MFGGPGTASRPSSSR	1				787.843	2	0	0.35	26	0.0357139	CID2
		ETNLDSLPLVDTHSK	1	S6		0.898	874.909	2	0	0.03	26	0.0689411	CID2
		SRLGDLYEEEMR	1	S1			526.561	3	1	0.29	26	0.0377169	HCD2
		ETNLDSLPLVDTHSK	1			0.809	583.608	3	0	-0.02	26	0.0698086	CID2
		LLQDSVDFSLADAINTEFK	1		K19(Label)		1106.53	2	0	0.25	26	0.0988893	HCD2
		LLQDSVDFSLADAINTEFK	1		K19(Label)		1106.53	2	0	0.25	26	0.0988893	HCD2
		TYSLGSALRPSTSR	1	S6			788.38	2	0	-0.37	26	0.07039	CID2
		EEAENTLQSFRQDVDNASLAR	1	T6			825.038	3	1	0.35	26	0.0991495	CID2
		ETNLDSLPLVDTHSK	1	S6		0.898	874.909	2	0	0.03	26	0.0747271	CID2
		SLYASSPGGVYATR	1	S5			754.842	2	0	-1.05	26	0.0529484	CID2
		DGQVINETSQHHDDLE	1	S9			639.594	3	0	0.05	26	0.0516037	CID2
		LLQDSVDFSLADAINTEFK	1	S5	K19(Label)		738.022	3	0	-0.34	26	0.0967607	HCD1
		SLYASSPGGVYATR	1				754.841	2	0	-1.86	26	0.0596223	CID2
		SLYASSPGGVYATR	1				754.841	2	0	-1.86	26	0.0598975	CID2
		MFGGPGTASRPSSSR	1				525.564	3	0	0.03	26	0.040482	CID2
		SLYASSPGGVYATR	1	S5			754.842	2	0	-1.05	26	0.0550621	CID2
		ETNLDSLPLVDTHSKR	1		K15(Label)	1.054	637.649	3	1	0.64	26	0.0814456	CID2
		DGQVINETSQHHDDLE	1	S9			958.887	2	0	0.34	26	0.057957	CID2
		TYSLGSALRPSTSR	1	S6			788.379	2	0	-0.68	26	0.0776327	CID2
		SLYASSPGGVYATR	1	Y11			754.841	2	0	-2.75	26	0.0545942	CID2
		DGQVINETSQHHDDLE	1	S9			958.885	2	0	-1.19	26	0.0507309	CID2
		LLQDSVDFSLADAINTEFK	1		K19(Label)	1.084	1106.53	2	0	0.02	25	0.107769	HCD2
		LLQDSVDFSLADAINTEFK	1		K19(Label)	1.084	1106.53	2	0	0.02	25	0.107769	HCD2
		MFGGPGTASRPSSSR	1	S13	M1(Oxidation)		795.84	2	0	-0.14	25	0.0415301	CID2
		TYSLGSALRPSTSR	1	S13			788.38	2	0	-0.53	25	0.0754705	CID2
		MFGGPGTASRPSSSR	1				525.564	3	0	-0.2	25	0.0446315	CID1
		MFGGPGTASRPSSSR	1	S12			787.842	2	0	-0.34	25	0.0451951	CID2
		TVETRDGQVINETSQHHDDLE	1	S14			835.029	3	1	-0.38	25	0.0972424	CID2
		MFGGPGTASRPSSSR	1				787.843	2	0	0.35	25	0.0444465	CID2
		MFGGPGTASRPSSSR	1				525.564	3	0	-0.2	25	0.0458819	CID2
		DGQVINETSQHHDDLE	1				639.594	3	0	0.05	25	0.0607688	CID2
		MFGGPGTASRPSSSR	1	S13			787.842	2	0	-0.5	25	0.0464855	CID1
		LRSSVPGVR	1	S3			525.776	2	1	-0.16	25	0.0513423	CID2
		MFGGPGTASRPSSSR	1	S12	M1(Oxidation)		795.841	2	0	0.78	25	0.0467588	CID2
		DGQVINETSQHHDDLE	1				639.593	3	0	-0.43	25	0.0603037	CID2
		DGQVINETSQHHDDLE	1				639.593	3	0	-0.43	25	0.0603037	CID2
		TYSLGSALRPSTSR	1	S6			788.38	2	0	0.56	25	0.0827347	CID2
		MFGGPGTASRPSSSR	1				787.843	2	0	0.43	25	0.0478451	CID2
		DGQVINETSQHHDDLE	1	S9			639.593	3	0	-0.05	25	0.0640556	CID2
		SLYASSPGGVYATR	1				754.841	2	0	-2.02	25	0.0622073	CID2
		SLYASSPGGVYATR	1				754.841	2	0	-2.02	25	0.0622073	CID2
		LRSSVPGVR	1	S4			525.777	2	1	0.89	25	0.058683	CID2
		SVSSSSYRR	1				554.743	2	1	0.13	25	0.0253549	CID2
		LLQDSVDFSLADAINTEFK	1	S5	K19(Label)	4.771	738.022	3	0	0.24	25	0.132785	CID2
		LLQDSVDFSLADAINTEFK	1	S5	K19(Label)		738.022	3	0	0.24	25	0.134014	HCD1
		ETNLDSLPLVDTHSKR	1		K15(Label)	0.864	637.649	3	1	-0.13	25	0.0948774	CID2
		TYSLGSALRPSTSR	1				788.38	2	0	0.17	25	0.0915758	CID2
		MFGGPGTASRPSSSR	1		M1(Oxidation)		530.896	3	0	0.43	25	0.0463677	CID2
		TYSLGSALRPSTSR	1	S13			788.379	2	0	-0.84	25	0.0999643	CID2
		MFGGPGTASRPSSSR	1				525.565	3	0	0.62	25	0.0585866	CID2
		DGQVINETSQHHDDLE	1	S9			958.886	2	0	-0.8	25	0.063689	CID2
		DGQVINETSQHHDDLE	1	S9			958.886	2	0	-0.8	25	0.063689	CID2
		MFGGPGTASRPSSSR	1		M1(Oxidation)		795.84	2	0	-0.21	24	0.0515659	CID2
		LLQDSVDFSLADAINTEFK	1		K19(Label)		1106.53	2	0	1.46	24	0.128853	HCD2
		LLQDSVDFSLADAINTEFK	1		K19(Label)		1106.53	2	0	1.46	24	0.128853	HCD2
		TYSLGSALRPSTSR	1	S6			788.379	2	0	-0.76	24	0.103114	CID2
		SLYASSPGGVYATR	1				754.842	2	0	-1.53	24	0.0795164	CID2
		TYSLGSALRPSTSR	1				788.38	2	0	0.32	24	0.0961806	CID2
		MFGGPGTASRPSSSRSYVTTSTR	2				850.699	3	1	-0.55	24	0.127116	CID2
		LRSSVPGVR	1	S3			525.776	2	1	-0.16	24	0.060461	CID2
		QVQSLTCEVDALKGTNESLER	1	S18	C7(Carbamidomethyl); K13(Label)	1.025	821.722	3	1	-0.4	24	0.155235	CID2
		SRLGDLYEEEMR	1	S1			789.337	2	1	-0.12	24	0.0600502	CID2
		MFGGPGTASRPSSSR	1				525.564	3	0	-0.9	24	0.0519664	CID1
		LRSSVPGVR	1	S3			525.776	2	1	-0.16	24	0.0622981	CID2
		MFGGPGTASRPSSSR	1		M1(Oxidation)		795.84	2	0	-0.21	24	0.0566712	CID2
		DGQVINETSQHHDDLE	1	S9			958.886	2	0	-0.36	24	0.0733405	CID2
		TYSLGSALRPSTSR	1				788.38	2	0	-0.22	24	0.109236	CID2
		DGQVINETSQHHDDLE	1				639.594	3	0	0.14	24	0.0787312	CID1
		DGQVINETSQHHDDLE	1				639.594	3	0	0.14	24	0.0787312	CID1
		DGQVINETSQHHDDLE	1	S9			639.593	3	0	-0.24	24	0.0752799	CID2
		SLYASSPGGVYATR	1	Y11			754.841	2	0	-2.18	24	0.07411	CID2
		SLYASSPGGVYATR	1				754.842	2	0	-1.53	24	0.0894245	CID2
		LLQDSVDFSLADAINTEFK	1		K19(Label)		1106.53	2	0	2.23	24	0.149247	HCD2
		MFGGPGTASRPSSSRSYVTTSTR	2				850.699	3	1	-0.55	24	0.141319	CID2
		MFGGPGTASRPSSSR	1	S13	M1(Oxidation)		795.84	2	0	-0.21	24	0.0604453	CID1
		DGQVINETSQHHDDLE	1	S9			639.594	3	0	0.33	24	0.0875197	CID2
		MFGGPGTASRPSSSR	1		M1(Oxidation)		795.841	2	0	0.63	24	0.0605134	CID2
		MFGGPGTASRPSSSR	1	S13	M1(Oxidation)		795.841	2	0	0.48	24	0.0576943	CID2
		DGQVINETSQHHDDLE	1	S9			958.886	2	0	-0.55	24	0.085085	CID2
		ETNLDSLPLVDTHSK	1	S6		0.77	874.909	2	0	-0.18	24	0.120637	CID2
		ETNLDSLPLVDTHSK	1	S6		0.77	874.909	2	0	-0.18	24	0.121473	CID2
		MFGGPGTASRPSSSR	1	S13	M1(Oxidation)		795.84	2	0	-0.83	24	0.0692995	CID2
		MFGGPGTASRPSSSR	1	S13	M1(Oxidation)		795.84	2	0	-0.83	24	0.0692995	CID2
		DGQVINETSQHHDDLE	1	S9			958.887	2	0	0.53	23	0.0941825	HCD1
		LLQDSVDFSLADAINTEFK	1	S5	K19(Label)	1.004	1106.53	2	0	-0.86	23	0.166843	HCD2
		DGQVINETSQHHDDLE	1				958.887	2	0	0.85	23	0.104533	HCD1
		DGQVINETSQHHDDLE	1				639.594	3	0	0.81	23	0.103291	CID2
		MFGGPGTASRPSSSR	1		M1(Oxidation)		530.896	3	0	1.01	23	0.0724127	CID2
		LLQDSVDFSLADAINTEFK	1	S5			736.017	3	0	2.48	23	0.185058	HCD1
		SVSSSSYRR	1	Y7			554.743	2	1	-0.32	23	0.0386421	CID2
		SVSSSSYRR	1	Y7			554.743	2	1	-0.32	23	0.0386421	CID2
		LRSSVPGVR	1	S4			525.777	2	1	0.31	23	0.0790117	CID2
		LLQDSVDFSLADAINTEFK	1	S5	K19(Label)		738.022	3	0	0.4	23	0.200214	HCD1
		TYSLGSALRPSTSR	1				788.38	2	0	-0.22	23	0.14367	CID2
		LLQDSVDFSLADAINTEFK	1	S5			1103.52	2	0	2.95	23	0.187334	HCD1
		DGQVINETSQHHDDLE	1				639.593	3	0	-0.62	23	0.102573	CID2
		SVSSSSYR	1	S3			476.692	2	0	-0.13	23	0.0317071	CID2
		MFGGPGTASRPSSSR	1	S9	M1(Oxidation)		795.84	2	0	-0.14	23	0.078228	CID2
		TYSLGSALRPSTSR	1	S13			788.38	2	0	-0.14	23	0.148926	CID2
		MFGGPGTASRPSSSR	1	S9	M1(Oxidation)		795.84	2	0	-0.14	23	0.0802347	CID2
		TYSLGSALRPSTSR	1				788.379	2	0	-0.68	22	0.157052	CID2
		DGQVINETSQHHDDLE	1	S9			958.886	2	0	-0.42	22	0.106254	CID2
		MFGGPGTASRPSSSR	1		M1(Oxidation)		530.896	3	0	-0.61	22	0.0846911	CID2
		LLQDSVDFSLADAINTEFK	1	S5			1103.52	2	0	2.62	22	0.214082	HCD2
		MFGGPGTASRPSSSR	2	S9; S13	M1(Oxidation)		835.824	2	0	0.22	22	0.0528955	CID2
		LLQDSVDFSLADAINTEFK	1	S5	K19(Label)		738.023	3	0	0.65	22	0.244285	HCD1
		TYSLGSALRPSTSR	1				788.381	2	0	1.72	22	0.197862	CID2
		ETNLDSLPLVDTHSK	1	S6		0.811	583.608	3	0	0.3	22	0.181334	HCD2
		MFGGPGTASRPSSSR	2	S9; S13			827.826	2	0	0.4	22	0.065437	CID2
		TYSLGSALRPSTSR	1				788.379	2	0	-0.68	22	0.182829	CID2
		LLQDSVDFSLADAINTEFK	1	S5	K19(Label)		1106.53	2	0	0.69	22	0.258602	CID2
		ETNLDSLPLVDTHSK	1	S6		0.77	874.909	2	0	0.1	22	0.192111	CID2
		MFGGPGTASRPSSSR	1				787.843	2	0	0.2	22	0.0996214	HCD1
		MFGGPGTASRPSSSR	1				787.843	2	0	0.2	22	0.0996214	HCD1
		LLQDSVDFSLADAINTEFK	1	S5	K19(Label)		1106.53	2	0	1.57	22	0.244277	HCD1
		LRSSVPGVR	1	S4			525.777	2	1	0.77	21	0.119209	CID2
		LRSSVPGVR	1	S4			525.777	2	1	0.77	21	0.119209	CID2
		TYSLGSALRPSTSR	1				788.38	2	0	-0.3	21	0.192093	HCD2
		TYSLGSALRPSTSR	1				788.38	2	0	0.32	21	0.202343	CID2
		SVSSSSYRR	1				554.743	2	1	-0.32	20	0.0669979	HCD2
		LLQDSVDFSLADAINTEFK	1		K19(Label)	3.099	1106.53	2	0	2.78	20	0.327704	HCD2
		MFGGPGTASRPSSSR	1				787.843	2	0	-0.03	19	0.185931	HCD2
		LLQDSVDFSLADAINTEFK	1	S5		3.099	1103.52	2	0	-0.92	16	0.929596	HCD2
		LLQDSVDFSLADAINTEFK	1				1103.52	2	0	1.18	16	1.00667	HCD2
		LLQDSVDFSLADAINTEFK	1				1103.52	2	0	1.18	16	1.00667	HCD2
		LLQDSVDFSLADAINTEFK	1	S5		1.331	1103.52	2	0	0.96	14	1.4973	HCD2
		MFGGPGTASRPSSSR	1				525.564	3	0	0.27	13	0.735855	HCD2
		MFGGPGTASRPSSSR	1				525.564	3	0	0.27	13	0.735855	HCD2
		LLQDSVDFSLADAINTEFK	1		K19(Label)	3.099	1106.53	2	0	0.36	13	2.02456	HCD2
		LLQDSVDFSLADAINTEFK	1	S5	K19(Label)	1.323	1106.53	2	0	-0.2	12	2.09849	HCD2
		LLQDSVDFSLADAINTEFK	1	S5	K19(Label)		1106.53	2	0	1.13	12	2.21799	HCD2
RefSeq ID	Description	Peptide Sequence	Number of Phospho Sites	Phospho Sitesa	Other Modifications	SILAC Ratio (Lys6/Lys0)	Observed m/z	Charge	Number of Missed Cleavages	Mass Error [ppm]	Mascot Score	Exp Value	Activation Type
NP_004086.1	eukaryotic translation initiation factor 4E-binding protein 1 [Homo sapiens]	DLPTIPGVTSPSSDEPPMEASQSHLRNSPEDK	1		M18(Oxidation)	0.75	1172.2	3	1	0.82	71	4.75546e-06	CID2
		TPPRDLPTIPGVTSPSSDEPPMEASQSHLR	1	T8			1093.85	3	1	0.25	67	1.0106e-05	CID2
		TPPRDLPTIPGVTSPSSDEPPMEASQSHLR	1	T8			1093.85	3	1	0.25	67	1.0106e-05	CID2
		TPPRDLPTIPGVTSPSSDEPPMEASQSHLR	1				1093.85	3	1	-0.2	65	1.32123e-05	CID2
		DLPTIPGVTSPSSDEPPMEASQSHLRNSPEDK	1		M18(Oxidation)	0.75	1172.19	3	1	-0.01	61	4.2031e-05	CID2
		RVVLGDGVQLPPGDYSTTPGGTLFSTTPGGTR	1				1095.2	3	1	-0.23	61	2.86218e-05	CID2
		NSPVTKTPPRDLPTIPGVTSPSSDEPPMEASQSHLR	2		K6(Label)	2.124	1331.3	3	2	2.6	60	5.01211e-05	CID2
		TPPRDLPTIPGVTSPSSDEPPMEASQSHLR	1				1093.85	3	1	-0.31	57	7.88785e-05	CID1
		DLPTIPGVTSPSSDEPPMEASQSHLR	1	S10	M18(Oxidation)		1422.64	2	0	1.22	57	9.37496e-05	CID2
		RAGGEESQFEMDI	1	S7	M11(Oxidation)		782.803	2	1	-0.19	56	3.48025e-05	CID2
		DLPTIPGVTSPSSDEPPMEASQSHLR	1		M18(Oxidation)		1422.64	2	0	1.56	54	0.000154838	CID2
		DLPTIPGVTSPSSDEPPMEASQSHLR	1		M18(Oxidation)		1422.64	2	0	1.56	54	0.000157354	CID2
		RVVLGDGVQLPPGDYSTTPGGTLFSTTPGGTR	2	T17; T27			1121.86	3	1	-0.6	54	0.00019997	CID1
		RVVLGDGVQLPPGDYSTTPGGTLFSTTPGGTR	2				1121.86	3	1	0.17	53	0.000240422	CID1
		TPPRDLPTIPGVTSPSSDEPPMEASQSHLR	1				1093.85	3	1	0.25	53	0.000251523	CID2
		DLPTIPGVTSPSSDEPPMEASQSHLRNSPEDK	1			0.649	1166.86	3	1	1.22	53	0.000306431	CID2
		DLPTIPGVTSPSSDEPPMEASQSHLR	1	S10	M18(Oxidation)		1422.64	2	0	-2.47	52	0.000250456	CID2
		DLPTIPGVTSPSSDEPPMEASQSHLR	1	S10	M18(Oxidation)		1422.64	2	0	-2.47	52	0.000256881	CID2
		RVVLGDGVQLPPGDYSTTPGGTLFSTTPGGTR	1				1095.21	3	1	1.89	52	0.000260538	CID2
		RVVLGDGVQLPPGDYSTTPGGTLFSTTPGGTR	1				1095.21	3	1	1.89	52	0.000260538	CID2
		TPPRDLPTIPGVTSPSSDEPPMEASQSHLR	1		M22(Oxidation)		1099.18	3	1	2.16	51	0.000374659	CID2
		DLPTIPGVTSPSSDEPPMEASQSHLRNSPEDK	1		M18(Oxidation); K32(Label)	0.75	1174.2	3	1	1.14	50	0.000456195	CID2
		DLPTIPGVTSPSSDEPPMEASQSHLRNSPEDK	1		M18(Oxidation); K32(Label)	0.75	1174.2	3	1	-0.53	50	0.000534897	CID2
		DLPTIPGVTSPSSDEPPMEASQSHLR	1		M18(Oxidation)		1422.64	2	0	1.91	49	0.000496477	CID2
		TPPRDLPTIPGVTSPSSDEPPMEASQSHLR	1				1093.85	3	1	-0.31	49	0.000529613	CID1
		NSPVTKTPPRDLPTIPGVTSPSSDEPPMEASQSHLR	2		K6(Label)	2.124	1331.29	3	2	1.59	49	0.000615445	CID2
		DLPTIPGVTSPSSDEPPMEASQSHLR	1		M18(Oxidation)		1422.64	2	0	0.36	48	0.000729059	CID2
		RVVLGDGVQLPPGDYSTTPGGTLFSTTPGGTR	2				1121.86	3	1	0.6	48	0.000810389	CID2
		DLPTIPGVTSPSSDEPPMEASQSHLRNSPEDK	1		M18(Oxidation)	0.75	1172.2	3	1	1.34	47	0.00113972	CID2
		RAGGEESQFEMDI	1	S7	M11(Oxidation)		782.803	2	1	0.43	47	0.000269258	CID2
		DLPTIPGVTSPSSDEPPMEASQSHLRNSPEDK	1		M18(Oxidation); K32(Label)	0.75	1174.2	3	1	-1.88	46	0.00116942	CID2
		TPPRDLPTIPGVTSPSSDEPPMEASQSHLR	1		M22(Oxidation)		1099.18	3	1	0.27	46	0.00109475	CID2
		TPPRDLPTIPGVTSPSSDEPPMEASQSHLR	1		M22(Oxidation)		1099.18	3	1	0.93	46	0.00113226	CID2
		RVVLGDGVQLPPGDYSTTPGGTLFSTTPGGTR	1	T31			1095.2	3	1	-0.79	46	0.000916617	CID2
		RVVLGDGVQLPPGDYSTTPGGTLFSTTPGGTR	1				1095.2	3	1	-1.12	46	0.000937968	CID2
		TPPRDLPTIPGVTSPSSDEPPMEASQSHLR	1		M22(Oxidation)		1099.18	3	1	-0.29	46	0.00119913	CID2
		RVVLGDGVQLPPGDYSTTPGGTLFSTTPGGTR	1	T31			1095.2	3	1	-0.79	46	0.00103083	CID2
		DLPTIPGVTSPSSDEPPMEASQSHLR	1		M18(Oxidation)		948.763	3	0	-0.18	45	0.00124591	CID2
		RVVLGDGVQLPPGDYSTTPGGTLFSTTPGGTR	2				1121.86	3	1	-0.6	45	0.0014027	CID1
		RVVLGDGVQLPPGDYSTTPGGTLFSTTPGGTR	2				1121.86	3	1	0.17	45	0.00160315	CID1
		NSPVTKTPPR	1	T7		0.699	588.792	2	1	0.11	45	0.000718554	CID2
		RVVLGDGVQLPPGDYSTTPGGTLFSTTPGGTR	2				1121.86	3	1	0.6	44	0.00182681	CID1
		RVVLGDGVQLPPGDYSTTPGGTLFSTTPGGTR	2				1121.86	3	1	0.82	43	0.00219097	CID2
		RVVLGDGVQLPPGDYSTTPGGTLFSTTPGGTR	1				1095.21	3	1	1.78	43	0.00182756	CID2
		RVVLGDGVQLPPGDYSTTPGGTLFSTTPGGTR	1				1095.21	3	1	1.78	43	0.00182756	CID2
		DLPTIPGVTSPSSDEPPMEASQSHLR	1		M18(Oxidation)		1422.64	2	0	1.13	43	0.00231723	CID2
		VVLGDGVQLPPGDYSTTPGGTLFSTTPGGTR	2				1604.24	2	0	1.54	42	0.00265126	CID2
		RVVLGDGVQLPPGDYSTTPGGTLFSTTPGGTR	2				1121.86	3	1	-0.16	42	0.00265468	CID1
		RVVLGDGVQLPPGDYSTTPGGTLFSTTPGGTR	2				1121.86	3	1	0.6	42	0.00294234	CID2
		RVVLGDGVQLPPGDYSTTPGGTLFSTTPGGTR	2				1121.86	3	1	0.17	42	0.00302674	CID2
		TPPRDLPTIPGVTSPSSDEPPMEASQSHLR	1		M22(Oxidation)		1099.18	3	1	-0.95	42	0.00317696	CID2
		VVLGDGVQLPPGDYSTTPGGTLFSTTPGGTR	2				1604.24	2	0	0.17	41	0.00397402	CID2
		DLPTIPGVTSPSSDEPPMEASQSHLRNSPEDKR	1			0.916	1218.9	3	2	0.36	41	0.0043769	CID2
		DLPTIPGVTSPSSDEPPMEASQSHLRNSPEDKR	1			0.916	1218.9	3	2	0.36	41	0.0043769	CID2
		RVVLGDGVQLPPGDYSTTPGGTLFSTTPGGTR	2				1121.86	3	1	0.82	40	0.00435147	CID2
		TPPRDLPTIPGVTSPSSDEPPMEASQSHLR	1				1093.85	3	1	0.8	40	0.00426434	CID2
		DLPTIPGVTSPSSDEPPMEASQSHLR	1				1414.65	2	0	2.19	40	0.0037354	CID2
		RVVLGDGVQLPPGDYSTTPGGTLFSTTPGGTR	2				1121.86	3	1	-0.49	40	0.00424055	CID2
		VVLGDGVQLPPGDYSTTPGGTLFSTTPGGTR	2				1604.24	2	0	1.16	40	0.00443709	CID2
		VVLGDGVQLPPGDYSTTPGGTLFSTTPGGTR	2				1604.23	2	0	-1.12	40	0.00452739	CID2
		DLPTIPGVTSPSSDEPPMEASQSHLRNSPEDK	1		M18(Oxidation)	0.75	1172.19	3	1	-0.43	40	0.0055404	CID2
		RVVLGDGVQLPPGDYSTTPGGTLFSTTPGGTR	2				1121.86	3	1	0.82	40	0.00531663	CID2
		RVVLGDGVQLPPGDYSTTPGGTLFSTTPGGTR	2				1121.86	3	1	0.6	40	0.00522028	CID1
		RVVLGDGVQLPPGDYSTTPGGTLFSTTPGGTR	2				1121.86	3	1	-0.49	40	0.00490255	CID2
		TPPRDLPTIPGVTSPSSDEPPMEASQSHLR	2		M22(Oxidation)		1125.84	3	1	1.85	39	0.00556117	CID2
		RVVLGDGVQLPPGDYSTTPGGTLFSTTPGGTR	1				1095.2	3	1	-0.34	39	0.00399948	CID2
		RVVLGDGVQLPPGDYSTTPGGTLFSTTPGGTR	2				1121.86	3	1	0.17	39	0.00598377	CID2
		DLPTIPGVTSPSSDEPPMEASQSHLR	1		M18(Oxidation)		1422.64	2	0	1.22	39	0.00544464	CID2
		DLPTIPGVTSPSSDEPPMEASQSHLR	1		M18(Oxidation)		1422.64	2	0	1.22	39	0.00550769	CID2
		RVVLGDGVQLPPGDYSTTPGGTLFSTTPGGTR	2				1121.86	3	1	0.17	39	0.00612315	CID2
		TPPRDLPTIPGVTSPSSDEPPMEASQSHLR	1	T1	M22(Oxidation)		1099.18	3	1	0.38	39	0.00633697	CID2
		DLPTIPGVTSPSSDEPPMEASQSHLR	1				943.433	3	0	0.76	39	0.00552322	CID2
		DLPTIPGVTSPSSDEPPMEASQSHLR	1		M18(Oxidation)		948.763	3	0	-0.89	38	0.00607357	CID2
		RVVLGDGVQLPPGDYSTTPGGTLFSTTPGGTR	2				1121.86	3	1	0.06	38	0.00671461	CID1
		RVVLGDGVQLPPGDYSTTPGGTLFSTTPGGTR	2				1121.86	3	1	0.49	38	0.00704827	CID1
		RVVLGDGVQLPPGDYSTTPGGTLFSTTPGGTR	2				1121.86	3	1	0.06	38	0.00693459	CID1
		DLPTIPGVTSPSSDEPPMEASQSHLRNSPEDK	1		M18(Oxidation)	0.75	1172.2	3	1	0.72	38	0.0080833	CID2
		DLPTIPGVTSPSSDEPPMEASQSHLR	1		M18(Oxidation)		948.763	3	0	-0.89	38	0.00661369	CID2
		RVVLGDGVQLPPGDYSTTPGGTLFSTTPGGTR	2				1121.86	3	1	0.38	38	0.00755823	CID1
		RVVLGDGVQLPPGDYSTTPGGTLFSTTPGGTR	2				1121.86	3	1	-2.01	38	0.00804323	CID2
		RVVLGDGVQLPPGDYSTTPGGTLFSTTPGGTR	2				1121.86	3	1	-0.27	38	0.0073969	CID2
		DLPTIPGVTSPSSDEPPMEASQSHLR	1		M18(Oxidation)		948.762	3	0	-1.08	38	0.00681343	CID2
		RVVLGDGVQLPPGDYSTTPGGTLFSTTPGGTR	2	T27			1121.86	3	1	-0.27	38	0.00748255	CID1
		DLPTIPGVTSPSSDEPPMEASQSHLRNSPEDKR	1		M18(Oxidation); K32(Label)	0.699	1226.23	3	2	-2.11	38	0.00736226	CID2
		RAGGEESQFEMDI	1	S7	M11(Oxidation)		782.803	2	1	-0.12	38	0.00229229	CID2
		RVVLGDGVQLPPGDYSTTPGGTLFSTTPGGTR	2				1121.86	3	1	0.93	37	0.0087113	CID2
		RVVLGDGVQLPPGDYSTTPGGTLFSTTPGGTR	2				1121.86	3	1	0.82	37	0.00876267	CID1
		RVVLGDGVQLPPGDYSTTPGGTLFSTTPGGTR	2				1121.86	3	1	0.06	37	0.00883122	CID1
		RVVLGDGVQLPPGDYSTTPGGTLFSTTPGGTR	2	T18			1121.86	3	1	0.27	37	0.00939903	CID2
		RVVLGDGVQLPPGDYSTTPGGTLFSTTPGGTR	2				1121.86	3	1	0.6	37	0.00932596	CID2
		RVVLGDGVQLPPGDYSTTPGGTLFSTTPGGTR	2				1121.86	3	1	1.36	37	0.00976681	CID2
		RVVLGDGVQLPPGDYSTTPGGTLFSTTPGGTR	2				1121.86	3	1	0.38	37	0.00984963	CID1
		TPPRDLPTIPGVTSPSSDEPPMEASQSHLR	1		M22(Oxidation)		1099.18	3	1	1.16	37	0.00981398	CID2
		DLPTIPGVTSPSSDEPPMEASQSHLRNSPEDK	1		M18(Oxidation); K32(Label)	0.75	1174.2	3	1	0.2	37	0.0105122	CID2
		RVVLGDGVQLPPGDYSTTPGGTLFSTTPGGTR	2	T18			1121.86	3	1	0.71	37	0.0098086	CID2
		TPPRDLPTIPGVTSPSSDEPPMEASQSHLR	1		M22(Oxidation)		1099.18	3	1	1.16	37	0.0100195	CID2
		TPPRDLPTIPGVTSPSSDEPPMEASQSHLR	1		M22(Oxidation)		1099.18	3	1	1.16	37	0.0100195	CID2
		RVVLGDGVQLPPGDYSTTPGGTLFSTTPGGTR	2				1121.86	3	1	0.6	37	0.0106339	CID2
		RVVLGDGVQLPPGDYSTTPGGTLFSTTPGGTR	2				1121.86	3	1	1.04	36	0.0128521	CID2
		DLPTIPGVTSPSSDEPPMEASQSHLR	1		M18(Oxidation)		948.763	3	0	-0.37	35	0.0135236	CID2
		DLPTIPGVTSPSSDEPPMEASQSHLR	1		M18(Oxidation)		948.763	3	0	-0.37	35	0.0135236	CID2
		RVVLGDGVQLPPGDYSTTPGGTLFSTTPGGTR	2				1121.86	3	1	0.17	35	0.0171386	CID2
		RVVLGDGVQLPPGDYSTTPGGTLFSTTPGGTR	1	T31			1095.21	3	1	0.88	34	0.0141078	CID2
		RVVLGDGVQLPPGDYSTTPGGTLFSTTPGGTR	2				1682.29	2	1	1.02	34	0.0175413	CID2
		VVLGDGVQLPPGDYSTTPGGTLFSTTPGGTR	2				1069.83	3	0	0.3	34	0.0175408	CID2
		VVLGDGVQLPPGDYSTTPGGTLFSTTPGGTR	2				1604.24	2	0	1.24	34	0.0176432	CID2
		VVLGDGVQLPPGDYSTTPGGTLFSTTPGGTR	2				1604.24	2	0	0.55	34	0.018182	CID2
		VVLGDGVQLPPGDYSTTPGGTLFSTTPGGTR	2				1604.24	2	0	1.24	34	0.0180542	CID2
		VVLGDGVQLPPGDYSTTPGGTLFSTTPGGTR	2				1604.24	2	0	1.24	34	0.0180542	CID2
		RVVLGDGVQLPPGDYSTTPGGTLFSTTPGGTR	2				1121.86	3	1	1.15	34	0.0200097	CID1
		RVVLGDGVQLPPGDYSTTPGGTLFSTTPGGTR	2				1121.86	3	1	-0.49	34	0.0188983	CID1
		RVVLGDGVQLPPGDYSTTPGGTLFSTTPGGTR	2				1121.86	3	1	-0.27	34	0.0203728	CID1
		RVVLGDGVQLPPGDYSTTPGGTLFSTTPGGTR	2				1121.86	3	1	0.49	34	0.0213837	CID2
		RVVLGDGVQLPPGDYSTTPGGTLFSTTPGGTR	2				1121.86	3	1	0.06	33	0.0212824	CID1
		RVVLGDGVQLPPGDYSTTPGGTLFSTTPGGTR	2	T27			1121.86	3	1	-0.6	33	0.0221292	CID1
		DLPTIPGVTSPSSDEPPMEASQSHLRNSPEDK	1		K32(Label)	1.4	1168.87	3	1	2.06	33	0.0253154	CID1
		RVVLGDGVQLPPGDYSTTPGGTLFSTTPGGTR	2				1121.86	3	1	-0.27	33	0.0235532	CID1
		RVVLGDGVQLPPGDYSTTPGGTLFSTTPGGTR	2				1121.86	3	1	-0.27	33	0.0236619	CID1
		RVVLGDGVQLPPGDYSTTPGGTLFSTTPGGTR	2	T18			1121.86	3	1	-0.27	33	0.0238259	CID1
		RVVLGDGVQLPPGDYSTTPGGTLFSTTPGGTR	2				1121.86	3	1	-0.27	33	0.0246632	CID1
		RVVLGDGVQLPPGDYSTTPGGTLFSTTPGGTR	2	T18; T27			1121.86	3	1	-0.05	32	0.0281049	CID2
		RVVLGDGVQLPPGDYSTTPGGTLFSTTPGGTR	2				1121.86	3	1	0.27	32	0.0293145	CID1
		FLMECRNSPVTK	1	S8	C5(Carbamidomethyl); K12(Label)	0.985	784.359	2	1	-0.29	32	0.0113311	CID2
		RVVLGDGVQLPPGDYSTTPGGTLFSTTPGGTR	2				1121.86	3	1	0.6	32	0.0300396	CID2
		RVVLGDGVQLPPGDYSTTPGGTLFSTTPGGTR	2				1121.86	3	1	0.6	32	0.030598	CID2
		RVVLGDGVQLPPGDYSTTPGGTLFSTTPGGTR	1				1095.2	3	1	-2.57	32	0.0270626	CID2
		DLPTIPGVTSPSSDEPPMEASQSHLRNSPEDK	1		M18(Oxidation)	0.75	1172.19	3	1	0.61	32	0.0365926	CID2
		NSPVTKTPPRDLPTIPGVTSPSSDEPPMEASQSHLR	2		K6(Label); M28(Oxidation)	2.586	1336.62	3	2	-0.13	32	0.0353525	CID2
		DLPTIPGVTSPSSDEPPMEASQSHLRNSPEDK	1		M18(Oxidation)	0.75	1172.2	3	1	0.82	32	0.0372557	CID2
		RVVLGDGVQLPPGDYSTTPGGTLFSTTPGGTR	2	T18; T27			1121.86	3	1	-0.05	32	0.0329444	CID2
		VVLGDGVQLPPGDYSTTPGGTLFSTTPGGTR	2				1604.24	2	0	1.85	31	0.0321084	CID2
		RVVLGDGVQLPPGDYSTTPGGTLFSTTPGGTR	2				1121.86	3	1	-1.03	31	0.0345033	CID2
		TPPRDLPTIPGVTSPSSDEPPMEASQSHLR	1		M22(Oxidation)		1099.18	3	1	0.49	31	0.0351325	CID2
		VVLGDGVQLPPGDYSTTPGGTLFSTTPGGTR	2	T17			1069.83	3	0	0.19	31	0.0350084	CID2
		VVLGDGVQLPPGDYSTTPGGTLFSTTPGGTR	2				1604.24	2	0	0.78	31	0.0345568	CID2
		DLPTIPGVTSPSSDEPPMEASQSHLR	1		M18(Oxidation)		948.763	3	0	-0.63	31	0.0335343	CID2
		DLPTIPGVTSPSSDEPPMEASQSHLRNSPEDKR	1		M18(Oxidation)	0.699	1224.23	3	2	-0.32	31	0.0352483	CID2
		RVVLGDGVQLPPGDYSTTPGGTLFSTTPGGTR	2				1121.86	3	1	-0.05	31	0.0367944	CID1
		DLPTIPGVTSPSSDEPPMEASQSHLR	1		M18(Oxidation)		948.764	3	0	0.08	31	0.0341178	CID2
		RVVLGDGVQLPPGDYSTTPGGTLFSTTPGGTR	2				1121.86	3	1	0.82	31	0.0392316	CID2
		DLPTIPGVTSPSSDEPPMEASQSHLRNSPEDK	1			0.436	1166.86	3	1	0.18	31	0.0433322	CID1
		DLPTIPGVTSPSSDEPPMEASQSHLR	1		M18(Oxidation)		1422.64	2	0	0.53	31	0.0370635	CID2
		RVVLGDGVQLPPGDYSTTPGGTLFSTTPGGTR	2				1121.86	3	1	-1.03	31	0.039798	CID2
		DLPTIPGVTSPSSDEPPMEASQSHLR	1		M18(Oxidation)		948.762	3	0	-1.85	31	0.0357052	CID2
		DLPTIPGVTSPSSDEPPMEASQSHLR	1		M18(Oxidation)		948.762	3	0	-1.85	31	0.0357052	CID2
		RVVLGDGVQLPPGDYSTTPGGTLFSTTPGGTR	2				1121.86	3	1	-1.03	31	0.0403516	CID2
		NSPVTKTPPRDLPTIPGVTSPSSDEPPMEASQSHLR	2		K6(Label); M28(Oxidation)	2.586	1336.62	3	2	-0.22	31	0.0446832	CID2
		NSPVTKTPPR	1	T7	K6(Label)	0.699	591.802	2	1	-0.19	31	0.0155696	CID2
		AGGEESQFEMDI	1	S6	M10(Oxidation)		704.751	2	0	-2.09	30	0.00568557	CID2
		TPPRDLPTIPGVTSPSSDEPPMEASQSHLR	1		M22(Oxidation)		1099.18	3	1	1.38	30	0.0426894	CID2
		RVVLGDGVQLPPGDYSTTPGGTLFSTTPGGTR	2				1121.86	3	1	0.38	30	0.0445061	CID2
		RVVLGDGVQLPPGDYSTTPGGTLFSTTPGGTR	2				1121.86	3	1	0.6	30	0.0434204	CID2
		VVLGDGVQLPPGDYSTTPGGTLFSTTPGGTR	2				1604.24	2	0	0.71	30	0.0420357	CID2
		VVLGDGVQLPPGDYSTTPGGTLFSTTPGGTR	2				1604.24	2	0	0.71	30	0.0420357	CID2
		RVVLGDGVQLPPGDYSTTPGGTLFSTTPGGTR	2				1121.86	3	1	0.06	30	0.0440576	CID1
		VVLGDGVQLPPGDYSTTPGGTLFSTTPGGTR	2				1604.24	2	0	1.01	30	0.0430582	CID2
		VVLGDGVQLPPGDYSTTPGGTLFSTTPGGTR	2				1604.24	2	0	2.84	30	0.0428758	CID2
		RVVLGDGVQLPPGDYSTTPGGTLFSTTPGGTR	2				1121.86	3	1	0.6	30	0.046633	CID2
		RVVLGDGVQLPPGDYSTTPGGTLFSTTPGGTR	2				1121.86	3	1	-0.16	30	0.0450829	CID1
		RVVLGDGVQLPPGDYSTTPGGTLFSTTPGGTR	2				1121.86	3	1	0.06	30	0.0468836	CID1
		RVVLGDGVQLPPGDYSTTPGGTLFSTTPGGTR	2				1121.86	3	1	-0.16	30	0.0474254	CID1
		DLPTIPGVTSPSSDEPPMEASQSHLR	1				943.432	3	0	-0.34	29	0.0473613	CID2
		DLPTIPGVTSPSSDEPPMEASQSHLR	1		M18(Oxidation)		948.763	3	0	-0.05	29	0.051634	CID2
		DLPTIPGVTSPSSDEPPMEASQSHLR	1		M18(Oxidation)		948.763	3	0	-0.05	29	0.051634	CID2
		RVVLGDGVQLPPGDYSTTPGGTLFSTTPGGTR	2				1121.86	3	1	0.06	29	0.0570192	CID1
		VVLGDGVQLPPGDYSTTPGGTLFSTTPGGTR	2				1069.83	3	0	0.07	29	0.0589078	CID2
		TPPRDLPTIPGVTSPSSDEPPMEASQSHLR	1		M22(Oxidation)		1648.27	2	1	0.62	29	0.0623212	CID2
		RVVLGDGVQLPPGDYSTTPGGTLFSTTPGGTR	2				1121.86	3	1	-0.05	29	0.0624858	CID1
		VVLGDGVQLPPGDYSTTPGGTLFSTTPGGTR	2				1604.24	2	0	2.23	29	0.0630523	CID2
		TPPRDLPTIPGVTSPSSDEPPMEASQSHLR	1		M22(Oxidation)		1648.27	2	1	0.62	29	0.0643629	CID2
		RVVLGDGVQLPPGDYSTTPGGTLFSTTPGGTR	2				1121.86	3	1	-2.23	29	0.0687431	CID2
		RVVLGDGVQLPPGDYSTTPGGTLFSTTPGGTR	1				1095.2	3	1	-0.12	29	0.0519147	CID2
		DLPTIPGVTSPSSDEPPMEASQSHLR	1				943.432	3	0	-0.34	29	0.0581332	CID2
		RVVLGDGVQLPPGDYSTTPGGTLFSTTPGGTR	1				1095.21	3	1	0.66	29	0.0528289	CID2
		RVVLGDGVQLPPGDYSTTPGGTLFSTTPGGTR	1				1095.21	3	1	0.66	29	0.0528289	CID2
		RVVLGDGVQLPPGDYSTTPGGTLFSTTPGGTR	2				1121.86	3	1	-0.38	28	0.0641775	CID1
		RVVLGDGVQLPPGDYSTTPGGTLFSTTPGGTR	2				1121.86	3	1	-0.27	28	0.0669961	CID1
		DLPTIPGVTSPSSDEPPMEASQSHLRNSPEDK	1			1.4	1166.86	3	1	-0.14	28	0.0772179	CID1
		RVVLGDGVQLPPGDYSTTPGGTLFSTTPGGTR	2				1682.29	2	1	-0.21	28	0.0721582	CID2
		RVVLGDGVQLPPGDYSTTPGGTLFSTTPGGTR	2				1682.29	2	1	-0.21	28	0.0721582	CID2
		VVLGDGVQLPPGDYSTTPGGTLFSTTPGGTR	2				1604.24	2	0	2.46	28	0.0740079	CID2
		RVVLGDGVQLPPGDYSTTPGGTLFSTTPGGTR	2				1121.86	3	1	-0.16	28	0.0763856	CID2
		RVVLGDGVQLPPGDYSTTPGGTLFSTTPGGTR	2				1121.86	3	1	-0.16	28	0.0774482	CID1
		RVVLGDGVQLPPGDYSTTPGGTLFSTTPGGTR	2				1682.29	2	1	1.39	28	0.0833421	CID2
		RVVLGDGVQLPPGDYSTTPGGTLFSTTPGGTR	2				1121.86	3	1	0.27	28	0.0843496	CID2
		DLPTIPGVTSPSSDEPPMEASQSHLRNSPEDK	1			0.649	1166.86	3	1	0.07	28	0.0937153	CID2
		RVVLGDGVQLPPGDYSTTPGGTLFSTTPGGTR	2				1121.86	3	1	0.71	27	0.0854293	CID2
		RVVLGDGVQLPPGDYSTTPGGTLFSTTPGGTR	2				1682.29	2	1	-0.86	27	0.0852154	CID2
		RVVLGDGVQLPPGDYSTTPGGTLFSTTPGGTR	2				1121.86	3	1	0.6	27	0.0896796	CID1
		RVVLGDGVQLPPGDYSTTPGGTLFSTTPGGTR	2				1121.86	3	1	0.38	27	0.0929865	CID2
		RVVLGDGVQLPPGDYSTTPGGTLFSTTPGGTR	2				1121.86	3	1	0.38	27	0.0929865	CID2
		VVLGDGVQLPPGDYSTTPGGTLFSTTPGGTR	2				1604.24	2	0	2.08	27	0.0889172	CID2
		RVVLGDGVQLPPGDYSTTPGGTLFSTTPGGTR	2				1121.86	3	1	0.6	27	0.0928311	CID2
		RVVLGDGVQLPPGDYSTTPGGTLFSTTPGGTR	2				1121.86	3	1	0.71	27	0.0943207	CID2
		VVLGDGVQLPPGDYSTTPGGTLFSTTPGGTR	2				1604.24	2	0	2.08	27	0.0926799	CID2
		RVVLGDGVQLPPGDYSTTPGGTLFSTTPGGTR	2				1121.86	3	1	0.27	27	0.0972933	CID2
		TPPRDLPTIPGVTSPSSDEPPMEASQSHLR	1		M22(Oxidation)		1648.27	2	1	2.18	27	0.0930075	CID2
		RVVLGDGVQLPPGDYSTTPGGTLFSTTPGGTR	2				1121.86	3	1	0.38	27	0.0980437	CID1
		RVVLGDGVQLPPGDYSTTPGGTLFSTTPGGTR	2	T18			1121.86	3	1	0.27	27	0.10025	CID1
		VVLGDGVQLPPGDYSTTPGGTLFSTTPGGTR	2	T21			1069.83	3	0	0.42	27	0.0947198	CID2
		RVVLGDGVQLPPGDYSTTPGGTLFSTTPGGTR	2				1121.86	3	1	0.6	27	0.0999295	CID1
		RVVLGDGVQLPPGDYSTTPGGTLFSTTPGGTR	2				1682.29	2	1	-0.86	27	0.0985185	CID2
		RVVLGDGVQLPPGDYSTTPGGTLFSTTPGGTR	2				1121.86	3	1	0.27	27	0.103534	CID2
		VVLGDGVQLPPGDYSTTPGGTLFSTTPGGTR	2				1604.24	2	0	1.24	27	0.0967336	CID2
		RVVLGDGVQLPPGDYSTTPGGTLFSTTPGGTR	2				1121.86	3	1	0.27	27	0.105216	CID2
		RVVLGDGVQLPPGDYSTTPGGTLFSTTPGGTR	2				1121.86	3	1	0.27	27	0.106435	CID2
		RVVLGDGVQLPPGDYSTTPGGTLFSTTPGGTR	2				1121.86	3	1	0.38	27	0.107009	CID2
		VVLGDGVQLPPGDYSTTPGGTLFSTTPGGTR	2				1069.83	3	0	0.76	27	0.101482	CID2
		RVVLGDGVQLPPGDYSTTPGGTLFSTTPGGTR	2				1121.86	3	1	0.38	27	0.108748	CID1
		RVVLGDGVQLPPGDYSTTPGGTLFSTTPGGTR	2				1121.86	3	1	-0.27	27	0.103288	CID2
		VVLGDGVQLPPGDYSTTPGGTLFSTTPGGTR	2				1069.83	3	0	0.64	26	0.104255	CID2
		RVVLGDGVQLPPGDYSTTPGGTLFSTTPGGTR	2				1682.29	2	1	-0.36	26	0.103134	CID2
		VVLGDGVQLPPGDYSTTPGGTLFSTTPGGTR	2				1069.83	3	0	-0.04	26	0.115093	CID2
		FLMECRNSPVTK	1	S8	C5(Carbamidomethyl); K12(Label)	1.93	784.359	2	1	-0.14	26	0.0439049	CID1
		FLMECRNSPVTK	1	S8	C5(Carbamidomethyl); K12(Label)	1.93	784.359	2	1	-0.21	26	0.0452965	CID1
		DLPTIPGVTSPSSDEPPMEASQSHLRNSPEDK	1		M18(Oxidation)	0.75	1172.19	3	1	-0.32	26	0.141775	CID2
		RVVLGDGVQLPPGDYSTTPGGTLFSTTPGGTR	2				1121.86	3	1	0.49	26	0.129444	CID2
		DLPTIPGVTSPSSDEPPMEASQSHLR	1		M18(Oxidation)		948.764	3	0	0.79	26	0.118711	CID2
		RVVLGDGVQLPPGDYSTTPGGTLFSTTPGGTR	2				1121.86	3	1	0.6	26	0.131733	CID2
		VVLGDGVQLPPGDYSTTPGGTLFSTTPGGTR	2				1604.24	2	0	0.78	26	0.126629	CID2
		VVLGDGVQLPPGDYSTTPGGTLFSTTPGGTR	2				1069.83	3	0	0.64	26	0.127379	CID2
		RVVLGDGVQLPPGDYSTTPGGTLFSTTPGGTR	2				1682.28	2	1	-1.08	25	0.134616	CID2
		RVVLGDGVQLPPGDYSTTPGGTLFSTTPGGTR	2				1682.28	2	1	-2.68	25	0.15188	CID2
		RVVLGDGVQLPPGDYSTTPGGTLFSTTPGGTR	2				1682.28	2	1	-2.68	25	0.153286	CID2
		RVVLGDGVQLPPGDYSTTPGGTLFSTTPGGTR	2				1121.86	3	1	0.49	25	0.144239	CID2
		DLPTIPGVTSPSSDEPPMEASQSHLRNSPEDK	1		K32(Label)	0.649	1168.87	3	1	0.49	25	0.144935	CID2
		NSPVTKTPPRDLPTIPGVTSPSSDEPPMEASQSHLR	2		K6(Label)	2.124	1331.29	3	2	0.4	25	0.151282	CID2
		RVVLGDGVQLPPGDYSTTPGGTLFSTTPGGTR	2				1121.86	3	1	0.49	25	0.167912	CID2
		FLMECRNSPVTK	1	S8	M3(Oxidation); C5(Carbamidomethyl)	1.375	789.347	2	1	0.99	25	0.0695338	CID2
		VVLGDGVQLPPGDYSTTPGGTLFSTTPGGTR	2				1604.24	2	0	0.48	25	0.164279	CID2
		FLMECRNSPVTK	1	S8	C5(Carbamidomethyl); K12(Label)	1.93	784.359	2	1	-0.06	24	0.0629573	CID1
		NSPVTKTPPR	2	S2; T7	K6(Label)	2.082	631.785	2	1	-0.39	24	0.064231	CID2
		FLMECRNSPVTK	1	S8	C5(Carbamidomethyl); K12(Label)	1.93	784.359	2	1	-0.06	24	0.06746	CID1
		RVVLGDGVQLPPGDYSTTPGGTLFSTTPGGTR	2				1121.86	3	1	2.78	24	0.201154	CID2
		VVLGDGVQLPPGDYSTTPGGTLFSTTPGGTR	2				1069.83	3	0	0.42	24	0.190301	CID2
		RVVLGDGVQLPPGDYSTTPGGTLFSTTPGGTR	2				1121.86	3	1	0.17	24	0.203224	CID2
		RVVLGDGVQLPPGDYSTTPGGTLFSTTPGGTR	2				1121.86	3	1	2.78	24	0.204894	CID2
		RVVLGDGVQLPPGDYSTTPGGTLFSTTPGGTR	2				1121.86	3	1	0.93	23	0.245518	CID2
		RVVLGDGVQLPPGDYSTTPGGTLFSTTPGGTR	2				1121.86	3	1	1.47	23	0.267968	CID2
		AGGEESQFEMDI	1	S6	M10(Oxidation)		704.752	2	0	-0.01	23	0.0320943	CID2
		VVLGDGVQLPPGDYSTTPGGTLFSTTPGGTR	2				1069.83	3	0	0.64	23	0.252987	CID2
		RVVLGDGVQLPPGDYSTTPGGTLFSTTPGGTR	2				1121.86	3	1	0.6	23	0.265273	CID2
		DLPTIPGVTSPSSDEPPMEASQSHLR	1		M18(Oxidation)		948.763	3	0	-0.76	22	0.26576	CID2
		DLPTIPGVTSPSSDEPPMEASQSHLR	1		M18(Oxidation)		948.763	3	0	-0.76	22	0.266373	CID2
		DLPTIPGVTSPSSDEPPMEASQSHLR	1		M18(Oxidation)		948.763	3	0	-0.76	22	0.266373	CID2
		DLPTIPGVTSPSSDEPPMEASQSHLR	1		M18(Oxidation)		948.763	3	0	-0.37	22	0.271702	CID2
		RVVLGDGVQLPPGDYSTTPGGTLFSTTPGGTR	2				1121.86	3	1	0.82	22	0.323323	CID2
		RVVLGDGVQLPPGDYSTTPGGTLFSTTPGGTR	2				1121.86	3	1	-1.36	22	0.326138	CID2
RefSeq ID	Description	Peptide Sequence	Number of Phospho Sites	Phospho Sitesa	Other Modifications	SILAC Ratio (Lys6/Lys0)	Observed m/z	Charge	Number of Missed Cleavages	Mass Error [ppm]	Mascot Score	Exp Value	Activation Type
NP_001605.1	actin, cytoplasmic 2 [Homo sapiens]	SYELPDGQVITIGNER	1				935.933	2	0	-0.26	85	1.03972e-07	CID2
		SYELPDGQVITIGNER	1				935.933	2	0	-0.19	74	1.32213e-06	CID2
		SYELPDGQVITIGNER	1				935.932	2	0	-0.52	59	3.97045e-05	HCD2
		SYELPDGQVITIGNER	1	S1			935.933	2	0	-0.13	59	4.11071e-05	CID2
		SYELPDGQVITIGNER	1				935.933	2	0	0.72	56	7.93502e-05	CID2
		SYELPDGQVITIGNER	1				935.933	2	0	-0.13	48	0.000545653	CID2
		SYELPDGQVITIGNER	1				935.934	2	0	0.91	48	0.000548838	HCD2
		SYELPDGQVITIGNER	1	Y2			935.933	2	0	0.2	43	0.00161748	CID1
RefSeq ID	Description	Peptide Sequence	Number of Phospho Sites	Phospho Sitesa	Other Modifications	SILAC Ratio (Lys6/Lys0)	Observed m/z	Charge	Number of Missed Cleavages	Mass Error [ppm]	Mascot Score	Exp Value	Activation Type
NP_001092.1	actin, cytoplasmic 1 [Homo sapiens]	SYELPDGQVITIGNER	1				935.933	2	0	-0.26	85	1.03972e-07	CID2
		SYELPDGQVITIGNER	1				935.933	2	0	-0.19	74	1.32213e-06	CID2
		SYELPDGQVITIGNER	1				935.932	2	0	-0.52	59	3.97045e-05	HCD2
		SYELPDGQVITIGNER	1	S1			935.933	2	0	-0.13	59	4.11071e-05	CID2
		SYELPDGQVITIGNER	1				935.933	2	0	0.72	56	7.93502e-05	CID2
		SYELPDGQVITIGNER	1				935.933	2	0	-0.13	48	0.000545653	CID2
		SYELPDGQVITIGNER	1				935.934	2	0	0.91	48	0.000548838	HCD2
		SYELPDGQVITIGNER	1	Y2			935.933	2	0	0.2	43	0.00161748	CID1
RefSeq ID	Description	Peptide Sequence	Number of Phospho Sites	Phospho Sitesa	Other Modifications	SILAC Ratio (Lys6/Lys0)	Observed m/z	Charge	Number of Missed Cleavages	Mass Error [ppm]	Mascot Score	Exp Value	Activation Type
NP_075385.1	MARCKS-related protein [Homo sapiens]	GDVTAEEAAGASPAK	1	S12	K15(Label)	0.927	730.324	2	0	-0.21	100	1.48524e-09	CID2
		GDVTAEEAAGASPAK	1	S12	K15(Label)	0.82	730.324	2	0	-0.13	98	2.77203e-09	CID2
		GDVTAEEAAGASPAK	1	S12	K15(Label)	0.963	730.324	2	0	-0.46	95	5.10581e-09	CID2
		GDVTAEEAAGASPAK	1	S12		0.942	727.314	2	0	0.03	95	4.65981e-09	CID2
		GDVTAEEAAGASPAK	1	S12	K15(Label)	0.763	730.324	2	0	-0.13	92	1.01344e-08	CID2
		GDVTAEEAAGASPAK	1	S12		0.927	727.314	2	0	-0.05	91	1.07917e-08	CID2
		GDVTAEEAAGASPAK	1	S12		0.82	727.314	2	0	-0.14	91	1.23428e-08	CID2
		GDVTAEEAAGASPAK	1	S12	K15(Label)	0.942	730.324	2	0	0.04	86	3.71683e-08	CID2
		EGGGDSSASSPTEEEQEQGEIGACSDEGTAQEGK	1		C24(Carbamidomethyl); K34(Label)	0.805	1167.12	3	0	-1.09	85	6.74967e-08	CID2
		GDVTAEEAAGASPAK	1	S12	K15(Label)	0.977	730.324	2	0	-0.05	84	6.78397e-08	CID1
		EGGGDSSASSPTEEEQEQGEIGACSDEGTAQEGK	1		C24(Carbamidomethyl); K34(Label)	1.656	1167.12	3	0	0.17	83	1.34529e-07	CID2
		GDVTAEEAAGASPAK	1	S12		0.977	727.314	2	0	0.37	82	9.75362e-08	CID1
		GDVTAEEAAGASPAK	1	S12		0.882	727.314	2	0	0.37	82	1.02841e-07	CID2
		GDVTAEEAAGASPAK	1	S12		0.763	727.314	2	0	-0.31	77	2.70453e-07	CID2
		GDVTAEEAAGASPAK	1	S12		0.977	727.314	2	0	-0.14	76	4.21127e-07	CID1
		GDVTAEEAAGASPAK	1	S12	K15(Label)	0.952	730.324	2	0	-0.38	75	5.26604e-07	CID2
		GDVTAEEAAGASPAK	1	S12		0.963	727.314	2	0	-0.31	75	4.78731e-07	CID2
		GDVTAEEAAGASPAK	1	S12		0.882	727.314	2	0	-0.31	72	1.00483e-06	CID2
		GDVTAEEAAGASPAK	1	S12	K15(Label)	0.977	730.324	2	0	-0.05	69	2.07245e-06	CID1
		GDVTAEEAAGASPAK	1	S12	K15(Label)	0.915	730.324	2	0	0.21	68	2.87854e-06	HCD1
		GDVTAEEAAGASPAK	1	S12		0.952	727.314	2	0	-0.56	67	3.3976e-06	CID2
		GDVTAEEAAGASPAK	1	S12		0.915	727.314	2	0	-0.56	66	3.6406e-06	HCD1
		GDVTAEEAAGASPAK	1	S12		0.807	727.314	2	0	-0.39	64	5.81189e-06	HCD2
		GDVTAEEAAGASPAK	1	S12	K15(Label)	0.807	730.324	2	0	-0.13	64	7.10883e-06	HCD2
		GDVTAEEAAGASPAK	1	S12		0.952	727.313	2	0	-0.89	64	7.26623e-06	CID2
		GDVTAEEAAGASPAK	1	S12		0.959	727.314	2	0	0.45	61	1.21946e-05	HCD2
		KPFKLSGLSFK	1	S6	K1(Label); K4(Label); K11(Label)	1.216	675.39	2	1	0.09	60	9.27132e-06	CID1
		GDVTAEEAAGASPAK	1	S12	K15(Label)	0.898	730.324	2	0	-0.38	60	1.80919e-05	CID2
		LSGLSFK	1	S2	K7(Label)	1.175	419.214	2	0	0.16	58	3.40888e-05	HCD1
		LSGLSFK	1	S2	K7(Label)	1.175	419.215	2	0	0.45	58	3.51246e-05	HCD1
		GDVTAEEAAGASPAK	1	S12	K15(Label)	0.952	730.324	2	0	-0.46	58	3.18467e-05	CID2
		GDVTAEEAAGASPAK	1	S12		0.952	727.314	2	0	-0.47	57	2.88518e-05	CID2
		GDVTAEEAAGASPAK	1	S12	K15(Label)	0.927	730.324	2	0	-0.13	55	5.12623e-05	CID2
		AAATPESQEPQAK	1	T4	K13(Label)	1.085	707.321	2	0	-0.13	55	6.54515e-05	CID2
		GDVTAEEAAGASPAK	1	S12	K15(Label)	0.898	730.324	2	0	-0.63	54	7.35958e-05	CID2
		LSGLSFK	1	S2	K7(Label)	1.175	419.215	2	0	0.89	53	0.000108796	HCD1
		GDVTAEEAAGASPAK	1	S12		0.898	727.314	2	0	-0.47	53	8.24466e-05	CID2
		GEVPPKETPK	1	T8	K6(Label); K10(Label)	0.969	587.301	2	1	-0.16	48	0.000265314	CID1
		GDVTAEEAAGASPAK	1	S12	K15(Label)	0.959	730.325	2	0	0.87	46	0.000539928	HCD2
		KPFKLSGLSFK	1	S6	K1(Label); K4(Label); K11(Label)	1.216	675.39	2	1	0.64	44	0.000388899	CID1
		LSGLSFK	1	S2	K7(Label)	1.17	419.214	2	0	0.01	44	0.000909101	HCD2
		LSGLSFK	1	S2	K7(Label)	1.17	419.214	2	0	-0.13	44	0.000973982	HCD2
		LSGLSFK	1	S2		1.175	416.204	2	0	0.29	42	0.00104009	HCD1
		KPFKLSGLSFK	1	S6		1.216	666.359	2	1	-0.58	42	0.00085376	CID1
		AAATPESQEPQAK	1	T4		1.075	704.311	2	0	0.04	42	0.0010977	CID1
		GDVTAEEAAGASPAK	1	S12		0.899	727.314	2	0	0.11	41	0.00113204	CID2
		LSGLSFK	1	S2	K7(Label)		419.214	2	0	-0.06	41	0.00187737	HCD1
		GAEASAASEEEAGPQATEPSTPSGPESGPTPASAEQNE	1	T21			1235.85	3	0	0.36	39	0.00475765	CID1
		LSGLSFK	1	S2		1.175	416.204	2	0	-0.59	37	0.00378315	HCD1
		KPFKLSGLSFK	1	S6		1.216	666.36	2	1	0.34	37	0.00361307	CID1
		GAEASAASEEEAGPQATEPSTPSGPESGPTPASAEQNE	1				1235.85	3	0	1.75	37	0.00875279	CID1
		GDVTAEEAAGASPAKANGQENGHVK	1	S12		0.651	830.041	3	1	-0.29	36	0.00909255	CID2
		GDVTAEEAAGASPAK	1	S12		0.952	727.314	2	0	0.28	36	0.00381211	CID2
		LSGLSFK	1	S5	K7(Label)	0.917	419.214	2	0	0.09	36	0.00640637	CID1
		LSGLSFK	1	S5	K7(Label)	0.948	419.214	2	0	-0.06	36	0.00646474	HCD1
		GEVPPKETPK	1	T8	K6(Label); K10(Label)		587.301	2	1	-0.26	35	0.00441296	CID1
		GEVPPKETPK	1	T8	K6(Label); K10(Label)	0.969	587.301	2	1	-0.06	35	0.00477719	CID1
		GEVPPKETPK	1	T8		0.654	581.281	2	1	-0.18	35	0.0051713	CID2
		KPFKLSGLSFK	1	S6		1.216	666.36	2	1	-0.03	35	0.00457971	CID1
		LSGLSFK	1	S2		1.175	416.204	2	0	0.44	35	0.00582199	HCD1
		GEVPPKETPK	1	T8	K6(Label); K10(Label)		587.302	2	1	0.26	35	0.00547233	CID1
		GDVTAEEAAGASPAK	1	S12	K15(Label)	1.116	730.325	2	0	0.62	34	0.00677888	HCD2
		GAEASAASEEEAGPQATEPSTPSGPESGPTPASAEQNE	1	T17			1235.84	3	0	-0.23	34	0.0145261	CID2
		AAATPESQEPQAK	1	T4		1.085	704.311	2	0	-0.57	34	0.00717263	CID2
		GEVPPKETPK	1	T8	K6(Label); K10(Label)	0.654	587.301	2	1	-0.26	33	0.0070102	CID2
		KKFSFK	1	S4		0.928	432.723	2	2	0.45	33	0.00453757	CID2
		KKFSFK	1	S4	K1(Label); K2(Label); K6(Label)	0.944	441.753	2	2	-0.35	32	0.0035791	CID2
		LSGLSFKR	1	S5		0.957	494.255	2	1	1.13	32	0.0105863	CID2
		GEVPPKETPK	1	T8		1.019	581.281	2	1	-0.08	32	0.010484	CID2
		LSGLSFK	1	S5	K7(Label)	0.925	419.214	2	0	-0.06	32	0.0142086	HCD2
		AAATPESQEPQAK	1	T4	K13(Label)	1.075	707.321	2	0	-0.04	32	0.0119207	CID1
		LSGLSFKR	1	S5	K7(Label)	0.876	497.264	2	1	-1.02	32	0.0126671	CID2
		LSGLSFK	1	S2	K7(Label)	1.226	419.214	2	0	-0.2	31	0.016429	CID1
		KKFSFK	1	S4	K1(Label); K2(Label); K6(Label)	0.928	441.753	2	2	0.28	31	0.00460017	CID2
		KKFSFK	1	S4		0.926	432.722	2	2	-0.68	31	0.0103456	CID2
		KPFKLSGLSFK	1	S6	K1(Label); K4(Label); K11(Label)	0.067	450.596	3	1	-0.08	31	0.00688316	HCD1
		LSGLSFK	1	S5	K7(Label)	0.925	419.214	2	0	-0.06	31	0.0186445	HCD2
		GEVPPKETPK	1	T8	K6(Label); K10(Label)	0.729	587.302	2	1	0.57	30	0.0150244	HCD1
		GEVPPKETPK	1	T8	K6(Label); K10(Label)	0.654	587.302	2	1	0.26	30	0.014729	CID2
		LSGLSFK	1	S2			416.204	2	0	-0.66	30	0.0193577	HCD1
		GAEASAASEEEAGPQATEPSTPSGPESGPTPASAEQNE	1				1235.85	3	0	1.25	30	0.0413136	CID2
		LSGLSFK	1	S5	K7(Label)	0.925	419.214	2	0	0.09	30	0.0237472	HCD2
		KKFSFK	1	S4	K1(Label); K2(Label); K6(Label)	0.948	441.753	2	2	-0.14	30	0.00654295	CID2
		LSGLSFK	1	S2	K7(Label)	0.948	419.214	2	0	-0.79	30	0.0241188	HCD1
		LSGLSFK	1	S5			416.204	2	0	-0.15	30	0.0197729	HCD1
		LSGLSFK	1	S5		0.948	416.204	2	0	0.22	29	0.0227024	HCD1
		LSGLSFK	1	S5	K7(Label)	0.948	419.214	2	0	0.01	29	0.028881	HCD1
		KFSFKKPFK	1	S3	K1(Label); K5(Label); K6(Label); K9(Label)	1.205	630.871	2	2	0.03	28	0.0167139	CID2
		KKFSFK	1	S4		0.879	432.723	2	2	0.24	28	0.0239713	CID2
		LSGLSFK	1	S5	K7(Label)	0.948	419.214	2	0	0.16	28	0.037035	HCD1
		LSGLSFK	1	S5		0.948	416.205	2	0	0.88	28	0.0309929	HCD1
		GEVPPKETPK	1	T8	K6(Label); K10(Label)		587.301	2	1	-0.06	28	0.0276167	CID1
		LSGLSFK	1	S5		0.948	416.205	2	0	0.66	28	0.0313518	HCD1
		LSGLSFK	1	S5	K7(Label)		419.214	2	0	-0.86	27	0.0420718	HCD1
		LSGLSFK	1	S5		0.925	416.204	2	0	0.29	27	0.0358155	HCD2
		LSGLSFK	1	S5	K7(Label)		419.215	2	0	0.82	27	0.0460906	HCD1
		AAATPESQEPQAK	1	T4	K13(Label)	1.182	707.321	2	0	-0.04	27	0.0394731	CID2
		AAATPESQEPQAK	1	S7	K13(Label)	1.182	707.321	2	0	-0.04	26	0.0435814	CID2
		GEVPPKETPK	1	T8		0.729	581.281	2	1	-0.6	26	0.0357051	HCD1
		LSGLSFKR	1	S5	K7(Label)	0.989	497.265	2	1	0.52	26	0.0472787	CID2
		GEVPPKETPK	1	T8	K6(Label); K10(Label)	1.019	587.301	2	1	-0.16	26	0.0413772	CID2
		KPFKLSGLSFK	1	S6	K1(Label); K4(Label); K11(Label)	0.067	450.596	3	1	0.2	26	0.0269053	HCD1
		KPFKLSGLSFK	1	S6	K1(Label); K4(Label); K11(Label)	0.194	450.596	3	1	-0.48	26	0.0262308	CID1
		GEVPPKETPK	1	T8	K6(Label); K10(Label)	0.969	587.301	2	1	-0.16	25	0.045789	CID1
		AAATPESQEPQAK	1	S7	K13(Label)	1.182	707.322	2	0	0.56	25	0.0529984	CID2
		LSGLSFKR	1	S5	K7(Label)	0.989	497.265	2	1	0.15	25	0.0553939	CID2
		AAATPESQEPQAK	1	S7	K13(Label)	1.182	707.322	2	0	0.56	25	0.0565279	CID2
		GEVPPKETPK	1	T8	K6(Label); K10(Label)		587.301	2	1	-0.37	25	0.0560858	CID1
		GEVPPKETPK	1	T8	K6(Label); K10(Label)		587.301	2	1	-0.37	25	0.0592725	CID1
		GEVPPKETPK	1	T8	K6(Label); K10(Label)	0.969	587.301	2	1	0.05	25	0.0554846	CID1
		GEVPPKETPK	1	T8	K6(Label); K10(Label)	0.729	587.301	2	1	-0.16	24	0.0639382	HCD1
		KKFSFK	1	S4	K1(Label); K2(Label); K6(Label)	0.926	441.752	2	2	-0.76	24	0.0257498	CID2
		GEVPPKETPK	1	T8			581.28	2	1	-1.65	24	0.0642157	CID1
		LSGLSFKR	1	S5	K7(Label)	0.876	497.264	2	1	-1.14	23	0.0938234	CID2
		GEVPPKETPK	1	T8		0.715	581.282	2	1	0.87	23	0.0790394	CID2
		LSGLSFK	1	S5			416.205	2	0	0.73	22	0.114621	HCD1
		LSGLSFK	1	S5		0.925	416.204	2	0	0.37	22	0.127959	HCD2
		LSGLSFKR	1	S5	K7(Label)	0.906	497.264	2	1	-2.31	22	0.113103	CID2
		KKFSFK	1	S4			432.723	2	2	0.1	21	0.122365	CID2
		LSGLSFK	2	S2; S5		1.13	456.187	2	0	0.11	20	0.0640537	HCD2
		GEVPPKETPK	1	T8		0.589	581.281	2	1	0.03	20	0.172	HCD2
		KKFSFK	1	S4		0.986	432.723	2	2	0.1	15	0.450461	HCD2
RefSeq ID	Description	Peptide Sequence	Number of Phospho Sites	Phospho Sitesa	Other Modifications	SILAC Ratio (Lys6/Lys0)	Observed m/z	Charge	Number of Missed Cleavages	Mass Error [ppm]	Mascot Score	Exp Value	Activation Type
NP_031381.2	heat shock protein HSP 90-beta [Homo sapiens]	IEDVGSDEEDDSGKDK	1	S6		0.935	909.352	2	1	-0.03	103	5.22391e-10	CID2
		IEDVGSDEEDDSGK	1	S6	K14(Label)	0.964	790.801	2	0	0.57	87	2.05839e-08	HCD1
		IEDVGSDEEDDSGK	1	S6	K14(Label)	0.964	790.8	2	0	-0.43	84	4.56917e-08	HCD1
		IEDVGSDEEDDSGK	1	S6		0.956	787.791	2	0	-0.06	83	4.35138e-08	CID1
		IEDVGSDEEDDSGKDK	1	S6		0.988	909.351	2	1	-0.5	83	6.43881e-08	CID2
		IEDVGSDEEDDSGK	1	S6		0.964	787.79	2	0	-0.68	79	8.98797e-08	HCD1
		IEDVGSDEEDDSGK	1	S6			787.791	2	0	-0.06	79	9.96844e-08	HCD2
		IEDVGSDEEDDSGK	1	S6	K14(Label)	0.956	790.801	2	0	0.03	79	1.23957e-07	HCD2
		IEDVGSDEEDDSGKDK	1	S6	K14(Label); K16(Label)	0.988	915.371	2	1	-0.62	79	2.72938e-07	CID2
		IEDVGSDEEDDSGK	1	S6		0.956	787.791	2	0	0.33	79	1.13709e-07	CID1
		IEDVGSDEEDDSGKDK	1	S6			909.351	2	1	-0.77	78	1.78213e-07	CID2
		IEDVGSDEEDDSGK	1	S6	K14(Label)	0.972	790.801	2	0	-0.2	76	2.1691e-07	HCD2
		IEDVGSDEEDDSGK	1	S6	K14(Label)	0.964	790.801	2	0	0.18	75	2.82664e-07	HCD1
		IEDVGSDEEDDSGK	1	S6		0.956	787.791	2	0	0.18	75	2.63856e-07	CID1
		IEDVGSDEEDDSGK	1	S6		0.956	787.791	2	0	0.18	73	4.24979e-07	CID1
		IEDVGSDEEDDSGKDK	1	S6		0.932	909.351	2	1	-0.5	72	6.9792e-07	CID2
		IEDVGSDEEDDSGKDK	1	S6	K14(Label); K16(Label)		915.371	2	1	-0.42	72	1.2856e-06	CID2
		EKEISDDEAEEEK	1	S5		0.98	815.822	2	1	-0.49	72	6.84418e-07	CID2
		IEDVGSDEEDDSGKDK	1	S6		0.946	909.351	2	1	-0.5	71	9.05327e-07	CID2
		IEDVGSDEEDDSGKDK	1	S6	K14(Label); K16(Label)	0.932	915.372	2	1	0.11	71	1.71384e-06	CID2
		IEDVGSDEEDDSGKDK	1	S6	K14(Label); K16(Label)	0.946	915.372	2	1	-0.15	70	1.82598e-06	CID2
		IEDVGSDEEDDSGK	1	S6			787.791	2	0	-0.21	70	6.29484e-07	CID1
		IEDVGSDEEDDSGK	1	S6			787.791	2	0	0.18	70	7.53993e-07	CID1
		IEDVGSDEEDDSGKDKK	1	S6	K14(Label); K16(Label); K17(Label)	0.941	982.429	2	2	-0.63	70	2.79829e-06	CID2
		IEDVGSDEEDDSGKDK	1	S6	K14(Label); K16(Label)	0.935	915.372	2	1	0.51	70	2.08237e-06	CID2
		IEDVGSDEEDDSGKDKK	1	S6		0.951	973.399	2	2	-0.22	70	1.84453e-06	CID2
		IEDVGSDEEDDSGKDK	1	S6	K14(Label); K16(Label)	1.27	915.372	2	1	0.31	69	2.23003e-06	CID2
		IEDVGSDEEDDSGKDK	1	S6			909.351	2	1	-0.44	69	1.46751e-06	CID2
		IEDVGSDEEDDSGKDKK	1	S6		0.941	973.399	2	2	-0.59	68	2.37853e-06	CID2
		IEDVGSDEEDDSGK	1	S6	K14(Label)	0.956	790.801	2	0	0.26	68	1.57134e-06	CID1
		IEDVGSDEEDDSGK	1	S6		0.956	787.79	2	0	-0.52	68	1.33773e-06	HCD2
		IEDVGSDEEDDSGKDK	1	S6	K14(Label); K16(Label)	0.946	915.374	2	1	1.85	68	3.04448e-06	CID2
		IEDVGSDEEDDSGK	1	S6			787.791	2	0	-0.21	68	1.23023e-06	HCD2
		IEDVGSDEEDDSGK	1	S6	K14(Label)	0.956	790.801	2	0	0.26	67	1.7876e-06	CID1
		IEDVGSDEEDDSGKDK	1	S6		0.937	909.351	2	1	-0.23	67	2.17673e-06	CID2
		IEDVGSDEEDDSGK	1	S6	K14(Label)	0.972	790.8	2	0	-0.43	67	1.99911e-06	HCD2
		IEDVGSDEEDDSGKDKK	1	S6	K14(Label); K16(Label); K17(Label)	0.941	982.429	2	2	-0.45	67	5.71671e-06	CID2
		IEDVGSDEEDDSGKDK	1	S6		1.27	909.351	2	1	-0.5	67	2.3217e-06	CID2
		IEDVGSDEEDDSGK	1	S6	K14(Label)	0.972	790.8	2	0	-0.74	66	2.19345e-06	HCD2
		IEDVGSDEEDDSGKDKK	1	S6		0.951	973.399	2	2	-0.41	66	4.0907e-06	CID2
		IEDVGSDEEDDSGKDK	1	S6	K14(Label); K16(Label)		915.371	2	1	-0.62	66	5.71562e-06	CID2
		IEDVGSDEEDDSGK	1	S6			787.791	2	0	0.33	65	2.38669e-06	CID1
		IEDVGSDEEDDSGKDKK	1	S6	K14(Label); K16(Label); K17(Label)	0.951	982.429	2	2	-0.45	65	9.82078e-06	CID2
		IEDVGSDEEDDSGKDKK	1	S6	K14(Label); K16(Label); K17(Label)	0.951	982.429	2	2	-0.26	65	9.85883e-06	CID2
		IEDVGSDEEDDSGKDK	1	S6	K14(Label); K16(Label)	0.937	915.372	2	1	-0.35	64	7.45048e-06	CID2
		IEDVGSDEEDDSGK	1	S6	K14(Label)	0.956	790.801	2	0	0.42	64	3.6644e-06	CID1
		IEDVGSDEEDDSGKDKK	1	S6	K14(Label); K16(Label); K17(Label)	0.864	982.429	2	2	-0.82	64	1.16844e-05	CID2
		IEDVGSDEEDDSGKDKK	1	S6	K14(Label); K16(Label); K17(Label)	0.951	982.43	2	2	0.24	64	1.24136e-05	CID2
		IEDVGSDEEDDSGKDK	1	S6		0.721	909.351	2	1	-0.3	64	5.06764e-06	CID2
		IEDVGSDEEDDSGKDKK	1	S6	K14(Label); K16(Label); K17(Label)	0.951	982.429	2	2	-0.45	63	1.40328e-05	CID2
		IEDVGSDEEDDSGK	1	S6		1.077	787.791	2	0	-0.29	62	4.43593e-06	CID2
		IEDVGSDEEDDSGKDK	1	S6			909.351	2	1	-0.3	61	8.25668e-06	CID2
		IEDVGSDEEDDSGK	1	S6			787.791	2	0	0.25	61	6.17116e-06	CID1
		IEDVGSDEEDDSGK	1	S6	K14(Label)	0.992	790.801	2	0	-0.36	61	7.34924e-06	CID2
		EKEISDDEAEEEK	1	S5	K2(Label); K13(Label)	0.98	821.842	2	1	-0.69	60	1.38943e-05	CID2
		IEDVGSDEEDDSGK	1	S6		0.992	787.791	2	0	0.02	60	7.70242e-06	CID2
		IEDVGSDEEDDSGK	1	S6		0.972	787.791	2	0	0.02	60	7.73797e-06	HCD2
		IEDVGSDEEDDSGK	1	S6			787.791	2	0	0.1	60	8.49899e-06	HCD2
		IEDVGSDEEDDSGKDK	1	S6			909.351	2	1	-1.11	60	1.16463e-05	CID2
		EKEISDDEAEEEK	1	S5	K2(Label); K13(Label)	0.997	821.841	2	1	-0.99	59	1.55001e-05	CID2
		IEDVGSDEEDDSGK	1	S6	K14(Label)	0.956	790.801	2	0	-0.05	59	1.10155e-05	CID1
		IEDVGSDEEDDSGK	1	S6		0.972	787.79	2	0	-1.53	59	9.86914e-06	HCD2
		IEDVGSDEEDDSGK	1	S6	K14(Label)	0.956	790.801	2	0	0.18	59	1.1595e-05	CID1
		IEDVGSDEEDDSGKDKK	1	S6		0.951	973.399	2	2	-0.16	59	2.07639e-05	CID2
		IEDVGSDEEDDSGK	1	S6	K14(Label)	0.999	790.8	2	0	-0.82	59	1.24488e-05	CID2
		IEDVGSDEEDDSGKDK	1	S6		0.946	909.351	2	1	-0.37	58	1.82308e-05	CID2
		IEDVGSDEEDDSGK	1	S6		0.999	787.791	2	0	0.02	57	1.54038e-05	CID2
		IEDVGSDEEDDSGKDKK	1	S6	K14(Label); K16(Label); K17(Label)	0.891	982.429	2	2	-0.26	57	5.98171e-05	CID2
		IEDVGSDEEDDSGK	1	S6	K14(Label)		790.801	2	0	0.03	56	2.53088e-05	CID1
		IEDVGSDEEDDSGK	1	S6	K14(Label)	0.972	790.8	2	0	-1.28	56	2.82879e-05	HCD2
		IEDVGSDEEDDSGKDK	1	S6	K14(Label); K16(Label)		915.372	2	1	-0.29	56	5.86387e-05	CID2
		IEDVGSDEEDDSGK	1	S6	K14(Label)	1.077	790.801	2	0	-0.28	55	2.6111e-05	CID2
		IEDVGSDEEDDSGKDKK	1	S6	K14(Label); K16(Label); K17(Label)	0.951	982.428	2	2	-1.01	55	8.80733e-05	CID2
		IEDVGSDEEDDSGK	1	S6	K14(Label)		790.801	2	0	0.18	55	2.87257e-05	HCD2
		IEDVGSDEEDDSGKDKK	1	S6		0.864	973.399	2	2	-0.41	55	4.96361e-05	CID2
		IEDVGSDEEDDSGK	1	S6		0.972	787.791	2	0	-0.29	55	2.25936e-05	HCD2
		IEDVGSDEEDDSGKDKK	1	S6	K14(Label); K16(Label); K17(Label)	0.891	982.429	2	2	-0.88	55	9.89207e-05	CID2
		IEDVGSDEEDDSGKDKK	1	S6		0.891	973.399	2	2	-0.28	54	6.10963e-05	CID2
		IEDVGSDEEDDSGKDKK	1	S6	K14(Label); K16(Label); K17(Label)	0.951	982.428	2	2	-1.07	54	0.000119983	CID2
		IEDVGSDEEDDSGKDK	1	S6	K14(Label); K16(Label)		915.372	2	1	-0.15	54	8.96388e-05	CID2
		EISDDEAEEEK	1	S3		0.956	687.253	2	0	-0.14	53	2.98078e-05	HCD2
		IEDVGSDEEDDSGKDKK	1	S6	K14(Label); K16(Label); K17(Label)	0.928	655.289	3	2	0.01	52	0.000155873	CID2
		IEDVGSDEEDDSGKDKK	1	S6		0.984	973.398	2	2	-1.16	52	9.90866e-05	CID2
		IEDVGSDEEDDSGKDK	1	S6	K14(Label); K16(Label)	0.932	915.372	2	1	-0.02	52	0.000132952	CID2
		IEDVGSDEEDDSGKDK	1	S6	K14(Label); K16(Label)		915.372	2	1	0.11	50	0.000190095	CID2
		EISDDEAEEEK	1	S3		0.956	687.253	2	0	-0.23	50	6.43807e-05	HCD2
		EISDDEAEEEK	1	S3		0.971	687.253	2	0	0.22	49	7.46864e-05	HCD1
		EISDDEAEEEK	1	S3		0.957	687.253	2	0	0.13	49	7.49134e-05	CID1
		IEDVGSDEEDDSGKDK	1	S6	K14(Label); K16(Label)		915.372	2	1	0.51	49	0.000239639	CID2
		EISDDEAEEEK	1	S3	K11(Label)	0.971	690.264	2	0	0.76	49	0.000109518	HCD1
		IEDVGSDEEDDSGKDK	1	S6	K14(Label); K16(Label)		915.372	2	1	0.11	48	0.000346713	CID2
		IEDVGSDEEDDSGKDKK	1	S6	K14(Label); K16(Label); K17(Label)	0.951	982.429	2	2	-0.63	48	0.0005057	CID2
		IEDVGSDEEDDSGKDK	1	S6	K14(Label)		912.362	2	1	-0.16	48	0.000259255	CID2
		EISDDEAEEEK	1	S3	K11(Label)	0.957	690.264	2	0	0.4	46	0.000182173	CID1
		EISDDEAEEEK	1	S3		0.971	687.254	2	0	0.57	46	0.000150031	HCD1
		IEDVGSDEEDDSGKDK	1	S6	K14(Label); K16(Label)		915.372	2	1	-0.02	45	0.000600749	CID2
		IEDVGSDEEDDSGKDK	1	S6	K14(Label); K16(Label)	0.98	610.584	3	1	-0.06	44	0.000777983	CID2
		IEDVGSDEEDDSGKDK	1	S6	K14(Label); K16(Label)		915.372	2	1	0.18	44	0.000722889	CID2
		EISDDEAEEEK	1	S3		0.956	687.253	2	0	-0.23	44	0.000248173	HCD2
		IEDVGSDEEDDSGKDK	1	S6	K14(Label); K16(Label)	0.935	915.372	2	1	-0.15	44	0.000886127	CID2
		IEDVGSDEEDDSGKDKK	1	S6	K14(Label); K16(Label); K17(Label)	1.196	982.429	2	2	-0.45	43	0.00132174	CID2
		IEDVGSDEEDDSGKDK	1	S6		0.937	909.351	2	1	-1.17	41	0.000907812	CID2
		IEDVGSDEEDDSGKDK	1	S6	K14(Label); K16(Label)	0.932	915.371	2	1	-0.42	41	0.00173822	CID2
		EISDDEAEEEK	1	S3	K11(Label)	0.957	690.263	2	0	0.22	41	0.000621345	CID1
		EISDDEAEEEK	1	S3		0.889	687.253	2	0	-0.32	40	0.000545341	HCD2
		IEDVGSDEEDDSGKDKK	1	S6	K14(Label); K16(Label); K17(Label)	0.951	982.429	2	2	-0.32	40	0.00273626	CID2
		EISDDEAEEEK	1	S3		0.957	687.253	2	0	0.04	40	0.00062709	CID1
		IEDVGSDEEDDSGKDK	1	S6	K14(Label); K16(Label)		915.372	2	1	-0.02	39	0.00275228	CID2
		EISDDEAEEEK	1	S3	K11(Label)	0.957	690.263	2	0	-0.48	38	0.001057	CID1
		EISDDEAEEEK	1	S3	K11(Label)	0.957	690.263	2	0	0.22	38	0.00114112	CID1
		EISDDEAEEEK	1	S3		0.956	687.252	2	0	-1.21	38	0.0012592	HCD2
		EISDDEAEEEK	1	S3	K11(Label)	0.889	690.263	2	0	-0.31	38	0.00116495	HCD2
		EISDDEAEEEK	1	S3	K11(Label)	0.956	690.263	2	0	0.05	38	0.0012426	HCD2
		EISDDEAEEEK	1	S3	K11(Label)	0.971	690.264	2	0	1.37	38	0.00134738	HCD1
		IEDVGSDEEDDSGKDK	1	S6	K14(Label); K16(Label)	0.988	915.371	2	1	-0.62	37	0.00398165	CID2
		IEDVGSDEEDDSGKDKK	1	S6	K14(Label); K16(Label); K17(Label)	0.947	655.289	3	2	0.01	36	0.00610618	CID2
		IEDVGSDEEDDSGKDK	1	S6	K14(Label); K16(Label)		915.372	2	1	0.11	36	0.00568814	CID2
		IEDVGSDEEDDSGKDK	1	S6			909.352	2	1	0.03	35	0.00369252	CID2
		IEDVGSDEEDDSGKDK	1	S6		0.888	606.57	3	1	0.13	35	0.00369343	CID2
		IEDVGSDEEDDSGK	1	S6			787.79	2	0	-0.99	35	0.00272578	HCD2
		IEDVGSDEEDDSGKDK	1	S6	K14(Label); K16(Label)		915.371	2	1	-0.42	34	0.00748352	CID2
		IEDVGSDEEDDSGKDK	1	S6			909.352	2	1	-0.17	34	0.00462174	CID2
		IEDVGSDEEDDSGKDKK	1	S6		0.928	649.269	3	2	0.75	34	0.00742213	CID2
		IEDVGSDEEDDSGKDKK	1	S6		0.944	649.269	3	2	0.46	33	0.00808192	CID2
		IEDVGSDEEDDSGKDKK	1	S6	K14(Label); K16(Label); K17(Label)	0.923	655.288	3	2	-0.45	33	0.0148986	CID2
		IEDVGSDEEDDSGKDKK	1	S6	K14(Label); K16(Label); K17(Label)	0.688	982.429	2	2	-0.38	33	0.0152985	CID2
		IEDVGSDEEDDSGKDKK	1	S6	K14(Label); K16(Label); K17(Label)		655.289	3	2	0.48	33	0.0153676	CID2
		IEDVGSDEEDDSGKDKK	1	S6	K14(Label); K16(Label); K17(Label)	0.931	655.289	3	2	0.67	32	0.0170828	CID2
		IEDVGSDEEDDSGKDKK	1	S6	K14(Label); K16(Label); K17(Label)	0.944	655.289	3	2	-0.08	32	0.0181267	CID2
		IEDVGSDEEDDSGKDKK	1	S6		0.947	649.269	3	2	0.94	31	0.0125106	CID2
		IEDVGSDEEDDSGKDKK	1	S6	K14(Label); K16(Label); K17(Label)		655.289	3	2	-0.17	31	0.0211582	CID2
		IEDVGSDEEDDSGKDKK	1	S6			649.268	3	2	-0.1	31	0.0132834	CID2
		IEDVGSDEEDDSGKDK	1	S6		0.98	606.57	3	1	-0.38	30	0.0102519	CID2
		IEDVGSDEEDDSGKDKK	1	S6		0.953	649.268	3	2	-0.19	30	0.0162512	CID2
		IEDVGSDEEDDSGKDKK	1	S6		0.949	649.269	3	2	0.37	30	0.0155966	CID2
		IEDVGSDEEDDSGKDKK	1	S6		0.931	649.269	3	2	0.84	30	0.0169823	CID2
		IEDVGSDEEDDSGKDKK	1	S6		1.196	973.399	2	2	-0.41	29	0.0195793	CID2
		IEDVGSDEEDDSGKDKK	1	S6	K14(Label); K16(Label); K17(Label)	0.947	655.289	3	2	-0.17	29	0.034	CID2
		IEDVGSDEEDDSGKDKK	1	S6	K14(Label); K16(Label); K17(Label)	0.923	655.289	3	2	0.29	28	0.044348	CID2
		IEDVGSDEEDDSGKDK	1	S6	K14(Label); K16(Label)	0.888	610.584	3	1	0.44	28	0.0297167	CID2
		EISDDEAEEEK	1	S3	K11(Label)	0.956	690.263	2	0	-0.13	26	0.0175923	HCD2
		IEDVGSDEEDDSGKDKK	1	S6			649.269	3	2	-0.01	26	0.0423657	CID2
		IEDVGSDEEDDSGKDKK	1	S6		0.912	649.269	3	2	-0.01	26	0.0426594	CID2
		IEDVGSDEEDDSGKDKK	1	S6			649.269	3	2	0.09	26	0.0476129	CID2
		IEDVGSDEEDDSGKDKK	1	S6	K14(Label); K16(Label); K17(Label)	0.928	655.289	3	2	0.48	25	0.0854292	CID2
		IEDVGSDEEDDSGKDKK	1	S6	K14(Label); K16(Label); K17(Label)	1.171	655.289	3	2	0.01	25	0.0860538	CID2
		IEDVGSDEEDDSGKDKK	1	S6	K14(Label); K16(Label); K17(Label)		655.289	3	2	0.2	25	0.091205	CID2
		IEDVGSDEEDDSGKDKK	1	S6	K14(Label); K16(Label); K17(Label)		655.289	3	2	0.29	25	0.101129	CID2
		EISDDEAEEEK	1	S3	K11(Label)	0.956	690.264	2	0	0.67	25	0.0282153	HCD2
		IEDVGSDEEDDSGKDKK	1	S6	K14(Label); K16(Label); K17(Label)		655.289	3	2	-0.08	24	0.103829	CID2
		IEDVGSDEEDDSGKDKK	1	S6	K14(Label); K16(Label); K17(Label)		655.288	3	2	-0.36	24	0.109937	CID2
		IEDVGSDEEDDSGKDKK	1	S6	K14(Label); K16(Label); K17(Label)		655.288	3	2	-0.92	24	0.114965	CID2
		IEDVGSDEEDDSGKDKK	1	S6	K14(Label); K16(Label); K17(Label)		655.289	3	2	0.2	24	0.112725	CID2
		IEDVGSDEEDDSGKDKK	1	S6	K14(Label); K16(Label); K17(Label)		655.288	3	2	-0.36	24	0.116452	CID2
		IEDVGSDEEDDSGKDKK	1	S6			649.268	3	2	-0.66	24	0.0768912	CID2
		IEDVGSDEEDDSGKDKK	1	S12		0.912	649.269	3	2	0.56	22	0.110343	CID2
		IEDVGSDEEDDSGKDK	1	S6		0.721	909.352	2	1	0.37	22	0.0716503	CID2
		EISDDEAEEEK	1	S3	K11(Label)	0.956	690.264	2	0	0.4	20	0.0802574	HCD2
RefSeq ID	Description	Peptide Sequence	Number of Phospho Sites	Phospho Sitesa	Other Modifications	SILAC Ratio (Lys6/Lys0)	Observed m/z	Charge	Number of Missed Cleavages	Mass Error [ppm]	Mascot Score	Exp Value	Activation Type
NP_004956.5	non-histone chromosomal protein HMG-14 [Homo sapiens]	TEESPASDEAGEKEAKSD	1	S17	K13(Label); K16(Label)	1.044	986.408	2	2	-0.58	64	8.05853e-06	CID2
		TEESPASDEAGEKEAKSD	1	S17	K13(Label); K16(Label)	1.044	986.409	2	2	0.29	56	5.02058e-05	CID2
		KVSSAEGAAKEEPK	1	S3	K1(Label); K10(Label); K14(Label)	2.661	764.892	2	2	0.86	54	0.000105443	CID2
		QAEVANQETKEDLPAENGETKTEESPASDEAGEK	1		K10(Label); K21(Label); K34(Label)	1.677	1243.89	3	2	0.81	53	0.000243942	CID2
		QAEVANQETKEDLPAENGETKTEESPASDEAGEK	1		K10(Label); K21(Label); K34(Label)	1.677	1243.89	3	2	0.81	53	0.000271824	CID2
		TEESPASDEAGEKEAKSD	1	S17		1.044	980.387	2	2	-1.72	50	0.000120206	CID2
		KVSSAEGAAKEEPK	1	S3		2.661	755.861	2	2	0.44	50	0.000175856	CID2
		KVSSAEGAAKEEPK	1	S3	K1(Label); K10(Label); K14(Label)	2.271	510.263	3	2	-0.05	49	0.000270046	CID2
		TEESPASDEAGEKEAKSD	1	S17		1.044	980.389	2	2	0.15	43	0.000679849	CID2
		TEESPASDEAGEKEAK	1	S7		0.92	879.36	2	1	0.25	40	0.00165521	CID2
		EDLPAENGETKTEESPASDEAGEK	1	S15	K11(Label); K24(Label)	0.985	875.709	3	1	0.01	37	0.0075259	CID2
		LSAKPPAK	1	S2	K4(Label); K8(Label)	1.359	452.259	2	0	-0.01	36	0.0041024	HCD1
		KVSSAEGAAKEEPK	1			2.271	504.243	3	2	0.29	36	0.0044361	CID2
		TEESPASDEAGEKEAKSD	1	S17		1.156	653.928	3	2	-0.88	35	0.00453007	CID2
		TEESPASDEAGEKEAKSD	1	S17		1.044	980.388	2	2	-0.47	35	0.00482191	CID2
		TEESPASDEAGEKEAKSD	1	S17	K13(Label); K16(Label)	1.156	657.942	3	2	0.62	31	0.0157047	CID2
		SARLSAKPPAK	2	S1; S5	K7(Label); K11(Label)	1.91	433.22	3	1	-0.3	30	0.0138829	CID2
		TEESPASDEAGEKEAKSD	1	S17		1.156	653.928	3	2	-0.42	24	0.0575011	CID2
		KVSSAEGAAKEEPK	1		K1(Label); K10(Label); K14(Label)	2.401	510.263	3	2	-0.83	22	0.130134	CID2
RefSeq ID	Description	Peptide Sequence	Number of Phospho Sites	Phospho Sitesa	Other Modifications	SILAC Ratio (Lys6/Lys0)	Observed m/z	Charge	Number of Missed Cleavages	Mass Error [ppm]	Mascot Score	Exp Value	Activation Type
NP_057269.1	hematological and neurological expressed 1 protein isoform 1 [Homo sapiens]	NSSEASSGDFLDLK	1	S2	K14(Label)	0.961	778.335	2	0	0.67	107	3.79465e-10	HCD1
		RNSSEASSGDFLDLK	1	S4			853.375	2	1	-0.35	94	8.07508e-09	CID2
		RNSSEASSGDFLDLK	1	S3		0.945	853.375	2	1	0.22	90	2.44593e-08	CID1
		NSSEASSGDFLDLK	1	S2		0.926	775.324	2	0	-0.12	85	4.68046e-08	CID2
		RNSSEASSGDFLDLK	1	S4		1.038	853.376	2	1	0.5	83	9.21786e-08	CID2
		RNSSEASSGDFLDLK	1	S4		0.99	853.375	2	1	-0.5	83	9.9278e-08	CID2
		NSSEASSGDFLDLK	1	S2		0.961	775.325	2	0	0.74	82	9.12578e-08	HCD1
		NSSEASSGDFLDLK	1	S2		0.961	775.325	2	0	0.74	82	9.12578e-08	HCD1
		NSSEASSGDFLDLK	1	S2	K14(Label)	0.926	778.335	2	0	0.12	79	2.39964e-07	CID2
		NSSEASSGDFLDLK	1	S2		0.926	775.325	2	0	-0.05	79	1.99953e-07	CID2
		NSSEASSGDFLDLK	1	S2		0.726	775.324	2	0	-0.12	79	1.86762e-07	CID2
		RNSSEASSGDFLDLK	1	S3	K15(Label)	0.99	856.385	2	1	0.08	78	4.5287e-07	CID2
		RNSSEASSGDFLDLK	1	S3			853.375	2	1	-0.07	78	3.80589e-07	CID1
		NSSEASSGDFLDLK	1	S2	K14(Label)	0.961	778.336	2	0	1.85	77	3.62602e-07	HCD1
		NSSEASSGDFLDLK	1	S2		1.026	775.325	2	0	0.03	76	4.00631e-07	CID1
		NSSEASSGDFLDLK	1	S2		1.026	775.325	2	0	-0.05	76	3.54755e-07	CID1
		NSSEASSGDFLDLK	1	S2		0.845	775.324	2	0	-0.6	76	3.90054e-07	CID2
		RNSSEASSGDFLDLK	1	S3		0.943	853.375	2	1	-0.43	76	5.23079e-07	CID2
		RNSSEASSGDFLDLK	1	S4			853.375	2	1	0.15	76	5.83862e-07	CID2
		NSSEASSGDFLDLK	1	S2			775.325	2	0	-0.05	75	4.40482e-07	CID2
		RNSSEASSGDFLDLK	1	S4			853.375	2	1	0	75	6.59867e-07	CID2
		NSSEASSGDFLDLK	1	S2	K14(Label)	0.926	778.334	2	0	-0.27	75	5.96296e-07	CID2
		RNSSEASSGDFLDLK	1	S4		0.99	853.375	2	1	0.22	75	7.28524e-07	CID2
		RNSSEASSGDFLDLK	1	S4		1.038	853.374	2	1	-1.5	75	6.35562e-07	CID2
		RNSSEASSGDFLDLK	1	S3	K15(Label)		856.385	2	1	-0.2	75	8.96315e-07	CID2
		NSSEASSGDFLDLK	1	S2	K14(Label)	0.726	778.335	2	0	-0.04	74	7.01733e-07	CID2
		NSSEASSGDFLDLK	1	S2		1.026	775.325	2	0	0.03	74	7.04279e-07	CID1
		RNSSEASSGDFLDLK	1	S3			853.375	2	1	-0.57	74	8.41111e-07	CID2
		NSSEASSGDFLDLK	1	S2		0.726	775.325	2	0	0.35	73	7.90362e-07	CID2
		RNSSEASSGDFLDLK	1	S4		0.969	853.376	2	1	0.86	73	1.0925e-06	HCD1
		RNSSEASSGDFLDLK	1	S3	K15(Label)	1.038	856.385	2	1	-0.42	73	1.25661e-06	CID2
		RNSSEASSGDFLDLK	1	S3	K15(Label)		856.388	2	1	2.72	72	1.48436e-06	CID2
		RNSSEASSGDFLDLK	1	S3			853.375	2	1	-0.43	72	1.20384e-06	CID2
		RNSSEASSGDFLDLK	1	S4		1.02	853.376	2	1	0.72	72	1.37859e-06	CID2
		RNSSEASSGDFLDLK	1	S3	K15(Label)	0.945	856.385	2	1	0.37	72	1.76295e-06	CID1
		RNSSEASSGDFLDLK	1	S4			853.375	2	1	-0.71	71	1.28385e-06	CID2
		RNSSEASSGDFLDLK	1	S4			853.375	2	1	-0.71	71	1.29274e-06	CID2
		RNSSEASSGDFLDLK	1	S4			853.375	2	1	-0.07	71	1.68444e-06	CID1
		RNSSEASSGDFLDLK	1	S4			853.375	2	1	-0.07	71	1.70003e-06	CID1
		NSSEASSGDFLDLK	1	S2			775.324	2	0	-0.68	71	1.34006e-06	CID2
		RNSSEASSGDFLDLK	1	S3		0.969	853.376	2	1	1.43	70	2.07524e-06	HCD1
		RNSSEASSGDFLDLK	1	S4			853.375	2	1	0	70	2.28274e-06	CID2
		RNSSEASSGDFLDLK	1	S3	K15(Label)		856.385	2	1	-0.13	70	2.80738e-06	CID1
		RNSSEASSGDFLDLK	1	S3			853.375	2	1	-0.21	69	2.7193e-06	CID2
		RNSSEASSGDFLDLK	1	S4			853.375	2	1	-0.71	69	2.41275e-06	CID2
		RNSSEASSGDFLDLK	1	S4			853.375	2	1	-0.64	68	3.04621e-06	CID2
		RNSSEASSGDFLDLK	1	S4			853.375	2	1	0	68	3.62624e-06	CID2
		RNSSEASSGDFLDLK	1	S4		0.976	853.375	2	1	0	68	3.74504e-06	CID2
		RNSSEASSGDFLDLK	1	S4			853.375	2	1	-0.5	67	3.62955e-06	CID2
		RNSSEASSGDFLDLK	1	S3			853.375	2	1	-0.35	67	3.98242e-06	CID2
		RNSSEASSGDFLDLK	1	S4		0.962	853.375	2	1	-0.35	67	4.03782e-06	CID2
		RNSSEASSGDFLDLK	1	S4			853.375	2	1	-0.28	67	4.56517e-06	CID2
		RNSSEASSGDFLDLK	1		K15(Label)	0.984	571.259	3	1	-0.1	67	5.52461e-06	HCD1
		RNSSEASSGDFLDLK	1		K15(Label)	0.984	571.259	3	1	-0.1	67	5.52461e-06	HCD1
		RNSSEASSGDFLDLK	1	S3	K15(Label)		856.385	2	1	-0.49	67	5.3481e-06	CID2
		NSSEASSGDFLDLK	1	S2			775.324	2	0	-0.2	66	3.38269e-06	CID2
		RNSSEASSGDFLDLK	1	S4			853.375	2	1	-0.14	66	5.26555e-06	CID2
		RNSSEASSGDFLDLK	1	S3			853.376	2	1	0.79	65	6.22923e-06	CID1
		RNSSEASSGDFLDLK	1	S3			853.375	2	1	0.15	65	6.6269e-06	CID2
		RNSSEASSGDFLDLK	1	S3	K15(Label)	0.943	856.385	2	1	-0.06	65	8.48805e-06	CID2
		RNSSEASSGDFLDLK	1	S3	K15(Label)		856.385	2	1	-0.35	65	8.22738e-06	CID2
		RNSSEASSGDFLDLK	1	S4			853.375	2	1	-0.43	65	6.78527e-06	CID2
		NSSEASSGDFLDLK	1	S2	K14(Label)		778.335	2	0	-0.04	64	6.68608e-06	CID2
		RNSSEASSGDFLDLK	1	S4			853.375	2	1	-0.21	64	7.95164e-06	CID2
		RNSSEASSGDFLDLK	1	S4		1.02	853.375	2	1	-0.64	64	7.68706e-06	CID2
		RNSSEASSGDFLDLK	1	S3	K15(Label)	0.99	856.385	2	1	0.15	64	1.00186e-05	CID2
		RNSSEASSGDFLDLK	1	S4		1.02	853.375	2	1	-0.64	64	8.01236e-06	CID2
		RNSSEASSGDFLDLK	1	S3	K15(Label)		856.385	2	1	0.08	64	1.07145e-05	CID2
		NSSEASSGDFLDLK	1	S2		1.005	775.325	2	0	-0.05	63	7.24317e-06	HCD2
		RNSSEASSGDFLDLK	1	S4			853.376	2	1	0.58	63	9.58584e-06	CID2
		RNSSEASSGDFLDLK	1	S4			853.376	2	1	0.58	63	9.65229e-06	CID2
		RNSSEASSGDFLDLK	1	S3	K15(Label)	1.271	856.385	2	1	-0.77	63	1.06967e-05	CID2
		RNSSEASSGDFLDLK	1	S3	K15(Label)		856.385	2	1	-0.27	63	1.22572e-05	CID2
		NSSEASSGDFLDLK	1	S2	K14(Label)	0.845	778.334	2	0	-0.43	63	9.10566e-06	CID2
		RNSSEASSGDFLDLK	1		K15(Label)		571.259	3	1	0	63	1.28965e-05	HCD1
		RNSSEASSGDFLDLK	1		K15(Label)		571.259	3	1	0	63	1.28965e-05	HCD1
		RNSSEASSGDFLDLK	1	S4		0.962	853.375	2	1	-0.14	63	1.08254e-05	CID2
		RNSSEASSGDFLDLK	1	S3	K15(Label)	0.945	856.385	2	1	-0.2	63	1.29557e-05	CID1
		RNSSEASSGDFLDLK	1	S4		0.977	569.253	3	1	0.21	63	1.12058e-05	CID2
		RNSSEASSGDFLDLK	1	S4	K15(Label)	0.58	571.259	3	1	-0.1	63	1.375e-05	CID1
		RNSSEASSGDFLDLK	1	S4	K15(Label)	0.58	571.259	3	1	-0.1	63	1.375e-05	CID1
		NSSEASSGDFLDLK	1	S2			775.324	2	0	-0.44	63	8.1833e-06	CID2
		RNSSEASSGDFLDLK	1	S3	K15(Label)	1.02	856.385	2	1	-0.7	63	1.31831e-05	CID2
		RNSSEASSGDFLDLK	1	S3	K15(Label)		856.385	2	1	0.22	62	1.41271e-05	CID2
		NSSEASSGDFLDLK	1	S2	K14(Label)	1.026	778.335	2	0	0.2	62	1.13278e-05	CID1
		RNSSEASSGDFLDLK	1	S4			853.375	2	1	0.15	62	1.3041e-05	CID2
		RNSSEASSGDFLDLK	1	S4	K15(Label)	0.977	571.259	3	1	-0.1	62	1.6192e-05	CID2
		RNSSEASSGDFLDLK	1	S4	K15(Label)	0.977	571.259	3	1	-0.1	62	1.6192e-05	CID2
		RNSSEASSGDFLDLK	1	S4			853.376	2	1	0.5	62	1.28124e-05	CID2
		RNSSEASSGDFLDLK	1	S3	K15(Label)	0.976	856.385	2	1	-0.56	62	1.61462e-05	CID2
		RNSSEASSGDFLDLK	1	S3	K15(Label)		856.385	2	1	-0.42	62	1.62255e-05	CID2
		RNSSEASSGDFLDLK	1	S3			853.375	2	1	-0.14	62	1.47382e-05	CID2
		RNSSEASSGDFLDLK	1	S3	K15(Label)		856.386	2	1	0.58	61	1.70212e-05	CID2
		RNSSEASSGDFLDLK	1	S4			853.375	2	1	-0.28	61	1.57927e-05	CID2
		NSSEASSGDFLDLK	1	S2		0.961	775.326	2	0	1.37	61	1.09728e-05	HCD1
		NSSEASSGDFLDLK	1	S2		0.961	775.326	2	0	1.37	61	1.09728e-05	HCD1
		RNSSEASSGDFLDLK	1	S3	K15(Label)	0.976	856.385	2	1	0.08	61	1.94077e-05	CID2
		GEGDIHENVDTDLPGSLGQSEEKPVPAAPVPSPVAPAPVPSR	1	S32	K23(Label)	1.402	1433.7	3	0	0.19	61	2.48215e-05	CID2
		RNSSEASSGDFLDLK	1	S3	K15(Label)	0.962	856.385	2	1	-0.35	61	1.96454e-05	CID2
		RNSSEASSGDFLDLK	1	S3	K15(Label)	0.969	856.386	2	1	0.44	61	1.99637e-05	HCD1
		RNSSEASSGDFLDLK	1	S4			853.375	2	1	0.07	61	1.78416e-05	HCD1
		RNSSEASSGDFLDLK	1	S4			853.374	2	1	-0.78	61	1.50674e-05	CID2
		RNSSEASSGDFLDLK	1	S3	K15(Label)		856.385	2	1	-0.13	61	2.27668e-05	CID2
		RNSSEASSGDFLDLK	1	S4			853.375	2	1	-0.28	61	1.934e-05	CID2
		RNSSEASSGDFLDLK	1	S4			853.375	2	1	-0.21	60	1.96543e-05	CID2
		RNSSEASSGDFLDLK	1	S4		0.977	569.253	3	1	0.21	60	1.99271e-05	CID2
		RNSSEASSGDFLDLK	1	S3	K15(Label)		856.386	2	1	0.44	60	2.36723e-05	CID2
		RNSSEASSGDFLDLK	1	S4		0.991	569.252	3	1	-0.54	60	1.97216e-05	CID2
		RNSSEASSGDFLDLK	1	S3	K15(Label)		856.386	2	1	0.65	60	2.48169e-05	CID2
		NSSEASSGDFLDLK	1	S2	K14(Label)	0.926	778.335	2	0	-0.12	60	1.73587e-05	CID2
		RNSSEASSGDFLDLK	1	S3	K15(Label)		856.385	2	1	-0.42	60	2.67423e-05	CID2
		NSSEASSGDFLDLK	1	S2	K14(Label)	6.279	778.335	2	0	0.9	60	1.99359e-05	CID1
		NSSEASSGDFLDLK	1	S2	K14(Label)	1.005	778.334	2	0	-0.27	59	2.13531e-05	HCD2
		NSSEASSGDFLDLK	1	S2	K14(Label)	1.005	778.334	2	0	-0.27	59	2.13531e-05	HCD2
		RNSSEASSGDFLDLK	1	S3	K15(Label)		856.385	2	1	-0.06	59	2.96352e-05	CID2
		GEGDIHENVDTDLPGSLGQSEEKPVPAAPVPSPVAPAPVPSR	1	S32		1.402	1431.69	3	0	-0.59	59	4.06952e-05	CID2
		RNSSEASSGDFLDLK	1	S4			853.375	2	1	0	59	2.6391e-05	CID1
		RNSSEASSGDFLDLK	1	S4			853.375	2	1	-0.43	59	2.39093e-05	CID2
		RNSSEASSGDFLDLK	1		K15(Label)	0.977	856.385	2	1	-0.56	59	3.02044e-05	HCD2
		RNSSEASSGDFLDLK	1	S3	K15(Label)	0.969	856.385	2	1	-0.13	59	3.20849e-05	HCD1
		RNSSEASSGDFLDLK	1	S3	K15(Label)	1.038	856.384	2	1	-1.13	59	3.12008e-05	CID2
		RNSSEASSGDFLDLK	1	S4			853.375	2	1	-0.28	59	2.8606e-05	CID2
		RNSSEASSGDFLDLK	1	S3	K15(Label)		856.385	2	1	-0.63	58	3.46423e-05	CID2
		RNSSEASSGDFLDLK	1	S4		0.945	853.376	2	1	0.58	58	3.01044e-05	CID1
		RNSSEASSGDFLDLK	1	S4			853.375	2	1	0.36	58	3.24655e-05	CID2
		RNSSEASSGDFLDLK	1	S3	K15(Label)		856.385	2	1	-0.2	58	4.28017e-05	CID2
		RNSSEASSGDFLDLK	1	S4			853.375	2	1	-0.64	58	3.30949e-05	CID2
		RNSSEASSGDFLDLK	1	S3	K15(Label)		856.384	2	1	-0.92	58	4.10676e-05	CID2
		RNSSEASSGDFLDLK	1	S3	K15(Label)		856.385	2	1	0.37	58	4.44877e-05	CID2
		RNSSEASSGDFLDLK	1	S4		0.977	569.252	3	1	-0.22	58	3.85884e-05	CID2
		RNSSEASSGDFLDLK	1			0.58	569.252	3	1	-0.11	57	4.03129e-05	CID1
		RNSSEASSGDFLDLK	1	S3			853.374	2	1	-1	57	4.01103e-05	CID2
		RNSSEASSGDFLDLK	1	S3			853.374	2	1	-1	57	4.04815e-05	CID2
		RNSSEASSGDFLDLK	1	S3	K15(Label)		856.386	2	1	0.58	57	4.9544e-05	CID2
		RNSSEASSGDFLDLK	1	S3	K15(Label)		856.385	2	1	0.22	57	5.18862e-05	CID2
		RNSSEASSGDFLDLK	1	S4			853.375	2	1	-0.57	57	4.32368e-05	CID2
		RNSSEASSGDFLDLK	1	S4			853.375	2	1	0	56	4.89166e-05	CID2
		RNSSEASSGDFLDLK	1	S3	K15(Label)	0.962	856.385	2	1	-0.06	56	5.95398e-05	CID2
		RNSSEASSGDFLDLK	1	S3	K15(Label)	1.271	856.385	2	1	-0.35	56	5.85142e-05	CID2
		NSSEASSGDFLDLK	1	S2	K14(Label)	1.005	778.335	2	0	0.35	56	4.39417e-05	HCD2
		NSSEASSGDFLDLK	1	S2	K14(Label)	1.005	778.335	2	0	0.35	56	4.39417e-05	HCD2
		RNSSEASSGDFLDLK	1	S4	K15(Label)	0.58	571.259	3	1	-0.1	56	6.74996e-05	CID1
		RNSSEASSGDFLDLK	1	S4	K15(Label)	0.58	571.259	3	1	-0.1	56	6.74996e-05	CID1
		GEGDIHENVDTDLPGSLGQSEEKPVPAAPVPSPVAPAPVPSR	1	S32	K23(Label)	1.402	1433.7	3	0	0.7	56	9.18237e-05	CID2
		RNSSEASSGDFLDLK	1		K15(Label)	0.984	571.259	3	1	0.43	56	6.89033e-05	HCD1
		RNSSEASSGDFLDLK	1		K15(Label)	0.984	571.259	3	1	0.43	56	6.89033e-05	HCD1
		RNSSEASSGDFLDLK	1	S3	K15(Label)		856.385	2	1	0.3	56	6.92213e-05	CID2
		RNSSEASSGDFLDLK	1	S3	K15(Label)		856.385	2	1	-0.35	56	6.89067e-05	CID2
		RNSSEASSGDFLDLK	1	S4			853.375	2	1	0.36	56	6.11537e-05	CID2
		RNSSEASSGDFLDLK	1	S4			853.375	2	1	-0.57	55	6.4991e-05	CID2
		RNSSEASSGDFLDLK	1			0.58	569.252	3	1	-0.54	54	7.21013e-05	CID1
		RNSSEASSGDFLDLK	1	S3	K15(Label)		856.385	2	1	-0.63	54	9.09089e-05	CID2
		RNSSEASSGDFLDLK	1	S4			853.375	2	1	0	54	8.17441e-05	CID2
		RNSSEASSGDFLDLK	1	S4			853.375	2	1	-0.64	54	7.63415e-05	CID2
		GEGDIHENVDTDLPGSLGQSEEKPVPAAPVPSPVAPAPVPSR	1	S32	K23(Label)	1.402	1433.7	3	0	1.21	54	0.00013414	CID2
		RNSSEASSGDFLDLK	1	S3	K15(Label)		856.385	2	1	0.22	54	9.90949e-05	CID2
		RNSSEASSGDFLDLK	1	S4		0.976	853.375	2	1	-0.43	54	8.58158e-05	CID2
		RNSSEASSGDFLDLK	1	S4		0.976	853.375	2	1	-0.43	54	8.74112e-05	CID2
		RNSSEASSGDFLDLK	1	S3	K15(Label)		856.385	2	1	0.08	53	0.000121611	CID2
		VLRPPGGGSNFSLGFDEPTEQPVR	1	S12			879.423	3	0	1.15	53	0.000180024	CID2
		RNSSEASSGDFLDLK	1	S4		0.58	569.252	3	1	-0.33	53	9.62554e-05	CID1
		RNSSEASSGDFLDLK	1	S4		0.58	569.252	3	1	-0.33	53	9.62554e-05	CID1
		RNSSEASSGDFLDLK	1	S4			853.375	2	1	-0.43	53	9.62869e-05	CID2
		RNSSEASSGDFLDLK	1	S3	K15(Label)		856.385	2	1	0.3	53	0.000126252	CID1
		RNSSEASSGDFLDLK	1	S4			853.375	2	1	-0.43	53	9.92127e-05	CID2
		RNSSEASSGDFLDLK	1	S3	K15(Label)		856.385	2	1	0.3	53	0.000130089	CID1
		RNSSEASSGDFLDLK	1	S3	K15(Label)		856.386	2	1	1.29	53	0.000138669	HCD1
		NSSEASSGDFLDLK	1	S2	K14(Label)		778.334	2	0	-0.59	53	0.000104653	HCD1
		RNSSEASSGDFLDLK	1	S4			853.376	2	1	1.29	52	0.000131121	CID1
		VLRPPGGGSNFSLGFDEPTEQPVR	1	S9			879.421	3	0	-0.3	52	0.00022602	CID2
		RNSSEASSGDFLDLK	1	S4		0.977	569.253	3	1	0.75	52	0.000129549	CID2
		RNSSEASSGDFLDLK	1	S3		0.969	853.375	2	1	-0.71	52	0.000104837	HCD1
		RNSSEASSGDFLDLK	1	S3	K15(Label)	0.977	856.385	2	1	-0.13	52	0.000158235	HCD2
		RNSSEASSGDFLDLK	1	S4		0.977	569.253	3	1	0.42	52	0.000136906	CID2
		RNSSEASSGDFLDLK	1	S3	K15(Label)		856.385	2	1	-0.27	52	0.00016121	CID2
		RNSSEASSGDFLDLK	1	S3	K15(Label)		856.386	2	1	0.65	52	0.000156945	CID1
		VLRPPGGGSNFSLGFDEPTEQPVR	1	S12			879.423	3	0	1.57	52	0.00024502	CID2
		RNSSEASSGDFLDLK	1			0.998	569.253	3	1	0.1	52	0.00014943	HCD2
		RNSSEASSGDFLDLK	1	S3	K15(Label)		856.386	2	1	0.44	51	0.000182911	CID2
		RNSSEASSGDFLDLK	1	S3	K15(Label)		856.385	2	1	-0.2	51	0.000186836	CID2
		RNSSEASSGDFLDLK	1	S3	K15(Label)		856.385	2	1	0.01	51	0.000198825	CID2
		RNSSEASSGDFLDLK	1	S4			853.375	2	1	0	51	0.00016767	CID2
		RNSSEASSGDFLDLK	1	S4	K15(Label)	0.977	571.259	3	1	0.11	51	0.000196002	CID2
		RNSSEASSGDFLDLK	1	S4	K15(Label)	0.977	571.259	3	1	0.11	51	0.000196002	CID2
		VLRPPGGGSNFSLGFDEPTEQPVR	1	S9			879.423	3	0	1.5	51	0.000295887	CID2
		RNSSEASSGDFLDLK	1	S4	K15(Label)		571.259	3	1	0.43	51	0.000212442	CID1
		RNSSEASSGDFLDLK	1	S3	K15(Label)		856.385	2	1	-0.35	51	0.000211476	CID2
		RNSSEASSGDFLDLK	1	S3	K15(Label)		856.386	2	1	0.72	51	0.000203054	CID1
		RNSSEASSGDFLDLK	1	S3	K15(Label)		856.385	2	1	-0.77	50	0.000250177	CID2
		RNSSEASSGDFLDLK	1		K15(Label)	0.984	571.26	3	1	0.54	49	0.000264844	HCD1
		RNSSEASSGDFLDLK	1		K15(Label)	0.984	571.26	3	1	0.54	49	0.000264844	HCD1
		RNSSEASSGDFLDLK	1	S3	K15(Label)	0.584	856.385	2	1	-0.27	49	0.000309308	CID2
		NSSEASSGDFLDLK	1	S2	K14(Label)	1.026	778.335	2	0	0.67	49	0.000227076	CID1
		RNSSEASSGDFLDLK	1	S4			853.375	2	1	0.22	49	0.000270672	CID2
		RNSSEASSGDFLDLK	1	S3			853.376	2	1	0.58	49	0.000277096	HCD1
		RNSSEASSGDFLDLK	1	S4	K15(Label)	0.58	571.259	3	1	0	49	0.000368529	CID1
		RNSSEASSGDFLDLK	1	S4	K15(Label)	0.58	571.259	3	1	0	49	0.000368529	CID1
		RNSSEASSGDFLDLK	1	S4		0.977	853.375	2	1	-0.71	49	0.000248035	HCD2
		RNSSEASSGDFLDLK	1	S4	K15(Label)	0.977	571.259	3	1	-0.43	48	0.000383883	CID2
		RNSSEASSGDFLDLK	1	S4	K15(Label)	0.977	571.259	3	1	-0.43	48	0.000388329	CID2
		RNSSEASSGDFLDLK	1	S3	K15(Label)	1.271	856.385	2	1	-0.63	48	0.000387799	CID2
		RNSSEASSGDFLDLK	1	S4	K15(Label)	0.984	571.259	3	1	0.32	48	0.000420959	HCD1
		RNSSEASSGDFLDLK	1	S4			853.376	2	1	0.72	48	0.000385864	CID1
		RNSSEASSGDFLDLK	1	S4		0.991	569.252	3	1	-0.11	48	0.000388547	CID2
		RNSSEASSGDFLDLK	1		K15(Label)	0.998	571.259	3	1	-0.1	47	0.000477861	HCD2
		RNSSEASSGDFLDLK	1	S4	K15(Label)	0.977	571.259	3	1	-0.43	47	0.0004934	CID2
		RNSSEASSGDFLDLK	1		K15(Label)	1.299	571.259	3	1	0	47	0.000578724	HCD1
		RNSSEASSGDFLDLK	1		K15(Label)	1.299	571.259	3	1	0	47	0.000578724	HCD1
		RNSSEASSGDFLDLK	1	S4	K15(Label)	0.977	571.259	3	1	0.22	46	0.000586208	CID2
		RNSSEASSGDFLDLK	1	S4	K15(Label)	0.977	571.259	3	1	0.22	46	0.000586208	CID2
		VLRPPGGGSNFSLGFDEPTEQPVR	1	S9			879.423	3	0	1.5	46	0.000937835	CID2
		RNSSEASSGDFLDLK	1	S4			853.376	2	1	0.65	46	0.000545373	CID1
		RNSSEASSGDFLDLK	1	S4		0.991	569.252	3	1	-0.11	46	0.00060596	CID2
		RNSSEASSGDFLDLK	1	S4		0.871	569.252	3	1	-0.11	46	0.000612977	CID1
		RNSSEASSGDFLDLK	1			0.984	569.253	3	1	0.85	45	0.000679865	HCD1
		RNSSEASSGDFLDLK	1			0.984	569.253	3	1	0.85	45	0.000679865	HCD1
		RNSSEASSGDFLDLK	1	S3	K15(Label)	0.977	856.385	2	1	-0.35	45	0.00078752	HCD2
		RNSSEASSGDFLDLK	1	S4			853.375	2	1	0.36	45	0.000702138	CID2
		NSSEASSGDFLDLK	1	S2		1.005	775.324	2	0	-0.52	45	0.000506211	HCD2
		NSSEASSGDFLDLK	1	S2		1.005	775.324	2	0	-0.52	45	0.000506211	HCD2
		RNSSEASSGDFLDLK	1		K15(Label)	0.969	856.385	2	1	0.37	44	0.000914618	HCD1
		RNSSEASSGDFLDLK	1	S4			853.375	2	1	-0.14	44	0.000800653	CID2
		RNSSEASSGDFLDLK	1		K15(Label)	0.998	571.259	3	1	-0.32	44	0.0010518	HCD2
		RNSSEASSGDFLDLK	1			0.984	569.253	3	1	0.64	44	0.000838867	HCD1
		RNSSEASSGDFLDLK	1			0.984	569.253	3	1	0.64	44	0.000838867	HCD1
		RNSSEASSGDFLDLK	1	S4		0.871	569.253	3	1	0.1	44	0.000947193	CID1
		RNSSEASSGDFLDLK	1	S3	K15(Label)	0.158	856.386	2	1	0.87	43	0.00107069	CID2
		RNSSEASSGDFLDLK	1			1.299	569.252	3	1	-0.22	43	0.0010555	HCD1
		RNSSEASSGDFLDLK	1			1.299	569.252	3	1	-0.22	43	0.0010555	HCD1
		RNSSEASSGDFLDLK	1	S3	K15(Label)		856.385	2	1	-0.35	43	0.00135289	CID2
		RNSSEASSGDFLDLK	1			0.984	569.253	3	1	0.21	43	0.00119246	HCD1
		RNSSEASSGDFLDLK	1			0.984	569.253	3	1	0.21	43	0.00119246	HCD1
		RNSSEASSGDFLDLK	1	S4	K15(Label)		856.386	2	1	1.01	42	0.00138941	CID2
		VLRPPGGGSNFSLGFDEPTEQPVR	1	S12			1318.63	2	0	1	42	0.00253272	CID2
		NSSEASSGDFLDLK	1	S2	K14(Label)		778.334	2	0	-0.74	42	0.00131877	CID2
		SSGGREDLESSGLQR	1				829.363	2	1	0.08	41	0.00152218	CID2
		SSGGREDLESSGLQR	1				829.363	2	1	0.08	41	0.00152218	CID2
		RNSSEASSGDFLDLK	1	S4			569.253	3	1	0.32	41	0.00171939	CID2
		RNSSEASSGDFLDLK	1			0.998	569.252	3	1	-0.33	41	0.00170382	HCD2
		VLRPPGGGSNFSLGFDEPTEQPVR	1	S12			879.422	3	0	0.46	41	0.00354419	CID2
		VLRPPGGGSNFSLGFDEPTEQPVR	1	S12			879.422	3	0	0.46	41	0.00354419	CID2
		RNSSEASSGDFLDLK	1	S3	K15(Label)	0.976	856.385	2	1	-0.7	40	0.00245481	CID2
		RNSSEASSGDFLDLK	1			0.998	569.253	3	1	0.32	40	0.0023301	HCD2
		RNSSEASSGDFLDLK	1		K15(Label)	0.998	571.259	3	1	0	39	0.00298863	HCD2
		RNSSEASSGDFLDLK	1		K15(Label)	0.998	571.259	3	1	0	39	0.00298863	HCD2
		RNSSEASSGDFLDLK	1				569.253	3	1	0.85	39	0.0025967	HCD1
		RNSSEASSGDFLDLK	1				569.253	3	1	0.85	39	0.0025967	HCD1
		RNSSEASSGDFLDLK	1	S4	K15(Label)	0.871	571.259	3	1	-0.1	39	0.0032908	CID1
		RNSSEASSGDFLDLK	1	S4	K15(Label)	0.871	571.259	3	1	-0.1	39	0.00354243	CID1
		RNSSEASSGDFLDLK	1	S4		1.02	853.374	2	1	-1.5	39	0.00263729	CID2
		RNSSEASSGDFLDLK	1		K15(Label)	1.063	856.386	2	1	1.29	38	0.00417809	HCD2
		RNSSEASSGDFLDLK	1	S3		0.977	853.375	2	1	-0.64	38	0.00331711	HCD2
		VLRPPGGGSNFSLGFDEPTEQPVR	1	S12			879.422	3	0	0.11	37	0.00694562	CID1
		RNSSEASSGDFLDLK	1	S4			853.375	2	1	0.07	37	0.00398506	CID2
		RNSSEASSGDFLDLK	1	S4			853.375	2	1	0.07	37	0.00400345	CID2
		RNSSEASSGDFLDLK	2	S3; S4		1.353	893.359	2	1	0.81	36	0.00341856	CID2
		RNSSEASSGDFLDLK	1			0.998	569.253	3	1	0	36	0.00590822	HCD2
		RNSSEASSGDFLDLK	1			0.998	569.253	3	1	0	36	0.00590822	HCD2
		RNSSEASSGDFLDLK	1	S3	K15(Label)	0.937	856.385	2	1	0.01	35	0.00879978	CID2
		RNSSEASSGDFLDLK	2	S3; S4			893.359	2	1	0.4	32	0.0101541	CID2
		RNSSEASSGDFLDLK	1	S4			853.375	2	1	0.07	31	0.0182993	CID2
		RNSSEASSGDFLDLK	1	S4			853.375	2	1	0.07	31	0.0183415	CID2
		RNSSEASSGDFLDLK	1	S4			569.252	3	1	-0.43	31	0.0170831	CID1
		RNSSEASSGDFLDLK	1	S4			569.252	3	1	-0.43	31	0.0170831	CID1
		RNSSEASSGDFLDLK	1	S4			853.375	2	1	-0.21	30	0.0196996	CID2
		RNSSEASSGDFLDLK	1	S4		0.977	853.375	2	1	-0.28	30	0.0196996	HCD2
		SSGGREDLESSGLQR	1				553.244	3	1	0.14	30	0.0189284	CID2
		SSGGREDLESSGLQR	1	S11			829.363	2	1	0.08	30	0.0190312	CID1
		RNSSEASSGDFLDLK	1			0.984	569.253	3	1	0.32	29	0.027566	HCD1
		VLRPPGGGSNFSLGFDEPTEQPVRK	1	S12	K25(Label)	2.549	924.126	3	1	-1.1	29	0.0373799	CID2
		RNSSEASSGDFLDLK	1		K15(Label)		856.386	2	1	0.87	28	0.0341715	HCD2
		RNSSEASSGDFLDLK	1	S4	K15(Label)		571.259	3	1	0.43	27	0.0522685	CID1
		RNSSEASSGDFLDLK	1		K15(Label)		571.259	3	1	-0.21	27	0.054906	CID2
		EDLESSGLQR	1	S6			607.258	2	0	0	27	0.0271869	CID2
		VLRPPGGGSNFSLGFDEPTEQPVR	1	S12			879.423	3	0	1.22	26	0.0923088	HCD1
		VLRPPGGGSNFSLGFDEPTEQPVR	1	S12			879.423	3	0	1.22	26	0.0923088	HCD1
		SSGGREDLESSGLQR	1	S11			553.244	3	1	0.03	25	0.0607388	CID2
		VLRPPGGGSNFSLGFDEPTEQPVR	1	S12			1318.63	2	0	2.66	24	0.138008	CID2
		RNSSEASSGDFLDLK	1	S4	K15(Label)		571.259	3	1	-0.53	24	0.10158	CID1
		RNSSEASSGDFLDLK	1	S4	K15(Label)		571.259	3	1	-0.53	24	0.102993	CID1
		VLRPPGGGSNFSLGFDEPTEQPVRK	1	S12	K25(Label)	2.549	924.126	3	1	-1.17	23	0.139645	CID2
		VLRPPGGGSNFSLGFDEPTEQPVRK	1		K25(Label)	2.549	924.127	3	1	0.02	23	0.16484	CID2
		VLRPPGGGSNFSLGFDEPTEQPVRK	1		K25(Label)	2.549	924.127	3	1	0.02	23	0.16484	CID2
		RNSSEASSGDFLDLK	1				569.252	3	1	-1.72	22	0.106906	HCD1
		RNSSEASSGDFLDLK	1				569.252	3	1	-1.72	22	0.106906	HCD1
		RNSSEASSGDFLDLK	1	S4	K15(Label)	0.86	571.259	3	1	-1.17	22	0.175167	CID2
		RNSSEASSGDFLDLK	1				853.374	2	1	-0.86	20	0.188485	HCD2
		VLRPPGGGSNFSLGFDEPTEQPVR	1	S12			879.421	3	0	-0.79	14	1.68761	HCD2
RefSeq ID	Description	Peptide Sequence	Number of Phospho Sites	Phospho Sitesa	Other Modifications	SILAC Ratio (Lys6/Lys0)	Observed m/z	Charge	Number of Missed Cleavages	Mass Error [ppm]	Mascot Score	Exp Value	Activation Type
NP_066926.1	thymosin beta-10 [Homo sapiens]	ADKPDMGEIASFDK	1	S11	N-Term(Acetyl); K3(Label); K14(Label)	0.834	829.365	2	0	0.35	64	9.23366e-06	HCD2
		ADKPDMGEIASFDK	1	S11	N-Term(Acetyl)	0.886	823.345	2	0	0.41	56	3.60495e-05	HCD1
		TETQEKNTLPTK	1	T3	K6(Label); K12(Label)	1.696	741.368	2	1	-0.38	49	0.000264503	CID2
		ADKPDMGEIASFDK	1	S11	N-Term(Acetyl)	1.349	823.344	2	0	-0.04	39	0.00195216	CID1
		KTETQEKNTLPTK	1	T4	K1(Label); K7(Label); K13(Label)	2.372	539.286	3	2	-0.16	25	0.0720068	CID2
RefSeq ID	Description	Peptide Sequence	Number of Phospho Sites	Phospho Sitesa	Other Modifications	SILAC Ratio (Lys6/Lys0)	Observed m/z	Charge	Number of Missed Cleavages	Mass Error [ppm]	Mascot Score	Exp Value	Activation Type
NP_006000.2	tubulin alpha-1A chain [Homo sapiens]	TIGGGDDSFNTFFSETGAGK	1	S8	K20(Label)	1.227	1047.44	2	0	0.39	88	3.39819e-08	HCD1
		TIGGGDDSFNTFFSETGAGK	1	S8	K20(Label)	0.971	1047.44	2	0	-0.78	81	2.07878e-07	CID2
		TIGGGDDSFNTFFSETGAGK	1	S8			1044.43	2	0	1.03	79	2.45954e-07	CID2
		TIGGGDDSFNTFFSETGAGK	1	S8	K20(Label)	0.971	1047.44	2	0	0.16	78	3.49125e-07	CID2
		TIGGGDDSFNTFFSETGAGK	1	S8	K20(Label)	0.971	1047.44	2	0	0.04	77	5.24503e-07	CID2
		TIGGGDDSFNTFFSETGAGK	1	S8	K20(Label)		1047.44	2	0	0.16	76	5.18778e-07	CID2
		TIGGGDDSFNTFFSETGAGK	1	S8	K20(Label)	0.971	1047.44	2	0	-0.19	72	1.30108e-06	CID2
		TIGGGDDSFNTFFSETGAGK	1	S8	K20(Label)	1.13	1047.44	2	0	-0.31	71	1.77097e-06	CID1
		TIGGGDDSFNTFFSETGAGK	1	S8		1.096	1044.43	2	0	0.21	69	2.32523e-06	CID2
		TIGGGDDSFNTFFSETGAGK	1	S8	K20(Label)	0.971	1047.44	2	0	-0.66	65	7.72125e-06	CID2
		TIGGGDDSFNTFFSETGAGK	1	S8		1.13	1044.43	2	0	0.21	65	6.61403e-06	CID1
		TIGGGDDSFNTFFSETGAGK	1	S8	K20(Label)	1.096	1047.44	2	0	-0.08	64	8.07964e-06	CID2
		TIGGGDDSFNTFFSETGAGK	1	S8	K20(Label)	1.13	1047.44	2	0	-0.43	64	9.63943e-06	CID1
		TIGGGDDSFNTFFSETGAGK	1	S8		0.971	1044.43	2	0	-0.61	62	1.4602e-05	CID2
		TIGGGDDSFNTFFSETGAGK	1	S8	K20(Label)	1.13	1047.44	2	0	-0.08	60	2.26148e-05	CID1
		TIGGGDDSFNTFFSETGAGK	1	S8	K20(Label)	1.096	1047.44	2	0	0.04	60	2.51622e-05	CID2
		TIGGGDDSFNTFFSETGAGK	1	S8		1.13	1044.43	2	0	-2.6	57	4.4074e-05	CID1
		TIGGGDDSFNTFFSETGAGK	1	S8		1.096	1044.43	2	0	-0.37	57	4.25172e-05	CID2
		TIGGGDDSFNTFFSETGAGK	1	S8		0.971	1044.43	2	0	-0.61	54	7.73417e-05	CID2
		TIGGGDDSFNTFFSETGAGK	1	S8		0.971	1044.43	2	0	0.21	51	0.000148753	CID2
		TIGGGDDSFNTFFSETGAGK	1	S8		0.971	1044.43	2	0	-0.26	51	0.000176277	CID2
		TIGGGDDSFNTFFSETGAGK	1	S8		0.971	1044.43	2	0	-0.37	49	0.00024579	CID2
		TIGGGDDSFNTFFSETGAGK	1	S8	K20(Label)	0.823	1047.44	2	0	-1.24	45	0.000724796	HCD2
		TIGGGDDSFNTFFSETGAGK	1	S8	K20(Label)	0.823	1047.44	2	0	-1.24	45	0.000724796	HCD2
		TIGGGDDSFNTFFSETGAGK	1	S8			1044.43	2	0	-0.02	33	0.0100257	CID2
		TIGGGDDSFNTFFSETGAGK	1	S8	K20(Label)	0.971	1047.44	2	0	0.27	26	0.0542311	CID2
		TIGGGDDSFNTFFSETGAGK	1	S8		0.823	1044.43	2	0	-1.08	23	0.10243	HCD2
RefSeq ID	Description	Peptide Sequence	Number of Phospho Sites	Phospho Sitesa	Other Modifications	SILAC Ratio (Lys6/Lys0)	Observed m/z	Charge	Number of Missed Cleavages	Mass Error [ppm]	Mascot Score	Exp Value	Activation Type
NP_006073.2	tubulin alpha-1B chain [Homo sapiens]	TIGGGDDSFNTFFSETGAGK	1	S8	K20(Label)	1.227	1047.44	2	0	0.39	88	3.39819e-08	HCD1
		TIGGGDDSFNTFFSETGAGK	1	S8	K20(Label)	0.971	1047.44	2	0	-0.78	81	2.07878e-07	CID2
		TIGGGDDSFNTFFSETGAGK	1	S8			1044.43	2	0	1.03	79	2.45954e-07	CID2
		TIGGGDDSFNTFFSETGAGK	1	S8	K20(Label)	0.971	1047.44	2	0	0.16	78	3.49125e-07	CID2
		TIGGGDDSFNTFFSETGAGK	1	S8	K20(Label)	0.971	1047.44	2	0	0.04	77	5.24503e-07	CID2
		TIGGGDDSFNTFFSETGAGK	1	S8	K20(Label)		1047.44	2	0	0.16	76	5.18778e-07	CID2
		TIGGGDDSFNTFFSETGAGK	1	S8	K20(Label)	0.971	1047.44	2	0	-0.19	72	1.30108e-06	CID2
		TIGGGDDSFNTFFSETGAGK	1	S8	K20(Label)	1.13	1047.44	2	0	-0.31	71	1.77097e-06	CID1
		TIGGGDDSFNTFFSETGAGK	1	S8		1.096	1044.43	2	0	0.21	69	2.32523e-06	CID2
		TIGGGDDSFNTFFSETGAGK	1	S8	K20(Label)	0.971	1047.44	2	0	-0.66	65	7.72125e-06	CID2
		TIGGGDDSFNTFFSETGAGK	1	S8		1.13	1044.43	2	0	0.21	65	6.61403e-06	CID1
		TIGGGDDSFNTFFSETGAGK	1	S8	K20(Label)	1.096	1047.44	2	0	-0.08	64	8.07964e-06	CID2
		TIGGGDDSFNTFFSETGAGK	1	S8	K20(Label)	1.13	1047.44	2	0	-0.43	64	9.63943e-06	CID1
		TIGGGDDSFNTFFSETGAGK	1	S8		0.971	1044.43	2	0	-0.61	62	1.4602e-05	CID2
		TIGGGDDSFNTFFSETGAGK	1	S8	K20(Label)	1.13	1047.44	2	0	-0.08	60	2.26148e-05	CID1
		TIGGGDDSFNTFFSETGAGK	1	S8	K20(Label)	1.096	1047.44	2	0	0.04	60	2.51622e-05	CID2
		TIGGGDDSFNTFFSETGAGK	1	S8		1.13	1044.43	2	0	-2.6	57	4.4074e-05	CID1
		TIGGGDDSFNTFFSETGAGK	1	S8		1.096	1044.43	2	0	-0.37	57	4.25172e-05	CID2
		SIQFVDWCPTGFK	1	S1	C8(Carbamidomethyl); K13(Label)	1.004	835.873	2	0	0.38	56	4.37692e-05	CID1
		TIGGGDDSFNTFFSETGAGK	1	S8		0.971	1044.43	2	0	-0.61	54	7.73417e-05	CID2
		SIQFVDWCPTGFK	1	S1	C8(Carbamidomethyl); K13(Label)	1.009	835.872	2	0	-0.42	54	7.70333e-05	CID2
		TIGGGDDSFNTFFSETGAGK	1	S8		0.971	1044.43	2	0	0.21	51	0.000148753	CID2
		SIQFVDWCPTGFK	1	S1	C8(Carbamidomethyl)	1.009	832.862	2	0	-0.36	51	0.000151174	CID2
		TIGGGDDSFNTFFSETGAGK	1	S8		0.971	1044.43	2	0	-0.26	51	0.000176277	CID2
		TIGGGDDSFNTFFSETGAGK	1	S8		0.971	1044.43	2	0	-0.37	49	0.00024579	CID2
		SIQFVDWCPTGFK	1	S1	C8(Carbamidomethyl)	1.004	832.863	2	0	0.08	45	0.000547229	CID1
		TIGGGDDSFNTFFSETGAGK	1	S8	K20(Label)	0.823	1047.44	2	0	-1.24	45	0.000724796	HCD2
		TIGGGDDSFNTFFSETGAGK	1	S8	K20(Label)	0.823	1047.44	2	0	-1.24	45	0.000724796	HCD2
		SIQFVDWCPTGFK	1	S1	C8(Carbamidomethyl); K13(Label)	1.771	835.874	2	0	1.41	39	0.00228695	HCD1
		SIQFVDWCPTGFK	1	S1	C8(Carbamidomethyl); K13(Label)	1.771	835.873	2	0	0.31	39	0.00224851	HCD1
		SIQFVDWCPTGFK	1	S1	C8(Carbamidomethyl)	1.455	832.862	2	0	-0.8	39	0.00233882	HCD2
		TIGGGDDSFNTFFSETGAGK	1	S8			1044.43	2	0	-0.02	33	0.0100257	CID2
		SIQFVDWCPTGFK	1	S1	C8(Carbamidomethyl)	1.771	832.862	2	0	-0.72	31	0.0129141	HCD1
		TIGGGDDSFNTFFSETGAGK	1	S8	K20(Label)	0.971	1047.44	2	0	0.27	26	0.0542311	CID2
		TIGGGDDSFNTFFSETGAGK	1	S8		0.823	1044.43	2	0	-1.08	23	0.10243	HCD2
		SIQFVDWCPTGFK	1	S1	C8(Carbamidomethyl); K13(Label)	1.009	835.872	2	0	-0.49	23	0.0994951	CID2
RefSeq ID	Description	Peptide Sequence	Number of Phospho Sites	Phospho Sitesa	Other Modifications	SILAC Ratio (Lys6/Lys0)	Observed m/z	Charge	Number of Missed Cleavages	Mass Error [ppm]	Mascot Score	Exp Value	Activation Type
NP_005339.3	heat shock protein HSP 90-alpha isoform 2 [Homo sapiens]	ESEDKPEIEDVGSDEEEEK	1	S13	K5(Label); K19(Label)	0.9	1142.97	2	0	-0.22	80	2.25293e-07	CID2
		DKEVSDDEAEEK	1	S5	K2(Label); K12(Label)	0.949	743.306	2	1	0.58	75	5.25393e-07	CID2
		ESEDKPEIEDVGSDEEEEK	1	S13	K5(Label); K19(Label)	0.953	1142.97	2	0	-0.43	73	1.15589e-06	CID1
		ESEDKPEIEDVGSDEEEEK	1	S13	K5(Label); K19(Label)	0.969	1142.97	2	0	0.43	71	1.84179e-06	CID2
		ESEDKPEIEDVGSDEEEEK	1	S13		0.969	1136.95	2	0	0.2	67	3.76942e-06	CID2
		ESEDKPEIEDVGSDEEEEKK	1	S2	K5(Label); K19(Label); K20(Label)	0.916	1210.03	2	1	0.76	67	5.84235e-06	CID2
		ESEDKPEIEDVGSDEEEEKK	1	S13	K5(Label); K19(Label); K20(Label)	0.954	807.019	3	1	-0.03	67	6.3602e-06	CID2
		DKEVSDDEAEEK	1	S5		0.949	737.285	2	1	0.15	66	2.1266e-06	CID2
		ESEDKPEIEDVGSDEEEEK	1	S13	K5(Label); K19(Label)	0.953	1142.97	2	0	-0.22	66	6.67957e-06	CID1
		ESEDKPEIEDVGSDEEEEK	1	S13		0.953	1136.95	2	0	-0.01	65	6.39761e-06	CID1
		ESEDKPEIEDVGSDEEEEKK	1	S13	K5(Label); K19(Label); K20(Label)	0.95	807.019	3	1	-0.1	65	1.07277e-05	CID2
		DKEVSDDEAEEK	1	S5	K2(Label); K12(Label)	1.152	743.306	2	1	0.42	64	6.04099e-06	CID2
		ESEDKPEIEDVGSDEEEEK	1	S13	K5(Label); K19(Label)		762.314	3	0	0.15	61	1.84052e-05	CID1
		ESEDKPEIEDVGSDEEEEK	1	S13		1.016	1136.95	2	0	-0.01	61	1.62188e-05	CID2
		ESEDKPEIEDVGSDEEEEK	1	S13	K5(Label); K19(Label)	0.953	1142.97	2	0	-0.32	61	1.96344e-05	CID1
		ESEDKPEIEDVGSDEEEEKK	1	S13		0.856	1200.99	2	1	-1.33	61	2.46466e-05	CID2
		ESEDKPEIEDVGSDEEEEK	1	S13		0.982	1136.95	2	0	0.31	60	2.28518e-05	CID2
		ESEDKPEIEDVGSDEEEEK	1	S13	K5(Label); K19(Label)	1.016	1142.97	2	0	-0.32	58	3.43571e-05	CID2
		ESEDKPEIEDVGSDEEEEKK	1	S13	K5(Label); K19(Label); K20(Label)	0.944	807.019	3	1	0.05	58	4.98351e-05	CID2
		ESEDKPEIEDVGSDEEEEKK	1	S13	K5(Label); K19(Label); K20(Label)	0.856	1210.03	2	1	1.77	58	5.37301e-05	CID2
		ESEDKPEIEDVGSDEEEEK	1	S13	K5(Label); K19(Label)	0.953	1142.97	2	0	-0.64	57	5.55043e-05	CID1
		ESEDKPEIEDVGSDEEEEKK	1	S13	K5(Label); K19(Label); K20(Label)	0.944	807.019	3	1	-0.18	56	9.00065e-05	CID2
		ESEDKPEIEDVGSDEEEEK	1	S13			1136.95	2	0	0.63	55	7.06889e-05	CID1
		ESEDKPEIEDVGSDEEEEK	1	S13		0.953	1136.95	2	0	-0.01	54	7.62111e-05	CID1
		ESEDKPEIEDVGSDEEEEK	1	S13			1136.95	2	0	0.2	54	7.53833e-05	CID1
		ESEDKPEIEDVGSDEEEEK	1	S13	K5(Label); K19(Label)	0.953	1142.97	2	0	0.43	54	0.000104771	CID1
		DKEVSDDEAEEK	1	S5		0.949	737.285	2	1	0.4	53	3.90559e-05	CID2
		ESEDKPEIEDVGSDEEEEKK	1	S13	K5(Label); K19(Label); K20(Label)	0.95	807.019	3	1	-0.33	53	0.000190877	CID2
		ESEDKPEIEDVGSDEEEEK	1	S13	K5(Label); K19(Label)		762.314	3	0	-0.25	52	0.00014137	CID1
		EEKESEDKPEIEDVGSDEEEEKK	1	S16		0.858	929.725	3	2	-0.54	51	0.000238093	CID2
		ESEDKPEIEDVGSDEEEEK	1	S13	K5(Label); K19(Label)	0.969	1142.97	2	0	0.32	50	0.000223326	CID2
		ESEDKPEIEDVGSDEEEEK	1	S13		0.953	1136.95	2	0	-0.44	50	0.000176672	CID1
		ESEDKPEIEDVGSDEEEEK	1	S13	K5(Label); K19(Label)	0.953	1142.97	2	0	0	50	0.000250961	CID1
		ESEDKPEIEDVGSDEEEEK	1	S13	K5(Label); K19(Label)	0.982	1142.97	2	0	0.53	50	0.000271355	CID2
		ESEDKPEIEDVGSDEEEEK	1	S13	K5(Label); K19(Label)		762.313	3	0	-0.49	50	0.000272155	CID1
		ESEDKPEIEDVGSDEEEEK	1	S13	K5(Label); K19(Label)	0.953	1142.97	2	0	-0.32	48	0.000366452	CID1
		ESEDKPEIEDVGSDEEEEK	1	S13	K5(Label); K19(Label)	0.953	1142.97	2	0	0.1	48	0.000429477	CID1
		ESEDKPEIEDVGSDEEEEKK	1	S13		0.95	800.999	3	1	-0.2	47	0.000540412	CID2
		ESEDKPEIEDVGSDEEEEKKDGDK	1	S13		1.029	939.387	3	2	-1.57	47	0.00061785	CID2
		ESEDKPEIEDVGSDEEEEK	1	S13		1.016	1136.95	2	0	0.95	47	0.000426723	CID2
		ESEDKPEIEDVGSDEEEEKK	1	S13		0.944	800.999	3	1	0.26	47	0.000642127	CID2
		ESEDKPEIEDVGSDEEEEK	1	S13		0.969	1136.95	2	0	-0.23	47	0.000405105	CID2
		ESEDKPEIEDVGSDEEEEK	1	S13		0.953	1136.95	2	0	0.31	46	0.000468727	CID1
		ESEDKPEIEDVGSDEEEEK	1	S13			1136.95	2	0	0.31	46	0.000509237	CID1
		ESEDKPEIEDVGSDEEEEKKDGDK	1	S13		0.937	939.389	3	2	-0.14	46	0.000890789	CID2
		ESEDKPEIEDVGSDEEEEK	1	S13			1136.95	2	0	0.31	45	0.000602449	CID1
		ESEDKPEIEDVGSDEEEEK	1	S13		0.972	1136.95	2	0	0.31	45	0.000612238	HCD2
		ESEDKPEIEDVGSDEEEEK	1	S13		0.953	1136.95	2	0	0.31	45	0.000701326	CID1
		ESEDKPEIEDVGSDEEEEK	1	S13		0.982	1136.95	2	0	0.85	45	0.000709529	CID2
		DKEVSDDEAEEK	1	S5	K2(Label); K12(Label)	0.949	743.306	2	1	0.99	44	0.000660876	CID2
		ESEDKPEIEDVGSDEEEEKK	1	S13		0.944	800.999	3	1	-0.2	44	0.00127563	CID2
		EVSDDEAEEK	1	S3		0.946	615.725	2	0	0.76	43	0.000195906	HCD1
		ESEDKPEIEDVGSDEEEEK	1	S13	K5(Label); K19(Label)		1142.97	2	0	0	43	0.00121508	CID1
		ESEDKPEIEDVGSDEEEEK	1	S13			1136.95	2	0	0.95	42	0.00121101	CID2
		ESEDKPEIEDVGSDEEEEKK	1	S13		1.047	1200.99	2	1	-0.11	42	0.00178767	CID1
		ESEDKPEIEDVGSDEEEEK	1	S13			758.301	3	0	0.63	42	0.00120641	CID1
		ESEDKPEIEDVGSDEEEEKK	1	S13			800.999	3	1	0.49	42	0.00190848	CID2
		ESEDKPEIEDVGSDEEEEK	1	S13			1136.95	2	0	0.63	42	0.00132237	CID1
		ESEDKPEIEDVGSDEEEEK	1	S13		0.895	758.3	3	0	-0.02	42	0.00145582	CID2
		ESEDKPEIEDVGSDEEEEK	1	S13	K5(Label); K19(Label)		762.314	3	0	0.23	42	0.00176767	CID1
		ESEDKPEIEDVGSDEEEEK	1	S13	K5(Label); K19(Label)	0.953	1142.97	2	0	-0.11	41	0.00180714	CID1
		ESEDKPEIEDVGSDEEEEK	1	S13	K5(Label); K19(Label)	0.972	1142.97	2	0	-0.32	41	0.0019365	HCD2
		ESEDKPEIEDVGSDEEEEKK	1	S13		2.638	800.999	3	1	0.57	40	0.00311932	CID2
		EVSDDEAEEK	1	S3	K10(Label)	1.036	618.734	2	0	-0.32	40	0.000492313	HCD2
		ESEDKPEIEDVGSDEEEEK	1	S13		0.935	758.301	3	0	0.79	39	0.00237694	HCD1
		ESEDKPEIEDVGSDEEEEKKDGDK	1	S13	K5(Label); K19(Label); K20(Label); K24(Label)	0.944	947.415	3	2	-0.64	39	0.00495272	CID2
		ESEDKPEIEDVGSDEEEEK	1	S13	K5(Label); K19(Label)	0.935	762.315	3	0	1.03	39	0.00314538	HCD1
		EVSDDEAEEK	1	S3		0.988	615.724	2	0	0.06	39	0.000477604	CID1
		ESEDKPEIEDVGSDEEEEKK	1	S13		1.018	800.999	3	1	0.34	39	0.00440005	CID1
		ESEDKPEIEDVGSDEEEEKKDGDK	1	S13		0.945	939.389	3	2	-0.27	38	0.00538876	CID2
		ESEDKPEIEDVGSDEEEEK	1	S13		0.969	1136.95	2	0	0.2	38	0.0030639	CID2
		ESEDKPEIEDVGSDEEEEK	1	S13		0.736	1136.95	2	0	0.85	38	0.00331109	CID2
		ESEDKPEIEDVGSDEEEEKKDGDK	1	S13	K5(Label); K19(Label); K20(Label); K24(Label)	1.029	947.414	3	2	-2.25	38	0.00602019	CID2
		ESEDKPEIEDVGSDEEEEKK	1	S13		1.018	800.999	3	1	0.49	38	0.00511313	CID1
		ESEDKPEIEDVGSDEEEEKKDGDK	1	S13	K5(Label); K19(Label); K20(Label); K24(Label)	0.945	947.415	3	2	-0.38	38	0.00623398	CID2
		ESEDKPEIEDVGSDEEEEK	1	S13	K5(Label); K19(Label)		1142.97	2	0	0.75	38	0.00410147	CID1
		ESEDKPEIEDVGSDEEEEKK	1	S13		1.058	800.999	3	1	0.03	38	0.00500544	CID2
		ESEDKPEIEDVGSDEEEEKKDGDK	1	S13	K5(Label); K19(Label); K20(Label); K24(Label)	0.944	947.415	3	2	-0.45	38	0.00637281	CID2
		ESEDKPEIEDVGSDEEEEKK	1	S13		0.916	1200.99	2	1	-0.11	37	0.0054361	CID2
		ESEDKPEIEDVGSDEEEEK	1	S13		0.9	1136.95	2	0	-0.12	37	0.0037133	CID2
		ESEDKPEIEDVGSDEEEEKK	1	S13		0.95	800.999	3	1	0.34	37	0.0064041	CID2
		ESEDKPEIEDVGSDEEEEKK	1	S13		0.944	800.999	3	1	-0.12	37	0.00624148	CID2
		ESEDKPEIEDVGSDEEEEK	1	S13	K5(Label); K19(Label)	0.935	762.315	3	0	1.03	37	0.00522004	HCD1
		ESEDKPEIEDVGSDEEEEKKDGDK	1	S13		0.975	1408.58	2	2	0.45	37	0.0074415	CID2
		ESEDKPEIEDVGSDEEEEKKDGDK	1	S13		0.945	939.389	3	2	0.25	36	0.00771754	CID2
		ESEDKPEIEDVGSDEEEEK	1	S13	K5(Label); K19(Label)	0.943	762.314	3	0	-0.25	36	0.00608634	CID2
		EVSDDEAEEK	1	S3	K10(Label)	0.988	618.734	2	0	-0.23	36	0.00119498	CID1
		ESEDKPEIEDVGSDEEEEKK	1	S13			800.999	3	1	0.19	36	0.00874066	CID2
		ESEDKPEIEDVGSDEEEEK	1	S13		1.016	1136.95	2	0	0.42	35	0.00629532	CID2
		ESEDKPEIEDVGSDEEEEKK	1	S13		0.954	800.999	3	1	0.26	35	0.00976384	CID2
		ESEDKPEIEDVGSDEEEEKK	1	S13			800.999	3	1	0.49	35	0.0102964	CID2
		ESEDKPEIEDVGSDEEEEK	1	S13		0.935	758.301	3	0	1.27	34	0.00742968	HCD1
		ESEDKPEIEDVGSDEEEEK	1	S13	K5(Label); K19(Label)		1142.97	2	0	0.64	34	0.00950184	CID2
		ESEDKPEIEDVGSDEEEEK	1	S13	K5(Label); K19(Label)		762.314	3	0	0.07	34	0.0092599	CID1
		ESEDKPEIEDVGSDEEEEKKDGDK	1	S13	K5(Label); K19(Label); K20(Label); K24(Label)	0.945	947.415	3	2	-0.57	34	0.0152543	CID2
		ESEDKPEIEDVGSDEEEEKK	1	S2	K5(Label); K19(Label); K20(Label)	0.907	807.017	3	1	-2	34	0.0144416	CID2
		ESEDKPEIEDVGSDEEEEKKDGDK	1	S13	K5(Label); K19(Label); K20(Label); K24(Label)	0.944	947.415	3	2	-0.32	33	0.0178017	CID2
		ESEDKPEIEDVGSDEEEEKKDGDK	1	S13	K5(Label); K19(Label); K20(Label); K24(Label)	1.458	947.417	3	2	1.94	33	0.0169405	CID2
		ESEDKPEIEDVGSDEEEEKK	1	S13			800.999	3	1	0.41	33	0.0167374	CID2
		ESEDKPEIEDVGSDEEEEK	1	S13		0.901	758.3	3	0	0.06	32	0.0120744	CID2
		EVSDDEAEEK	1	S3		1.036	615.724	2	0	-0.24	32	0.00250069	HCD2
		EEKESEDKPEIEDVGSDEEEEK	1	S16			887.027	3	1	-0.4	32	0.0136601	CID2
		ESEDKPEIEDVGSDEEEEKK	1	S13			800.999	3	1	-0.2	32	0.0194413	CID2
		ESEDKPEIEDVGSDEEEEKKDGDK	1	S13		1.029	939.388	3	2	-0.47	31	0.0251545	CID2
		ESEDKPEIEDVGSDEEEEK	1	S13	K5(Label); K19(Label)		762.314	3	0	0.63	31	0.0183573	CID1
		ESEDKPEIEDVGSDEEEEK	1	S13	K5(Label); K19(Label)	0.982	1142.97	2	0	1.07	31	0.0206795	CID2
		ESEDKPEIEDVGSDEEEEK	1	S13	K5(Label); K19(Label)		762.314	3	0	-0.01	31	0.0215187	CID1
		ESEDKPEIEDVGSDEEEEK	1	S13	K5(Label); K19(Label)	0.895	762.313	3	0	-0.41	31	0.0214791	CID2
		ESEDKPEIEDVGSDEEEEK	1	S13			758.301	3	0	0.38	30	0.0203198	CID1
		ESEDKPEIEDVGSDEEEEKK	1	S13	K5(Label); K19(Label); K20(Label)	0.856	1210.03	2	1	0.66	30	0.03085	CID2
		ESEDKPEIEDVGSDEEEEKK	1	S13	K5(Label); K19(Label); K20(Label)	1.049	807.019	3	1	-0.33	30	0.0349747	HCD2
		ESEDKPEIEDVGSDEEEEK	1	S13		0.935	758.3	3	0	0.06	29	0.0235433	HCD1
		ESEDKPEIEDVGSDEEEEKK	1	S13		1.023	801	3	1	1.56	29	0.0375686	HCD1
		ESEDKPEIEDVGSDEEEEKK	1	S13		2.638	801	3	1	1.71	28	0.044223	CID2
		ESEDKPEIEDVGSDEEEEK	1	S13	K5(Label); K19(Label)	0.972	1142.97	2	0	-0.32	28	0.037155	HCD2
		ESEDKPEIEDVGSDEEEEKK	1	S13		1.049	800.999	3	1	-0.2	28	0.047943	HCD2
		ESEDKPEIEDVGSDEEEEK	1	S13			1136.95	2	0	-0.01	28	0.0345954	CID2
		ESEDKPEIEDVGSDEEEEKK	1	S13		0.987	800.998	3	1	-1.11	28	0.0501286	CID2
		ESEDKPEIEDVGSDEEEEK	1	S13	K5(Label); K19(Label)	0.946	762.313	3	0	-0.65	28	0.0424084	HCD2
		ESEDKPEIEDVGSDEEEEKK	1	S13			800.999	3	1	0.72	28	0.0554823	CID2
		ESEDKPEIEDVGSDEEEEKK	1	S13		1.023	801	3	1	1.56	27	0.0496392	HCD1
		ESEDKPEIEDVGSDEEEEK	1	S13			758.301	3	0	0.54	27	0.0373225	CID1
		ESEDKPEIEDVGSDEEEEK	1	S13		0.935	758.301	3	0	0.71	27	0.0379748	HCD1
		ESEDKPEIEDVGSDEEEEK	1	S13	K5(Label); K19(Label)	0.895	762.314	3	0	-0.33	27	0.0490927	CID2
		ESEDKPEIEDVGSDEEEEK	1	S13		0.982	1136.95	2	0	0.2	27	0.044185	CID2
		ESEDKPEIEDVGSDEEEEKK	1	S13			800.999	3	1	0.26	26	0.0773786	CID2
		ESEDKPEIEDVGSDEEEEKKDGDK	1	S13		0.945	939.389	3	2	-0.08	26	0.0883404	CID2
		ESEDKPEIEDVGSDEEEEKKDGDK	1	S13	K5(Label); K19(Label); K20(Label); K24(Label)		947.416	3	2	0.78	25	0.118902	CID2
		ESEDKPEIEDVGSDEEEEKK	1	S13		1.047	1200.99	2	1	-0.62	25	0.0944926	CID1
		ESEDKPEIEDVGSDEEEEK	1	S13		0.946	758.3	3	0	-0.1	25	0.0667829	HCD2
		ESEDKPEIEDVGSDEEEEKK	1	S13		0.907	800.999	3	1	-0.04	24	0.11139	CID2
		ESEDKPEIEDVGSDEEEEKK	1	S13	K5(Label); K19(Label); K20(Label)	1.049	807.019	3	1	-0.18	24	0.126553	HCD2
		ESEDKPEIEDVGSDEEEEK	1	S13	K5(Label); K19(Label)		762.314	3	0	0.23	24	0.100092	CID1
		ESEDKPEIEDVGSDEEEEKK	1	S13		1.047	1200.99	2	1	-0.22	24	0.129935	CID1
		ESEDKPEIEDVGSDEEEEKK	1	S13			800.999	3	1	0.34	23	0.161606	CID2
		ESEDKPEIEDVGSDEEEEK	1	S13		0.946	758.299	3	0	-1.39	22	0.106906	HCD2
RefSeq ID	Description	Peptide Sequence	Number of Phospho Sites	Phospho Sitesa	Other Modifications	SILAC Ratio (Lys6/Lys0)	Observed m/z	Charge	Number of Missed Cleavages	Mass Error [ppm]	Mascot Score	Exp Value	Activation Type
NP_001182359.1	serine/threonine-protein kinase DCLK1 isoform 4 [Homo sapiens]	DLYRPLSSDDLDSVGDSV	1	S17			1016.94	2	0	-0.1	69	3.23659e-06	CID2
		DLYRPLSSDDLDSVGDSV	1	S7			1016.94	2	0	0.14	63	1.51483e-05	CID2
		DLYRPLSSDDLDSVGDSV	1	S7			1016.94	2	0	0.14	63	1.51483e-05	CID2
		DLYRPLSSDDLDSVGDSV	1	S7			1016.94	2	0	-0.53	54	9.78995e-05	CID2
		DLYRPLSSDDLDSVGDSV	1	S7			1016.94	2	0	-0.53	54	9.78995e-05	CID2
		DLYRPLSSDDLDSVGDSV	1	S7			1016.94	2	0	0.02	51	0.000232878	CID1
		DLYRPLSSDDLDSVGDSV	1	S7			1016.94	2	0	0.02	51	0.000232878	CID1
		SPSPSPTSPGSLR	1	S8			675.309	2	0	0.12	46	0.00041165	CID1
		SPSPSPTSPGSLR	1	S8			675.309	2	0	0.12	46	0.00041165	CID1
		SPSPSPTSPGSLR	1	S8			675.308	2	0	-0.33	46	0.000410881	CID2
		SPSPSPTSPGSLR	1	S8			675.308	2	0	-0.33	46	0.000410881	CID2
		DLYRPLSSDDLDSVGDSV	1	S8			1016.94	2	0	0.38	45	0.000889482	HCD1
		SPSPSPTSPGSLR	1				675.309	2	0	1.3	43	0.00131925	HCD1
		DLYRPLSSDDLDSVGDSV	1	S7			1016.94	2	0	-0.22	41	0.00203827	CID1
		DLYRPLSSDDLDSVGDSV	1	S7			1016.94	2	0	-0.22	41	0.00203827	CID1
		SPSPSPTSPGSLR	1				675.309	2	0	0.67	39	0.00224739	CID1
		SPSPSPTSPGSLR	1				675.309	2	0	0.67	39	0.00224739	CID1
		DLYRPLSSDDLDSVGDSV	1	S7			1016.94	2	0	-0.28	38	0.00445588	CID1
		SPSPSPTSPGSLR	1				675.308	2	0	-0.87	35	0.00553967	CID2
		DLYRPLSSDDLDSVGDSV	1				1016.94	2	0	0.14	34	0.00964637	HCD1
		DLYRPLSSDDLDSVGDSV	1	S17			1016.94	2	0	-0.34	31	0.0215761	HCD2
		DLYRPLSSDDLDSVGDSV	1				1016.94	2	0	0.08	30	0.0255826	HCD1
		DLYRPLSSDDLDSVGDSV	1				1016.94	2	0	0.08	30	0.0255826	HCD1
		DLYRPLSSDDLDSVGDSV	1	S17			1016.94	2	0	1.04	29	0.0334794	CID2
		SPSPSPTSPGSLRK	1			0.871	739.355	2	1	-1.29	26	0.0575584	CID2
		SPSPSPTSPGSLRK	1			0.871	739.355	2	1	-1.29	26	0.0575584	CID2
		DLYRPLSSDDLDSVGDSV	1				1016.94	2	0	1.22	24	0.0980045	HCD2
		SPSPSPTSPGSLRK	1		K14(Label)	0.871	742.366	2	1	-0.7	24	0.0821217	CID2
RefSeq ID	Description	Peptide Sequence	Number of Phospho Sites	Phospho Sitesa	Other Modifications	SILAC Ratio (Lys6/Lys0)	Observed m/z	Charge	Number of Missed Cleavages	Mass Error [ppm]	Mascot Score	Exp Value	Activation Type
NP_006592.3	prostaglandin E synthase 3 [Homo sapiens]	DWEDDSDEDMSNFDR	1	S6			978.318	2	0	1.1	99	4.32398e-10	CID2
		DWEDDSDEDMSNFDR	1	S6			978.317	2	0	-0.84	93	1.45822e-09	CID2
		DWEDDSDEDMSNFDR	1	S6			978.317	2	0	-0.53	92	1.91788e-09	CID2
		DWEDDSDEDMSNFDR	1	S6			978.318	2	0	0.72	92	2.25154e-09	CID2
		DWEDDSDEDMSNFDR	1	S6			978.316	2	0	-1.84	92	1.91357e-09	CID2
		DWEDDSDEDMSNFDR	1	S6			978.317	2	0	-0.03	89	4.17217e-09	CID1
		DWEDDSDEDMSNFDR	1	S6			978.318	2	0	0.28	86	9.72342e-09	CID1
		DWEDDSDEDMSNFDR	1	S6			978.317	2	0	-0.03	84	1.28932e-08	CID1
		DWEDDSDEDMSNFDR	1	S6			978.317	2	0	-0.15	84	1.26713e-08	CID1
		DWEDDSDEDMSNFDR	1	S6			978.317	2	0	0.1	84	1.46233e-08	CID1
		DWEDDSDEDMSNFDR	1	S6			978.317	2	0	-0.22	83	1.36089e-08	CID1
		DWEDDSDEDMSNFDR	1	S6			978.317	2	0	-0.09	83	1.3753e-08	CID1
		DWEDDSDEDMSNFDR	1	S6			978.318	2	0	0.47	83	1.62e-08	CID1
		DWEDDSDEDMSNFDR	1	S6			978.318	2	0	0.53	83	1.65011e-08	HCD1
		DWEDDSDEDMSNFDR	1	S6			978.317	2	0	-0.03	82	1.82122e-08	CID2
		DWEDDSDEDMSNFDR	1	S6			978.318	2	0	0.53	82	2.21062e-08	CID1
		DWEDDSDEDMSNFDR	1	S6			978.317	2	0	-0.22	81	2.19191e-08	CID1
		DWEDDSDEDMSNFDR	1	S6			978.317	2	0	-0.28	80	3.08903e-08	CID2
		DWEDDSDEDMSNFDR	1	S6			978.318	2	0	0.35	80	3.55754e-08	CID1
		DWEDDSDEDMSNFDR	1	S6	M10(Oxidation)		986.315	2	0	-0.24	79	1.92456e-08	CID1
		DWEDDSDEDMSNFDR	1	S6			978.317	2	0	0.16	79	4.76233e-08	CID1
		DWEDDSDEDMSNFDR	1	S6	M10(Oxidation)		986.315	2	0	0.2	79	2.33069e-08	CID1
		DWEDDSDEDMSNFDR	1	S6	M10(Oxidation)		986.315	2	0	0.2	78	2.70697e-08	CID2
		DWEDDSDEDMSNFDR	1	S6			978.318	2	0	0.22	78	5.76526e-08	CID2
		DWEDDSDEDMSNFDR	1	S6			978.317	2	0	-0.28	76	6.86787e-08	CID2
		DWEDDSDEDMSNFDR	1	S6			978.318	2	0	0.41	76	7.85507e-08	CID1
		DWEDDSDEDMSNFDR	1	S6			978.317	2	0	-0.15	76	7.90355e-08	CID1
		DWEDDSDEDMSNFDR	1	S6	M10(Oxidation)		986.315	2	0	-0.24	75	4.38866e-08	CID1
		DWEDDSDEDMSNFDR	1	S6	M10(Oxidation)		986.314	2	0	-1.1	75	5.2124e-08	CID2
		DWEDDSDEDMSNFDR	1	S6			978.315	2	0	-2.34	75	8.45987e-08	CID2
		DWEDDSDEDMSNFDR	1	S6			978.318	2	0	0.6	74	1.21203e-07	CID1
		DWEDDSDEDMSNFDR	1	S6	M10(Oxidation)		986.315	2	0	-0.17	74	5.83891e-08	CID2
		DWEDDSDEDMSNFDR	1	S6			978.318	2	0	0.41	74	1.23069e-07	CID1
		DWEDDSDEDMSNFDR	1	S6			978.317	2	0	-0.34	74	1.28181e-07	CID2
		DWEDDSDEDMSNFDR	1	S6			978.317	2	0	0.16	74	1.51642e-07	CID1
		DWEDDSDEDMSNFDR	1	S6	M10(Oxidation)		986.315	2	0	0.45	73	6.93956e-08	CID2
		DWEDDSDEDMSNFDR	1	S6	M10(Oxidation)		986.315	2	0	-0.3	73	8.36535e-08	CID2
		DWEDDSDEDMSNFDR	1	S6			978.317	2	0	0.1	73	1.80736e-07	CID1
		DWEDDSDEDMSNFDR	1	S6			978.318	2	0	0.41	73	1.7871e-07	HCD1
		DWEDDSDEDMSNFDR	1	S6			978.317	2	0	0.03	72	1.97189e-07	CID1
		DWEDDSDEDMSNFDR	1	S6			978.317	2	0	-0.84	72	2.08364e-07	CID2
		DWEDDSDEDMSNFDR	1	S6	M10(Oxidation)		986.315	2	0	-0.05	71	1.28923e-07	CID1
		DWEDDSDEDMSNFDR	1	S6			978.317	2	0	-0.53	71	2.53409e-07	CID1
		DWEDDSDEDMSNFDR	1	S6			978.318	2	0	0.22	70	3.36371e-07	CID1
		DWEDDSDEDMSNFDR	1	S6			978.318	2	0	0.41	70	3.28965e-07	CID1
		DWEDDSDEDMSNFDR	1	S6			978.317	2	0	-0.03	69	3.76151e-07	CID1
		DWEDDSDEDMSNFDR	1	S6	M10(Oxidation)		986.315	2	0	-0.24	69	1.90253e-07	CID2
		DWEDDSDEDMSNFDR	1	S6	M10(Oxidation)		986.316	2	0	1.07	69	2.52366e-07	CID2
		DWEDDSDEDMSNFDR	1	S6	M10(Oxidation)		986.314	2	0	-1.04	69	2.15998e-07	CID1
		DWEDDSDEDMSNFDR	1	S6			978.318	2	0	0.28	69	4.55847e-07	CID1
		DWEDDSDEDMSNFDR	1	S6			978.316	2	0	-1.65	69	3.84454e-07	CID2
		DWEDDSDEDMSNFDR	1	S6			978.317	2	0	0.16	68	5.28225e-07	CID1
		DWEDDSDEDMSNFDR	1	S6			978.319	2	0	2.16	68	6.10688e-07	CID1
		DWEDDSDEDMSNFDR	1	S6			978.317	2	0	-0.03	67	5.77247e-07	CID1
		DWEDDSDEDMSNFDR	1	S6			978.317	2	0	-0.4	67	6.26357e-07	CID1
		DWEDDSDEDMSNFDR	1	S6	M10(Oxidation)		986.315	2	0	-0.05	67	3.37545e-07	CID2
		DWEDDSDEDMSNFDR	1	S6	M10(Oxidation)		986.314	2	0	-0.48	66	4.07493e-07	CID2
		DWEDDSDEDMSNFDR	1	S6			978.318	2	0	0.72	65	1.05312e-06	CID1
		DWEDDSDEDMSNFDR	1	S6			978.317	2	0	-0.15	65	9.70112e-07	CID1
		DWEDDSDEDMSNFDR	1	S6	M10(Oxidation)		986.315	2	0	-0.05	65	5.49961e-07	CID1
		DWEDDSDEDMSNFDR	1	S6	M10(Oxidation)		986.315	2	0	-0.17	64	6.47637e-07	CID2
		DWEDDSDEDMSNFDR	1	S6	M10(Oxidation)		986.315	2	0	0.07	64	7.18537e-07	CID2
		DWEDDSDEDMSNFDR	1	S6	M10(Oxidation)		986.315	2	0	0.45	63	8.26669e-07	CID2
		DWEDDSDEDMSNFDR	1	S6	M10(Oxidation)		986.315	2	0	0.2	62	9.47292e-07	CID1
		DWEDDSDEDMSNFDR	1	S6			978.319	2	0	1.34	61	2.70424e-06	CID1
		DWEDDSDEDMSNFDR	1	S6	M10(Oxidation)		986.315	2	0	0.14	61	1.43378e-06	HCD1
		DWEDDSDEDMSNFDR	1	S6			978.317	2	0	-0.22	60	3.01871e-06	CID1
		DWEDDSDEDMSNFDR	1	S6	M10(Oxidation)		986.316	2	0	1.19	59	2.52366e-06	CID2
		DWEDDSDEDMSNFDR	1	S6			978.317	2	0	0.1	58	4.96644e-06	HCD2
		DWEDDSDEDMSNFDR	1	S6			978.318	2	0	0.28	58	5.55673e-06	CID1
		DWEDDSDEDMSNFDR	1	S6			978.317	2	0	0.03	58	5.39366e-06	CID2
		DWEDDSDEDMSNFDR	1	S6	M10(Oxidation)		986.316	2	0	0.88	58	3.35764e-06	CID2
		DWEDDSDEDMSNFDR	1	S6	M10(Oxidation)		986.315	2	0	-0.24	57	2.81405e-06	CID2
		DWEDDSDEDMSNFDR	1	S6	M10(Oxidation)		986.315	2	0	-0.3	57	3.15126e-06	CID2
		DWEDDSDEDMSNFDR	1	S6	M10(Oxidation)		986.315	2	0	-0.11	56	3.54268e-06	CID1
		DWEDDSDEDMSNFDR	1	S6	M10(Oxidation)		986.314	2	0	-0.61	56	4.00358e-06	CID2
		DWEDDSDEDMSNFDR	1	S6	M10(Oxidation)		986.315	2	0	0.07	56	4.03134e-06	CID1
		DWEDDSDEDMSNFDR	1	S6	M10(Oxidation)		986.316	2	0	1.31	55	5.53036e-06	CID2
		DWEDDSDEDMSNFDR	1	S6	M10(Oxidation)		986.315	2	0	0.45	55	4.62734e-06	CID1
		DWEDDSDEDMSNFDR	1	S6			978.318	2	0	0.35	55	9.70845e-06	CID2
		DWEDDSDEDMSNFDR	1	S6	M10(Oxidation)		986.316	2	0	0.76	54	7.72734e-06	CID2
		DWEDDSDEDMSNFDR	1	S6	M10(Oxidation)		986.315	2	0	0.01	54	6.72123e-06	CID1
		DWEDDSDEDMSNFDR	1	S6	M10(Oxidation)		986.315	2	0	-0.05	54	6.84434e-06	CID2
		DWEDDSDEDMSNFDR	1	S6	M10(Oxidation)		986.315	2	0	0.57	53	8.39792e-06	CID2
		DWEDDSDEDMSNFDR	1	S6	M10(Oxidation)		986.315	2	0	-0.05	53	7.06857e-06	CID2
		DWEDDSDEDMSNFDR	1	S6	M10(Oxidation)		986.314	2	0	-0.36	53	7.59423e-06	CID2
		DWEDDSDEDMSNFDR	1	S6	M10(Oxidation)		986.315	2	0	0.51	53	8.02507e-06	HCD1
		DWEDDSDEDMSNFDR	1	S6	M10(Oxidation)		986.315	2	0	0.63	53	1.09404e-05	HCD1
		DWEDDSDEDMSNFDR	1	S6	M10(Oxidation)		986.314	2	0	-0.42	52	9.0182e-06	CID2
		DWEDDSDEDMSNFDR	1	S6	M10(Oxidation)		986.314	2	0	-0.79	52	1.02671e-05	CID2
		DWEDDSDEDMSNFDR	1	S6	M10(Oxidation)		986.314	2	0	-0.36	52	1.12586e-05	CID1
		DWEDDSDEDMSNFDR	1	S6	M10(Oxidation)		986.315	2	0	-0.17	51	1.3407e-05	CID2
		DWEDDSDEDMSNFDR	1	S6			978.317	2	0	0.03	51	2.83063e-05	HCD1
		DWEDDSDEDMSNFDR	1	S6	M10(Oxidation)		986.315	2	0	0.07	50	1.63851e-05	CID2
		DWEDDSDEDMSNFDR	1	S6	M10(Oxidation)		986.316	2	0	0.76	49	2.36064e-05	CID2
		DWEDDSDEDMSNFDR	1	S6	M10(Oxidation)		986.315	2	0	-0.24	49	1.929e-05	CID2
		DWEDDSDEDMSNFDR	1	S6	M10(Oxidation)		986.315	2	0	0.14	49	2.22067e-05	CID2
		DWEDDSDEDMSNFDR	1	S6	M10(Oxidation)		986.314	2	0	-0.36	49	2.24638e-05	CID2
		DWEDDSDEDMSNFDR	1	S6	M10(Oxidation)		986.316	2	0	1.56	48	3.50899e-05	CID2
		DWEDDSDEDMSNFDR	1	S6			978.317	2	0	0.16	47	6.74247e-05	HCD1
		DWEDDSDEDMSNFDR	1	S6	M10(Oxidation)		986.315	2	0	-0.05	47	3.16469e-05	CID2
		DWEDDSDEDMSNFDR	1	S6	M10(Oxidation)		986.315	2	0	0.69	46	4.5923e-05	CID2
		DWEDDSDEDMSNFDR	1	S6	M10(Oxidation)		986.315	2	0	0.07	46	4.05928e-05	CID2
		DWEDDSDEDMSNFDR	1	S6			978.317	2	0	0.1	46	8.57126e-05	HCD2
		DWEDDSDEDMSNFDR	1	S6	M10(Oxidation)		986.316	2	0	1.68	45	7.29572e-05	CID2
		DWEDDSDEDMSNFDR	1	S6	M10(Oxidation)		986.314	2	0	-0.54	44	6.90954e-05	CID2
		DWEDDSDEDMSNFDR	1	S6	M10(Oxidation)		986.314	2	0	-0.48	43	7.17993e-05	CID2
		DWEDDSDEDMSNFDR	1	S6			978.318	2	0	0.41	42	0.000182873	HCD2
		DWEDDSDEDMSNFDR	1	S6			978.316	2	0	-0.9	42	0.000170931	CID2
		DWEDDSDEDMSNFDR	1	S6	M10(Oxidation)		986.314	2	0	-0.36	42	0.00011574	CID2
		DWEDDSDEDMSNFDR	1	S6	M10(Oxidation)		986.316	2	0	1.5	41	0.000160117	CID2
		DWEDDSDEDMSNFDR	1	S6	M10(Oxidation)		986.316	2	0	0.94	41	0.000153121	HCD1
		DWEDDSDEDMSNFDR	1	S6	M10(Oxidation)		986.315	2	0	0.07	40	0.000158288	CID2
		FSEMMNNMGGDEDVDLPEVDGADDDSQDSDDEKMPDLE	1		M4(Oxidation); M5(Oxidation); M8(Oxidation); M34(Oxidation)	0.981	1450.85	3	1	-1.12	40	0.0012932	CID2
		DWEDDSDEDMSNFDR	1	S6	M10(Oxidation)		986.315	2	0	0.38	40	0.000171527	CID2
		DWEDDSDEDMSNFDR	1	S6	M10(Oxidation)		986.316	2	0	0.88	40	0.000217788	CID2
		DWEDDSDEDMSNFDR	1	S6	M10(Oxidation)		986.315	2	0	0.2	39	0.000230401	CID2
		DWEDDSDEDMSNFDR	1	S6	M10(Oxidation)		986.315	2	0	0.14	38	0.000233606	CID2
		DWEDDSDEDMSNFDR	1	S6	M10(Oxidation)		986.315	2	0	0.26	38	0.000245179	CID2
		DWEDDSDEDMSNFDR	1	S6	M10(Oxidation)		986.315	2	0	0.01	38	0.000274441	CID2
		DWEDDSDEDMSNFDR	1	S6	M10(Oxidation)		986.317	2	0	1.87	38	0.000388211	HCD1
		DWEDDSDEDMSNFDR	1	S6	M10(Oxidation)		986.315	2	0	0.38	37	0.000285977	CID2
		DWEDDSDEDMSNFDR	1	S6	M10(Oxidation)		986.313	2	0	-1.72	37	0.00034438	CID2
		DWEDDSDEDMSNFDR	1	S6	M10(Oxidation)		986.314	2	0	-1.1	37	0.000349171	CID2
		DWEDDSDEDMSNFDR	1	S6	M10(Oxidation)		986.314	2	0	-0.36	36	0.000377124	CID2
		DWEDDSDEDMSNFDR	1	S6	M10(Oxidation)		986.314	2	0	-0.85	36	0.000391245	CID2
		DWEDDSDEDMSNFDR	1	S6	M10(Oxidation)		986.315	2	0	-0.11	36	0.000378732	HCD2
		DWEDDSDEDMSNFDR	1	S6	M10(Oxidation)		986.315	2	0	0.32	36	0.000451319	CID2
		DWEDDSDEDMSNFDR	1	S6			978.318	2	0	0.41	35	0.00106451	HCD2
		DWEDDSDEDMSNFDR	1	S6	M10(Oxidation)		986.315	2	0	0.38	35	0.000548696	HCD1
		DWEDDSDEDMSNFDR	1	S6	M10(Oxidation)		986.316	2	0	0.94	34	0.000737963	CID2
		DWEDDSDEDMSNFDR	1	S6	M10(Oxidation)		986.317	2	0	1.87	33	0.00114306	HCD1
		DWEDDSDEDMSNFDR	1	S6	M10(Oxidation)		986.316	2	0	0.88	33	0.000963906	CID2
		DWEDDSDEDMSNFDR	1	S6	M10(Oxidation)		986.315	2	0	0.14	32	0.000980582	CID2
		DWEDDSDEDMSNFDR	1	S6	M10(Oxidation)		986.316	2	0	1.25	32	0.00119132	HCD1
		DWEDDSDEDMSNFDR	1	S6	M10(Oxidation)		986.316	2	0	1.13	32	0.00128538	CID2
		DWEDDSDEDMSNFDR	1	S6	M10(Oxidation)		986.314	2	0	-1.04	31	0.0013349	CID2
		DWEDDSDEDMSNFDR	1	S6	M10(Oxidation)		986.314	2	0	-0.61	30	0.00168054	CID2
		DWEDDSDEDMSNFDR	1	S6	M10(Oxidation)		986.316	2	0	0.88	30	0.00212341	CID2
		DWEDDSDEDMSNFDR	1	S6	M10(Oxidation)		986.316	2	0	0.94	30	0.00216289	CID2
		DWEDDSDEDMSNFDR	1	S6	M10(Oxidation)		986.316	2	0	1.07	29	0.0023016	CID2
		DWEDDSDEDMSNFDR	1	S6	M10(Oxidation)		986.315	2	0	0.2	27	0.00338442	CID2
		DWEDDSDEDMSNFDR	1	S6	M10(Oxidation)		986.314	2	0	-1.1	26	0.00416906	CID2
		DWEDDSDEDMSNFDR	1	S6	M10(Oxidation)		986.315	2	0	0.38	26	0.00428876	CID2
		DWEDDSDEDMSNFDR	1	S6	M10(Oxidation)		986.315	2	0	-0.17	24	0.00566672	HCD2
		DWEDDSDEDMSNFDR	1	S6			652.548	3	0	0.99	24	0.0114247	HCD1
		DWEDDSDEDMSNFDR	1	S6	M10(Oxidation)		986.314	2	0	-0.73	22	0.0100797	HCD2
RefSeq ID	Description	Peptide Sequence	Number of Phospho Sites	Phospho Sitesa	Other Modifications	SILAC Ratio (Lys6/Lys0)	Observed m/z	Charge	Number of Missed Cleavages	Mass Error [ppm]	Mascot Score	Exp Value	Activation Type
NP_001060.1	tubulin beta-2A chain [Homo sapiens]	FWEVISDEHGIDPTGSYHGDSDLQLER	1				1061.46	3	0	-0.08	43	0.00249559	CID2
RefSeq ID	Description	Peptide Sequence	Number of Phospho Sites	Phospho Sitesa	Other Modifications	SILAC Ratio (Lys6/Lys0)	Observed m/z	Charge	Number of Missed Cleavages	Mass Error [ppm]	Mascot Score	Exp Value	Activation Type
NP_821080.1	tubulin beta-2B chain [Homo sapiens]	FWEVISDEHGIDPTGSYHGDSDLQLER	1				1061.46	3	0	-0.08	43	0.00249559	CID2
RefSeq ID	Description	Peptide Sequence	Number of Phospho Sites	Phospho Sitesa	Other Modifications	SILAC Ratio (Lys6/Lys0)	Observed m/z	Charge	Number of Missed Cleavages	Mass Error [ppm]	Mascot Score	Exp Value	Activation Type
NP_005554.1	stathmin isoform a [Homo sapiens]	ASGQAFELILSPR	1	S11			734.863	2	0	-0.33	97	5.12111e-09	CID2
		ASGQAFELILSPR	1	S11			734.863	2	0	0.01	95	8.4097e-09	CID2
		ASGQAFELILSPR	1	S11			734.864	2	0	0.51	93	1.04364e-08	CID1
		ASGQAFELILSPR	1	S11			734.864	2	0	0.34	93	1.05587e-08	CID1
		RASGQAFELILSPR	1	S3			812.916	2	1	2.76	93	9.5054e-09	CID2
		ASGQAFELILSPR	1	S11			734.863	2	0	0.01	93	1.27579e-08	CID2
		RASGQAFELILSPR	1	S3			812.914	2	1	-0.32	92	1.22308e-08	HCD1
		RASGQAFELILSPR	1	S3			812.914	2	1	0.28	90	2.18945e-08	CID2
		RASGQAFELILSPR	1	S3			812.914	2	1	-0.17	90	2.41799e-08	CID2
		RASGQAFELILSPR	1	S3			812.914	2	1	-0.4	90	2.29453e-08	CID2
		ASGQAFELILSPR	1	S11			734.863	2	0	-0.24	87	5.29106e-08	CID2
		ASGQAFELILSPR	1	S11			734.864	2	0	0.75	87	5.04079e-08	CID2
		RASGQAFELILSPR	1	S3			812.914	2	1	0.58	84	8.64593e-08	CID2
		RASGQAFELILSPR	1	S3			812.914	2	1	0.2	84	9.02431e-08	CID2
		ASGQAFELILSPR	1	S11			734.863	2	0	-0.49	83	1.14202e-07	CID2
		ASGQAFELILSPR	1	S11			734.864	2	0	0.09	82	1.70915e-07	CID2
		ASGQAFELILSPR	1	S11			734.863	2	0	-0.58	82	1.63559e-07	CID2
		ASGQAFELILSPR	1	S11			734.863	2	0	-0.24	81	2.27794e-07	CID2
		ASGQAFELILSPR	1	S11			734.864	2	0	0.26	81	2.04403e-07	CID1
		ASGQAFELILSPR	1	S11			734.863	2	0	0.01	80	2.41981e-07	CID2
		ASGQAFELILSPR	1	S11			734.863	2	0	0.01	80	2.44783e-07	CID2
		ASGQAFELILSPR	1	S11			734.863	2	0	-0.08	80	2.58549e-07	CID2
		ASGQAFELILSPR	1	S11			734.863	2	0	-0.16	80	2.60341e-07	CID2
		ASGQAFELILSPR	1	S11			734.864	2	0	0.09	80	2.84958e-07	CID2
		ASGQAFELILSPR	1	S11			734.863	2	0	-0.16	80	3.0307e-07	CID2
		RASGQAFELILSPR	1	S3			812.914	2	1	-0.1	80	2.37918e-07	HCD1
[truncated: 60,739 more rows]
