# Supplementary material for: Phosphoproteome of Human Glioblastoma Initiating Cells Reveals Novel Signaling Regulators Encoded by the Transcriptome
Source: PLoS One. 2012 Aug 17;7(8):e43398. doi: 10.1371/journal.pone.0043398 (PMC3422224; doi:10.1371/journal.pone.0043398)
Supplement: Table S2 — Quantitative information on the EGF-regulated phosphopeptides identified from NCBI RefSeq human protein database. (XLSX) [file pone.0043398.s005.xlsx]

## Sheet: 20120605_Result_Extract_Phospho
Table S2. Quantitative information on the EGF-regulated phosphopeptides identified from NCBI RefSeq human protein database.
aEvaluation of the phosphorylated sites was conductd on the basis of the threshold of above 75% phosphoRS site probabilities, which were calculated by Proteome Discover (ver. 1.3; Thermo Fisher Scientific).
RefSeq ID	Description	Peptide Sequence	Number of Phospho Sites	Phospho Sitesa	Other Modifications	SILAC Ratio (Lys6/Lys0)	Observed m/z	Charge	Number of Missed Cleavages	Mass Error [ppm]	Mascot Score	Exp Value	Activation Type
NP_066932.1	thymosin beta-4 [Homo sapiens]	NPLPSKETIEQEK	1	S5		1.871	796.883	2	1	1.12	42	0.00128306	CID1
		NPLPSKETIEQEK	1	T8		1.871	796.883	2	1	0.96	38	0.00371871	CID1
		TETQEKNPLPSK	1	T3	K6(Label); K12(Label)	2.794	732.363	2	1	-0.09	35	0.00613424	CID2
		TETQEKNPLPSK	1	T3	K6(Label); K12(Label)	2.794	732.363	2	1	-0.09	35	0.00683535	CID2
		KTETQEKNPLPSK	1	T4	K1(Label); K7(Label); K13(Label)	2.263	533.282	3	2	-0.2	24	0.0735382	CID2
RefSeq ID	Description	Peptide Sequence	Number of Phospho Sites	Phospho Sitesa	Other Modifications	SILAC Ratio (Lys6/Lys0)	Observed m/z	Charge	Number of Missed Cleavages	Mass Error [ppm]	Mascot Score	Exp Value	Activation Type
NP_003371.2	vimentin [Homo sapiens]	LLQDSVDFSLADAINTEFK	1	S5		1.562	1103.52	2	0	1.29	101	2.69022e-09	CID2
		LLQDSVDFSLADAINTEFK	1	S5		1.562	1103.52	2	0	-0.04	101	2.6664e-09	CID2
		LLQDSVDFSLADAINTEFK	1	S5	K19(Label)	1.562	1106.53	2	0	-0.2	90	3.33355e-08	CID2
		LLQDSVDFSLADAINTEFK	1	S5	K19(Label)	1.562	1106.53	2	0	0.8	81	2.57563e-07	CID2
		LLQDSVDFSLADAINTEFK	1	S5	K19(Label)	1.788	1106.53	2	0	0.02	78	6.31676e-07	CID2
		LLQDSVDFSLADAINTEFK	1	S5		1.788	1103.52	2	0	-0.59	72	2.02096e-06	CID2
		LLQDSVDFSLADAINTEFK	1	S5	K19(Label)	2.604	1106.53	2	0	-0.09	71	3.4785e-06	CID2
		LLQDSVDFSLADAINTEFK	1	S5	K19(Label)	1.788	1106.53	2	0	0.36	66	8.8988e-06	CID2
		LLQDSVDFSLADAINTEFK	1	S5	K19(Label)	0.539	1106.53	2	0	0.13	37	0.00695592	CID2
		LLQDSVDFSLADAINTEFK	1		K19(Label)	3.099	1106.53	2	0	-1.63	29	0.0406959	HCD2
		LLQDSVDFSLADAINTEFK	1	S5	K19(Label)	4.771	738.022	3	0	0.24	25	0.132785	CID2
		LLQDSVDFSLADAINTEFK	1		K19(Label)	3.099	1106.53	2	0	2.78	20	0.327704	HCD2
		LLQDSVDFSLADAINTEFK	1	S5		3.099	1103.52	2	0	-0.92	16	0.929596	HCD2
		LLQDSVDFSLADAINTEFK	1		K19(Label)	3.099	1106.53	2	0	0.36	13	2.02456	HCD2
RefSeq ID	Description	Peptide Sequence	Number of Phospho Sites	Phospho Sitesa	Other Modifications	SILAC Ratio (Lys6/Lys0)	Observed m/z	Charge	Number of Missed Cleavages	Mass Error [ppm]	Mascot Score	Exp Value	Activation Type
NP_004086.1	eukaryotic translation initiation factor 4E-binding protein 1 [Homo sapiens]	NSPVTKTPPRDLPTIPGVTSPSSDEPPMEASQSHLR	2		K6(Label)	2.124	1331.3	3	2	2.6	60	5.01211e-05	CID2
		DLPTIPGVTSPSSDEPPMEASQSHLRNSPEDK	1			0.649	1166.86	3	1	1.22	53	0.000306431	CID2
		NSPVTKTPPRDLPTIPGVTSPSSDEPPMEASQSHLR	2		K6(Label)	2.124	1331.29	3	2	1.59	49	0.000615445	CID2
		NSPVTKTPPRDLPTIPGVTSPSSDEPPMEASQSHLR	2		K6(Label); M28(Oxidation)	2.586	1336.62	3	2	-0.13	32	0.0353525	CID2
		DLPTIPGVTSPSSDEPPMEASQSHLRNSPEDK	1			0.436	1166.86	3	1	0.18	31	0.0433322	CID1
		NSPVTKTPPRDLPTIPGVTSPSSDEPPMEASQSHLR	2		K6(Label); M28(Oxidation)	2.586	1336.62	3	2	-0.22	31	0.0446832	CID2
		DLPTIPGVTSPSSDEPPMEASQSHLRNSPEDK	1			0.649	1166.86	3	1	0.07	28	0.0937153	CID2
		FLMECRNSPVTK	1	S8	C5(Carbamidomethyl); K12(Label)	1.93	784.359	2	1	-0.14	26	0.0439049	CID1
		FLMECRNSPVTK	1	S8	C5(Carbamidomethyl); K12(Label)	1.93	784.359	2	1	-0.21	26	0.0452965	CID1
		DLPTIPGVTSPSSDEPPMEASQSHLRNSPEDK	1		K32(Label)	0.649	1168.87	3	1	0.49	25	0.144935	CID2
		NSPVTKTPPRDLPTIPGVTSPSSDEPPMEASQSHLR	2		K6(Label)	2.124	1331.29	3	2	0.4	25	0.151282	CID2
		FLMECRNSPVTK	1	S8	C5(Carbamidomethyl); K12(Label)	1.93	784.359	2	1	-0.06	24	0.0629573	CID1
		NSPVTKTPPR	2	S2; T7	K6(Label)	2.082	631.785	2	1	-0.39	24	0.064231	CID2
		FLMECRNSPVTK	1	S8	C5(Carbamidomethyl); K12(Label)	1.93	784.359	2	1	-0.06	24	0.06746	CID1
RefSeq ID	Description	Peptide Sequence	Number of Phospho Sites	Phospho Sitesa	Other Modifications	SILAC Ratio (Lys6/Lys0)	Observed m/z	Charge	Number of Missed Cleavages	Mass Error [ppm]	Mascot Score	Exp Value	Activation Type
NP_075385.1	MARCKS-related protein [Homo sapiens]	EGGGDSSASSPTEEEQEQGEIGACSDEGTAQEGK	1		C24(Carbamidomethyl); K34(Label)	1.656	1167.12	3	0	0.17	83	1.34529e-07	CID2
		GDVTAEEAAGASPAKANGQENGHVK	1	S12		0.651	830.041	3	1	-0.29	36	0.00909255	CID2
		GEVPPKETPK	1	T8		0.654	581.281	2	1	-0.18	35	0.0051713	CID2
		GEVPPKETPK	1	T8	K6(Label); K10(Label)	0.654	587.301	2	1	-0.26	33	0.0070102	CID2
		KPFKLSGLSFK	1	S6	K1(Label); K4(Label); K11(Label)	0.067	450.596	3	1	-0.08	31	0.00688316	HCD1
		GEVPPKETPK	1	T8	K6(Label); K10(Label)	0.654	587.302	2	1	0.26	30	0.014729	CID2
		KPFKLSGLSFK	1	S6	K1(Label); K4(Label); K11(Label)	0.067	450.596	3	1	0.2	26	0.0269053	HCD1
		KPFKLSGLSFK	1	S6	K1(Label); K4(Label); K11(Label)	0.194	450.596	3	1	-0.48	26	0.0262308	CID1
		GEVPPKETPK	1	T8		0.589	581.281	2	1	0.03	20	0.172	HCD2
RefSeq ID	Description	Peptide Sequence	Number of Phospho Sites	Phospho Sitesa	Other Modifications	SILAC Ratio (Lys6/Lys0)	Observed m/z	Charge	Number of Missed Cleavages	Mass Error [ppm]	Mascot Score	Exp Value	Activation Type
NP_004956.5	non-histone chromosomal protein HMG-14 [Homo sapiens]	KVSSAEGAAKEEPK	1	S3	K1(Label); K10(Label); K14(Label)	2.661	764.892	2	2	0.86	54	0.000105443	CID2
		QAEVANQETKEDLPAENGETKTEESPASDEAGEK	1		K10(Label); K21(Label); K34(Label)	1.677	1243.89	3	2	0.81	53	0.000243942	CID2
		QAEVANQETKEDLPAENGETKTEESPASDEAGEK	1		K10(Label); K21(Label); K34(Label)	1.677	1243.89	3	2	0.81	53	0.000271824	CID2
		KVSSAEGAAKEEPK	1	S3		2.661	755.861	2	2	0.44	50	0.000175856	CID2
		KVSSAEGAAKEEPK	1	S3	K1(Label); K10(Label); K14(Label)	2.271	510.263	3	2	-0.05	49	0.000270046	CID2
		KVSSAEGAAKEEPK	1			2.271	504.243	3	2	0.29	36	0.0044361	CID2
		SARLSAKPPAK	2	S1; S5	K7(Label); K11(Label)	1.91	433.22	3	1	-0.3	30	0.0138829	CID2
		KVSSAEGAAKEEPK	1		K1(Label); K10(Label); K14(Label)	2.401	510.263	3	2	-0.83	22	0.130134	CID2
RefSeq ID	Description	Peptide Sequence	Number of Phospho Sites	Phospho Sitesa	Other Modifications	SILAC Ratio (Lys6/Lys0)	Observed m/z	Charge	Number of Missed Cleavages	Mass Error [ppm]	Mascot Score	Exp Value	Activation Type
NP_057269.1	hematological and neurological expressed 1 protein isoform 1 [Homo sapiens]	RNSSEASSGDFLDLK	1	S4	K15(Label)	0.58	571.259	3	1	-0.1	63	1.375e-05	CID1
		RNSSEASSGDFLDLK	1	S4	K15(Label)	0.58	571.259	3	1	-0.1	63	1.375e-05	CID1
		NSSEASSGDFLDLK	1	S2	K14(Label)	6.279	778.335	2	0	0.9	60	1.99359e-05	CID1
		RNSSEASSGDFLDLK	1			0.58	569.252	3	1	-0.11	57	4.03129e-05	CID1
		RNSSEASSGDFLDLK	1	S4	K15(Label)	0.58	571.259	3	1	-0.1	56	6.74996e-05	CID1
		RNSSEASSGDFLDLK	1	S4	K15(Label)	0.58	571.259	3	1	-0.1	56	6.74996e-05	CID1
		RNSSEASSGDFLDLK	1			0.58	569.252	3	1	-0.54	54	7.21013e-05	CID1
		RNSSEASSGDFLDLK	1	S4		0.58	569.252	3	1	-0.33	53	9.62554e-05	CID1
		RNSSEASSGDFLDLK	1	S4		0.58	569.252	3	1	-0.33	53	9.62554e-05	CID1
		RNSSEASSGDFLDLK	1	S3	K15(Label)	0.584	856.385	2	1	-0.27	49	0.000309308	CID2
		RNSSEASSGDFLDLK	1	S4	K15(Label)	0.58	571.259	3	1	0	49	0.000368529	CID1
		RNSSEASSGDFLDLK	1	S4	K15(Label)	0.58	571.259	3	1	0	49	0.000368529	CID1
		RNSSEASSGDFLDLK	1	S3	K15(Label)	0.158	856.386	2	1	0.87	43	0.00107069	CID2
		VLRPPGGGSNFSLGFDEPTEQPVRK	1	S12	K25(Label)	2.549	924.126	3	1	-1.1	29	0.0373799	CID2
		VLRPPGGGSNFSLGFDEPTEQPVRK	1	S12	K25(Label)	2.549	924.126	3	1	-1.17	23	0.139645	CID2
		VLRPPGGGSNFSLGFDEPTEQPVRK	1		K25(Label)	2.549	924.127	3	1	0.02	23	0.16484	CID2
		VLRPPGGGSNFSLGFDEPTEQPVRK	1		K25(Label)	2.549	924.127	3	1	0.02	23	0.16484	CID2
RefSeq ID	Description	Peptide Sequence	Number of Phospho Sites	Phospho Sitesa	Other Modifications	SILAC Ratio (Lys6/Lys0)	Observed m/z	Charge	Number of Missed Cleavages	Mass Error [ppm]	Mascot Score	Exp Value	Activation Type
NP_066926.1	thymosin beta-10 [Homo sapiens]	TETQEKNTLPTK	1	T3	K6(Label); K12(Label)	1.696	741.368	2	1	-0.38	49	0.000264503	CID2
		KTETQEKNTLPTK	1	T4	K1(Label); K7(Label); K13(Label)	2.372	539.286	3	2	-0.16	25	0.0720068	CID2
RefSeq ID	Description	Peptide Sequence	Number of Phospho Sites	Phospho Sitesa	Other Modifications	SILAC Ratio (Lys6/Lys0)	Observed m/z	Charge	Number of Missed Cleavages	Mass Error [ppm]	Mascot Score	Exp Value	Activation Type
NP_006073.2	tubulin alpha-1B chain [Homo sapiens]	SIQFVDWCPTGFK	1	S1	C8(Carbamidomethyl); K13(Label)	1.771	835.874	2	0	1.41	39	0.00228695	HCD1
		SIQFVDWCPTGFK	1	S1	C8(Carbamidomethyl); K13(Label)	1.771	835.873	2	0	0.31	39	0.00224851	HCD1
		SIQFVDWCPTGFK	1	S1	C8(Carbamidomethyl)	1.771	832.862	2	0	-0.72	31	0.0129141	HCD1
RefSeq ID	Description	Peptide Sequence	Number of Phospho Sites	Phospho Sitesa	Other Modifications	SILAC Ratio (Lys6/Lys0)	Observed m/z	Charge	Number of Missed Cleavages	Mass Error [ppm]	Mascot Score	Exp Value	Activation Type
NP_005339.3	heat shock protein HSP 90-alpha isoform 2 [Homo sapiens]	ESEDKPEIEDVGSDEEEEKK	1	S13		2.638	800.999	3	1	0.57	40	0.00311932	CID2
		ESEDKPEIEDVGSDEEEEKK	1	S13		2.638	801	3	1	1.71	28	0.044223	CID2
RefSeq ID	Description	Peptide Sequence	Number of Phospho Sites	Phospho Sitesa	Other Modifications	SILAC Ratio (Lys6/Lys0)	Observed m/z	Charge	Number of Missed Cleavages	Mass Error [ppm]	Mascot Score	Exp Value	Activation Type
NP_005554.1	stathmin isoform a [Homo sapiens]	SKESVPEFPLSPPK	1	S11	K2(Label); K14(Label)	2.936	817.415	2	1	-2.89	62	1.26019e-05	CID2
		KKDLSLEEIQK	1	S5	K1(Label); K2(Label); K11(Label)	4.757	714.896	2	2	-0.06	45	0.000583017	CID2
		ESVPEFPLSPPK	1	S9		0.517	703.834	2	0	0.56	45	0.000609585	CID1
		ESVPEFPLSPPK	1	S9	K12(Label)	1.552	706.844	2	0	-0.38	43	0.00110773	CID2
		DLSLEEIQK	1	S3	K9(Label)	1.855	580.781	2	0	0.64	42	0.00104976	CID2
		ESVPEFPLSPPK	1	S9	K12(Label)	0.517	706.844	2	0	0.48	41	0.00172299	CID1
		DLSLEEIQK	1	S3		1.855	577.771	2	0	-0.01	40	0.00244504	CID2
		DLSLEEIQKK	1	S3	K9(Label); K10(Label)	1.672	647.838	2	1	-0.36	39	0.00261434	CID2
		ESVPEFPLSPPK	1	S9		1.517	703.834	2	0	0.47	39	0.00256626	CID1
		SKESVPEFPLSPPK	1	S11	K2(Label); K14(Label)	1.544	545.281	3	1	-0.06	38	0.00304217	CID2
		ESVPEFPLSPPK	1	S9	K12(Label)	3.514	706.844	2	0	0.31	38	0.00339906	HCD1
		ESVPEFPLSPPK	1	S9	K12(Label)	1.695	706.844	2	0	0.57	38	0.00416117	HCD1
		ESVPEFPLSPPK	1	S9	K12(Label)	1.695	706.844	2	0	0.22	37	0.00377842	HCD1
		ESVPEFPLSPPK	1	S9	K12(Label)	1.695	706.844	2	0	0.13	37	0.00404865	HCD1
		DLSLEEIQKK	1	S3	K9(Label); K10(Label)	1.672	647.838	2	1	-0.27	37	0.00349553	CID2
		ESVPEFPLSPPK	1	S9		1.517	703.834	2	0	0.13	37	0.00399183	CID1
		DLSLEEIQK	1	S3	K9(Label)	1.855	580.781	2	0	0.32	36	0.00466068	CID2
		ESVPEFPLSPPK	1	S9	K12(Label)	4.789	706.844	2	0	0.13	35	0.00614201	CID2
		SKESVPEFPLSPPK	1	S11	K2(Label); K14(Label)	1.544	545.281	3	1	0.39	34	0.00912472	CID2
		ESVPEFPLSPPK	1	S9		1.695	703.834	2	0	0.82	33	0.00925886	HCD1
		SKESVPEFPLSPPK	1	S11	K2(Label); K14(Label)	1.544	545.281	3	1	0.05	33	0.0108214	CID2
		ESVPEFPLSPPK	1	S9		1.695	703.834	2	0	0.82	31	0.0139816	HCD1
		ESVPEFPLSPPK	1	S9		1.695	703.834	2	0	0.73	30	0.0212597	HCD1
		SKESVPEFPLSPPK	1	S11	K2(Label); K14(Label)	1.544	545.28	3	1	-0.96	29	0.0294696	CID2
		DLSLEEIQKK	1	S3		1.672	641.818	2	1	-0.2	27	0.0355194	CID2
		SHEAEVLK	1	S1		1.71	496.726	2	0	0.47	23	0.0620851	CID2
RefSeq ID	Description	Peptide Sequence	Number of Phospho Sites	Phospho Sitesa	Other Modifications	SILAC Ratio (Lys6/Lys0)	Observed m/z	Charge	Number of Missed Cleavages	Mass Error [ppm]	Mascot Score	Exp Value	Activation Type
NP_073568.2	nuclear ubiquitous casein and cyclin-dependent kinases substrate [Homo sapiens]	EMLMEDVGSEEEQEEEDEAPFQEK	1	S9	M4(Oxidation); K24(Label)	0.522	1480.07	2	0	-0.42	98	3.88987e-09	CID2
		EMLMEDVGSEEEQEEEDEAPFQEK	1	S9	M2(Oxidation); K24(Label)	0.522	1480.07	2	0	-0.42	98	3.88987e-09	CID2
		EMLMEDVGSEEEQEEEDEAPFQEK	1	S9	M4(Oxidation)	1.562	1477.07	2	0	2.26	91	1.66436e-08	CID2
		EMLMEDVGSEEEQEEEDEAPFQEK	1	S9	M2(Oxidation)	1.562	1477.07	2	0	2.26	91	1.66436e-08	CID2
		EMLMEDVGSEEEQEEEDEAPFQEK	1	S9	M4(Oxidation)	0.522	1477.07	2	0	2.43	82	1.52864e-07	CID2
		EMLMEDVGSEEEQEEEDEAPFQEK	1	S9	M2(Oxidation)	0.522	1477.07	2	0	2.43	82	1.52864e-07	CID2
		EMLMEDVGSEEEQEEEDEAPFQEK	1	S9	M4(Oxidation)	0.522	1477.06	2	0	0.44	71	1.55396e-06	CID2
		EMLMEDVGSEEEQEEEDEAPFQEK	1	S9	M2(Oxidation)	0.522	1477.06	2	0	0.44	71	1.55396e-06	CID2
		EMLMEDVGSEEEQEEEDEAPFQEK	1	S9	M2(Oxidation); M4(Oxidation)	1.593	1485.06	2	0	1.17	64	9.34753e-06	CID2
		EMLMEDVGSEEEQEEEDEAPFQEK	1	S9	M2(Oxidation); M4(Oxidation); K24(Label)	1.593	1488.07	2	0	0.47	58	3.33592e-05	CID2
		NSQEDSEDSEDKDVK	1	S6	K12(Label); K15(Label)	2.073	908.862	2	1	0.67	52	8.32344e-05	CID2
		EMLMEDVGSEEEQEEEDEAPFQEK	1	S9	M4(Oxidation); K24(Label)	1.562	1480.08	2	0	2.38	48	0.000340888	CID2
		EMLMEDVGSEEEQEEEDEAPFQEK	1	S9	M2(Oxidation); M4(Oxidation)	1.593	1485.06	2	0	1.25	44	0.00103175	CID2
		SGKNSQEDSEDSEDKDVK	1	S5	K3(Label); K15(Label); K18(Label)	1.519	698.966	3	2	-0.28	42	0.00156562	CID2
		EMLMEDVGSEEEQEEEDEAPFQEK	1	S9	M4(Oxidation); K24(Label)	0.522	1480.07	2	0	-1.91	41	0.00161922	CID2
		EMLMEDVGSEEEQEEEDEAPFQEK	1	S9	M2(Oxidation); K24(Label)	0.522	1480.07	2	0	-1.91	41	0.00161922	CID2
		NSQEDSEDSEDKDVK	1	S6		2.073	902.841	2	1	-0.08	38	0.0019592	CID2
		KVVDYSQFQESDDADEDYGR	1	S11		2.392	815.996	3	1	0.21	37	0.0055517	CID2
		KDDSHSAEDSEDEKEDHK	1		K1(Label); K14(Label); K18(Label)	0.663	733.633	3	2	-0.14	31	0.0145361	CID2
RefSeq ID	Description	Peptide Sequence	Number of Phospho Sites	Phospho Sitesa	Other Modifications	SILAC Ratio (Lys6/Lys0)	Observed m/z	Charge	Number of Missed Cleavages	Mass Error [ppm]	Mascot Score	Exp Value	Activation Type
NP_003397.1	14-3-3 protein zeta/delta [Homo sapiens]	TAFDEAIAELDTLSEESYK	1	S14	K19(Label)	1.509	1109.49	2	0	0.67	89	3.71007e-08	CID2
		TAFDEAIAELDTLSEESYK	1	S14		0.333	1106.48	2	0	0.61	85	8.685e-08	CID1
		TAFDEAIAELDTLSEESYK	1	S14		1.509	1106.48	2	0	0.83	80	2.8991e-07	CID2
		TAFDEAIAELDTLSEESYK	1	S14		1.509	1106.48	2	0	0.5	75	9.56522e-07	CID2
		TAFDEAIAELDTLSEESYK	1	S14		1.509	1106.48	2	0	0.39	68	4.60325e-06	CID2
		TAFDEAIAELDTLSEESYK	1	T12	K19(Label)	1.509	1109.49	2	0	-0.1	59	3.27355e-05	CID2
		TAFDEAIAELDTLSEESYK	1	S14		1.509	1106.48	2	0	1.16	50	0.000278179	CID2
RefSeq ID	Description	Peptide Sequence	Number of Phospho Sites	Phospho Sitesa	Other Modifications	SILAC Ratio (Lys6/Lys0)	Observed m/z	Charge	Number of Missed Cleavages	Mass Error [ppm]	Mascot Score	Exp Value	Activation Type
NP_036253.2	cdc42 effector protein 4 [Homo sapiens]	NGAAGPHSPDPLLDEQAFGDLTDLPVVPK	1	S8	K29(Label)	1.658	1019.49	3	0	-0.59	71	3.24019e-06	CID2
		RNGAAGPHSPDPLLDEQAFGDLTDLPVVPK	1	S9	K30(Label)	1.781	1071.53	3	1	1.42	61	2.98746e-05	CID2
		NAMSLPQLNEK	1	S4		0.651	662.802	2	0	0.73	60	1.89095e-05	HCD1
		NGAAGPHSPDPLLDEQAFGDLTDLPVVPK	1	S8	K29(Label)	2.159	1019.5	3	0	1.08	54	0.000138781	HCD1
		RNGAAGPHSPDPLLDEQAFGDLTDLPVVPK	1	S9	K30(Label)	1.781	1071.53	3	1	-0.41	43	0.00175327	CID2
		NAMSLPQLNEK	1	S4		0.419	662.802	2	0	-0.01	43	0.00114934	CID2
		NAMSLPQLNEK	1	S4	M3(Oxidation)	0.436	670.8	2	0	0.32	41	0.0015846	CID2
		NAMSLPQLNEK	1	S4		0.651	662.802	2	0	-0.56	41	0.00155124	HCD1
		NGAAGPHSPDPLLDEQAFGDLTDLPVVPK	1	S8		3.73	1525.73	2	0	0.45	39	0.00506238	CID2
		NGAAGPHSPDPLLDEQAFGDLTDLPVVPK	1	S8	K29(Label)	1.964	1019.5	3	0	0.79	38	0.00568885	CID1
		NAMSLPQLNEK	1	S4		0.419	662.801	2	0	-1.03	38	0.00281941	CID2
		NAMSLPQLNEK	1	S4		0.57	662.802	2	0	-0.56	38	0.00304564	CID2
		NGAAGPHSPDPLLDEQAFGDLTDLPVVPK	1	S8	K29(Label)	1.73	1019.49	3	0	-0.71	37	0.00801279	HCD2
		NAMSLPQLNEK	1	S4		0.651	662.801	2	0	-2.13	36	0.00396136	HCD1
		DMLGSLRDSALFVK	1	S5	K14(Label)	0.631	819.407	2	1	-0.03	36	0.00620153	CID2
		NAMSLPQLNEK	1	S4	M3(Oxidation)	0.436	670.8	2	0	1.41	34	0.0072822	CID2
		NGAAGPHSPDPLLDEQAFGDLTDLPVVPK	1	S8	K29(Label)	3.73	1528.74	2	0	1.29	34	0.0162579	CID2
		NAMSLPQLNEK	1	S4	M3(Oxidation)	0.436	670.8	2	0	0.87	32	0.0104635	CID2
		NAMSLPQLNEK	1	S4	M3(Oxidation)	0.436	670.799	2	0	-0.04	32	0.0138775	CID2
		NGAAGPHSPDPLLDEQAFGDLTDLPVVPK	1	S8	K29(Label)	2.092	1019.5	3	0	0.67	28	0.0619132	CID2
		DMLGSLRDSALFVK	1	S5	M2(Oxidation)	0.306	824.394	2	1	-0.28	26	0.0613835	CID2
		NGAAGPHSPDPLLDEQAFGDLTDLPVVPK	1	S8	K29(Label)	1.658	1019.5	3	0	0.79	25	0.126481	CID2
		DMLGSLRDSALFVK	1	S5	M2(Oxidation)	0.306	824.394	2	1	-0.51	24	0.0925123	CID2
		NAMSLPQLNEK	1	S4	M3(Oxidation)	0.436	670.8	2	0	0.41	24	0.0794182	CID2
		NAMSLPQLNEK	1	S4	M3(Oxidation)	0.436	670.8	2	0	0.41	23	0.0959224	CID2
		DMLGSLRDSALFVK	1	S5		0.631	816.397	2	1	-0.19	23	0.133874	CID2
		DMLGSLRDSALFVK	1	S5	M2(Oxidation)	0.306	824.394	2	1	0.23	22	0.17776	CID2
RefSeq ID	Description	Peptide Sequence	Number of Phospho Sites	Phospho Sitesa	Other Modifications	SILAC Ratio (Lys6/Lys0)	Observed m/z	Charge	Number of Missed Cleavages	Mass Error [ppm]	Mascot Score	Exp Value	Activation Type
NP_665906.1	high mobility group protein HMG-I/HMG-Y isoform a [Homo sapiens]	KQPPVSPGTALVGSQK	1	S14	K1(Label); K16(Label)	3.109	843.455	2	1	0.34	71	1.55048e-06	CID1
		KQPPVSPGTALVGSQK	1	S14	K1(Label); K16(Label)	3.109	843.456	2	1	1.21	63	7.75985e-06	CID1
		KQPPVSPGTALVGSQKEPSEVPTPK	1			2.406	880.12	3	2	-1.18	55	6.95107e-05	CID2
		SESSSKSSQPLASK	1	S8	N-Term(Acetyl)	2.428	772.846	2	1	0.07	55	5.79625e-05	CID2
		KQPPVSPGTALVGSQK	1	S14	K1(Label); K16(Label)	3.109	843.455	2	1	0.2	55	4.8103e-05	CID1
		KQPPVSPGTALVGSQK	1	S14	K1(Label); K16(Label)	2.372	843.456	2	1	0.92	55	5.11114e-05	HCD1
		KQPPVSPGTALVGSQKEPSEVPTPK	1	S14		2.406	880.121	3	2	0.28	53	0.000125375	CID2
		SESSSKSSQPLASK	1	S8	N-Term(Acetyl); K6(Label); K14(Label)	2.428	778.866	2	1	-0.07	52	0.000135359	CID2
		QPPVSPGTALVGSQK	1	S13	K15(Label)	2.123	776.398	2	0	0.44	51	0.000197191	CID1
		KQPPVSPGTALVGSQKEPSEVPTPK	1	S14	K1(Label); K16(Label); K25(Label)	2.624	886.141	3	2	0.16	50	0.000146646	CID2
		KQPPVSPGTALVGSQKEPSEVPTPK	1	S14	K1(Label); K16(Label); K25(Label)	2.406	886.141	3	2	-0.74	50	0.000177991	CID2
		KQPPVSPGTALVGSQKEPSEVPTPK	2	T9; T23	K1(Label); K16(Label); K25(Label)	2.566	912.796	3	2	-0.37	49	0.000382055	CID2
		KQPPVSPGTALVGSQK	1	S14	K1(Label); K16(Label)	3.109	843.456	2	1	0.7	48	0.000254985	CID1
		KQPPVSPGTALVGSQK	1	S14	K1(Label); K16(Label)	2.372	843.456	2	1	0.92	47	0.000356876	HCD1
		KQPPVSPGTALVGSQKEPSEVPTPK	1	S14	K1(Label); K16(Label); K25(Label)	2.624	886.141	3	2	-0.26	46	0.000356475	CID2
		KQPPVSPGTALVGSQKEPSEVPTPK	1			2.406	880.122	3	2	0.42	46	0.000553115	CID2
		KQPPVSPGTALVGSQKEPSEVPTPK	1		K1(Label); K16(Label); K25(Label)	2.406	886.142	3	2	0.64	46	0.000357983	CID2
		KQPPVSPGTALVGSQKEPSEVPTPK	1	S14	K1(Label); K16(Label); K25(Label)	2.406	886.14	3	2	-1.09	46	0.000393239	CID2
		KQPPVSPGTALVGSQKEPSEVPTPK	1	T9	K1(Label); K16(Label); K25(Label)	1.598	886.139	3	2	-2.39	46	0.000418463	CID2
		KQPPVSPGTALVGSQKEPSEVPTPK	1	S14	K1(Label); K16(Label); K25(Label)	2.406	886.14	3	2	-1.15	45	0.000494904	CID2
		KQPPVSPGTALVGSQKEPSEVPTPK	1	S14	K1(Label); K16(Label); K25(Label)	2.624	886.141	3	2	-0.12	44	0.000576996	CID2
		KQPPVSPGTALVGSQK	1	S14	K1(Label); K16(Label)	3.109	843.456	2	1	1.06	43	0.000835964	CID1
		KQPPVSPGTALVGSQKEPSEVPTPK	1			2.406	880.12	3	2	-1.11	43	0.00129137	CID2
		KQPPVSPGTALVGSQKEPSEVPTPK	1			2.406	880.121	3	2	-0.48	43	0.00127091	CID2
		QPPVSPGTALVGSQK	1		K15(Label)	2.892	776.397	2	0	0.12	43	0.00128916	HCD2
		KQPPVSPGTALVGSQKEPSEVPTPK	1			2.406	880.121	3	2	-0.62	42	0.00155621	CID2
		KQPPVSPGTALVGSQKEPSEVPTPK	1			1.598	880.123	3	2	1.95	41	0.00187671	CID2
		QPPVSPGTALVGSQK	1	S13	K15(Label)	2.205	776.398	2	0	0.99	39	0.00259459	HCD1
		QPPVSPGTALVGSQK	1	S13		2.123	773.388	2	0	1.46	39	0.00341804	CID1
		KQPPVSPGTALVGSQKEPSEVPTPK	1			2.406	880.12	3	2	-1.38	38	0.00404642	CID2
		KQPPVSPGTALVGSQKEPSEVPTPK	1	S14	K1(Label); K16(Label); K25(Label)	2.624	886.141	3	2	0.22	37	0.00305275	CID2
		KQPPVSPGTALVGSQKEPSEVPTPK	1	S14	K1(Label); K16(Label); K25(Label)	2.406	886.141	3	2	-0.33	36	0.00345472	CID2
		KQPPVSPGTALVGSQKEPSEVPTPK	1	S19		2.406	880.12	3	2	-1.59	36	0.00663162	CID2
		KQPPVSPGTALVGSQKEPSEVPTPK	1			2.406	880.121	3	2	-0.27	35	0.00826535	CID2
		KQPPVSPGTALVGSQK	1	S14	K1(Label); K16(Label)	2.372	843.456	2	1	1.14	33	0.00742195	HCD1
		KQPPVSPGTALVGSQKEPSEVPTPK	1			2.406	880.121	3	2	-0.07	33	0.0117264	CID2
		QPPVSPGTALVGSQK	1	S13		2.123	773.388	2	0	0.83	33	0.0146069	CID1
		KQPPVSPGTALVGSQKEPSEVPTPK	1		K1(Label); K16(Label); K25(Label)	1.8	886.141	3	2	-0.12	31	0.0119446	CID2
		KQPPVSPGTALVGSQK	1	S14	K1(Label); K16(Label)	3.396	843.455	2	1	0.05	29	0.0195667	HCD2
		KQPPVSPGTALVGSQKEPSEVPTPK	1			2.406	880.12	3	2	-1.73	29	0.0337973	CID2
		QPPVSPGTALVGSQK	1	S13		2.123	773.388	2	0	0.67	28	0.0488067	CID1
		QPPVSPGTALVGSQK	1	S13		2.205	773.389	2	0	2.57	27	0.0526964	HCD1
		KQPPVSPGTALVGSQKEPSEVPTPK	1			2.406	880.12	3	2	-1.04	27	0.0490342	CID2
		KQPPVSPGTALVGSQKEPSEVPTPK	2	T23	K1(Label); K16(Label); K25(Label)	2.566	912.797	3	2	-0.24	27	0.0619457	CID2
		KQPPVSPGTALVGSQKEPSEVPTPK	1			2.406	880.12	3	2	-1.73	27	0.0551927	CID2
		KQPPVSPGTALVGSQKEPSEVPTPK	1	S14		2.406	880.12	3	2	-0.83	27	0.0523528	CID2
		KQPPVSPGTALVGSQKEPSEVPTPK	1			2.406	880.122	3	2	0.97	22	0.144234	CID2
		QPPVSPGTALVGSQK	1	S13	K15(Label)	2.892	776.397	2	0	-0.74	17	0.511325	HCD2
RefSeq ID	Description	Peptide Sequence	Number of Phospho Sites	Phospho Sitesa	Other Modifications	SILAC Ratio (Lys6/Lys0)	Observed m/z	Charge	Number of Missed Cleavages	Mass Error [ppm]	Mascot Score	Exp Value	Activation Type
NP_000995.1	60S acidic ribosomal protein P2 [Homo sapiens]	YVASYLLAALGGNSSPSAK	1	S15		1.698	974.975	2	0	0.27	93	1.33874e-08	CID1
		YVASYLLAALGGNSSPSAK	1	S15	K19(Label)	1.698	977.985	2	0	0.78	55	7.93608e-05	CID1
		KEESEESDDDMGFGLFD	1	S7	K1(Label)	0.649	1018.38	2	1	-0.23	53	6.68548e-05	CID2
		KEESEESDDDMGFGLFD	1	S7		0.649	1015.37	2	1	-0.12	46	0.000292494	CID2
		KEESEESDDDMGFGLFD	1	S7	M11(Oxidation)	0.336	1023.36	2	1	-1.33	44	0.000148862	CID2
		KEESEESDDDMGFGLFD	1	S7	K1(Label)	0.556	1018.38	2	1	0.97	39	0.0018318	HCD1
		KEESEESDDDMGFGLFD	1	S7	K1(Label); M11(Oxidation)	0.43	1026.37	2	1	0.46	38	0.00130701	HCD1
		KEESEESDDDMGFGLFD	1	S7	K1(Label); M11(Oxidation)	0.43	1026.37	2	1	0.11	37	0.0015356	HCD1
		KEESEESDDDMGFGLFD	1	S7	K1(Label)	0.556	1018.38	2	1	0.01	33	0.00637856	HCD1
		YVASYLLAALGGNSSPSAK	1	S15		0.573	650.319	3	0	0.17	32	0.0185224	HCD1
		KEESEESDDDMGFGLFD	1	S4	K1(Label)	0.649	1018.38	2	1	-0.65	30	0.0149026	CID2
		KEESEESDDDMGFGLFD	1	S7	M11(Oxidation)	0.336	1023.36	2	1	-0.08	30	0.0072651	CID2
		KEESEESDDDMGFGLFD	1	S7	K1(Label)	0.556	1018.38	2	1	0.43	28	0.0235562	HCD1
		KEESEESDDDMGFGLFD	1	S7	M11(Oxidation)	0.336	1023.36	2	1	0.58	26	0.0164643	CID2
		KEESEESDDDMGFGLFD	1	S7	M11(Oxidation)	0.336	1023.36	2	1	0.58	26	0.0164643	CID2
		KEESEESDDDMGFGLFD	1	S7		0.556	1015.37	2	1	0.78	26	0.0263141	HCD1
		KEESEESDDDMGFGLFD	1	S7		0.556	1015.37	2	1	0.9	24	0.0405617	HCD1
RefSeq ID	Description	Peptide Sequence	Number of Phospho Sites	Phospho Sitesa	Other Modifications	SILAC Ratio (Lys6/Lys0)	Observed m/z	Charge	Number of Missed Cleavages	Mass Error [ppm]	Mascot Score	Exp Value	Activation Type
NP_006752.1	14-3-3 protein epsilon [Homo sapiens]	AAFDDAIAELDTLSEESYK	1	S14		2.201	1084.47	2	0	0.1	80	3.29281e-07	CID1
RefSeq ID	Description	Peptide Sequence	Number of Phospho Sites	Phospho Sitesa	Other Modifications	SILAC Ratio (Lys6/Lys0)	Observed m/z	Charge	Number of Missed Cleavages	Mass Error [ppm]	Mascot Score	Exp Value	Activation Type
NP_005498.1	cofilin-1 [Homo sapiens]	ASGVAVSDGVIK	1	S2	N-Term(Acetyl); K12(Label)	0.627	615.807	2	0	-0.3	50	0.000129064	CID2
		ASGVAVSDGVIK	1	S2	N-Term(Acetyl); K12(Label)	0.666	615.808	2	0	1.68	44	0.000720214	CID1
		ASGVAVSDGVIK	1	S2	N-Term(Acetyl); K12(Label)	0.666	615.808	2	0	1.18	40	0.00155549	CID1
		ASGVAVSDGVIK	1	S2	N-Term(Acetyl); K12(Label)	0.666	615.808	2	0	0.79	38	0.00235685	CID1
		ASGVAVSDGVIK	1	S2	N-Term(Acetyl)	0.627	612.797	2	0	0.38	37	0.00347378	CID2
		ASGVAVSDGVIK	1	S2	N-Term(Acetyl); K12(Label)	0.666	615.808	2	0	0.79	35	0.00482316	CID1
		ASGVAVSDGVIK	1	S2	N-Term(Acetyl)	0.666	612.798	2	0	1.28	25	0.0564303	CID1
RefSeq ID	Description	Peptide Sequence	Number of Phospho Sites	Phospho Sitesa	Other Modifications	SILAC Ratio (Lys6/Lys0)	Observed m/z	Charge	Number of Missed Cleavages	Mass Error [ppm]	Mascot Score	Exp Value	Activation Type
NP_002347.5	myristoylated alanine-rich C-kinase substrate [Homo sapiens]	GEPAAAAAPEAGASPVEK	1	S14	K18(Label)	2.289	854.898	2	0	-0.42	123	1.26425e-11	CID2
		EAPAEGEAAEPGSPTAAEGEAASAASSTSSPK	1	S13	K32(Label)	2.328	1501.15	2	0	1.06	104	1.50682e-09	CID2
		GEPAAAAAPEAGASPVEK	1	S14	K18(Label)	2.145	854.898	2	0	0.15	103	1.31944e-09	CID1
		EAPAEGEAAEPGSPTAAEGEAASAASSTSSPK	1	S13	K32(Label)	3.6	1501.15	2	0	2.04	102	2.36405e-09	CID2
		EAPAEGEAAEPGSPTAAEGEAASAASSTSSPK	1	S13		2.211	1498.14	2	0	-0.53	102	2.59447e-09	CID2
		EAPAEGEAAEPGSPTAAEGEAASAASSTSSPK	1	S13		2.328	1498.14	2	0	-0.21	101	3.51213e-09	CID2
		EAPAEGEAAEPGSPTAAEGEAASAASSTSSPK	1	S13		2.211	1498.14	2	0	1.18	100	4.21933e-09	CID2
		GEPAAAAAPEAGASPVEK	1	S14		2.267	851.887	2	0	-0.79	98	2.76862e-09	CID2
		GEPAAAAAPEAGASPVEK	1	S14	K18(Label)	2.047	854.898	2	0	0.08	97	5.6076e-09	CID2
		EAPAEGEAAEPGSPTAAEGEAASAASSTSSPK	1	S13	K32(Label)	2.328	1501.15	2	0	1.55	94	1.5514e-08	CID2
		EAPAEGEAAEPGSPTAAEGEAASAASSTSSPK	1	S13	K32(Label)	2.211	1501.15	2	0	1.39	92	2.62977e-08	CID2
		GEPAAAAAPEAGASPVEK	1	S14		2.145	851.888	2	0	0.72	91	1.61931e-08	CID1
		EAPAEGEAAEPGSPTAAEGEAASAASSTSSPK	1	S13	K32(Label)	2.211	1501.15	2	0	1.55	91	3.42549e-08	CID2
		EAPAEGEAAEPGSPTAAEGEAASAASSTSSPK	1	S13		2.413	1498.14	2	0	1.1	90	4.29596e-08	CID2
		GEPAAAAAPEAGASPVEK	1	S14		2.146	851.888	2	0	-0.29	89	2.4113e-08	CID2
		GEPAAAAAPEAGASPVEK	1	S14	K18(Label)	2.047	854.898	2	0	0.08	89	3.20463e-08	CID2
		EAPAEGEAAEPGSPTAAEGEAASAASSTSSPK	1	S13		2.211	1498.14	2	0	1.02	89	5.08149e-08	CID2
		EAPAEGEAAEPGSPTAAEGEAASAASSTSSPK	1	S13	K32(Label)	2.328	1501.15	2	0	1.96	89	5.5098e-08	CID2
		EAPAEGEAAEPGSPTAAEGEAASAASSTSSPK	1	S13	K32(Label)	2.328	1501.15	2	0	0.9	89	5.66406e-08	CID2
		GEPAAAAAPEAGASPVEK	1	S14		2.145	851.888	2	0	0.64	88	3.15097e-08	CID1
		GEPAAAAAPEAGASPVEK	1	S14		2.047	851.888	2	0	-0.29	88	3.13511e-08	CID2
		EAPAEGEAAEPGSPTAAEGEAASAASSTSSPK	1	S13	K32(Label)	2.855	1501.15	2	0	0.98	87	7.31241e-08	CID2
		GEPAAAAAPEAGASPVEK	1	S14	K18(Label)	2.145	854.898	2	0	0.51	87	5.20898e-08	CID1
		GEPAAAAAPEAGASPVEK	1	S14		2.36	851.887	2	0	-0.65	87	4.13765e-08	CID2
		GEPAAAAAPEAGASPVEK	1	S14		2.289	851.887	2	0	-0.5	87	4.09585e-08	CID2
		EAPAEGEAAEPGSPTAAEGEAASAASSTSSPK	1	S13		2.413	1498.14	2	0	1.02	85	1.21616e-07	CID2
		EAPAEGEAAEPGSPTAAEGEAASAASSTSSPK	1	S13	K32(Label)	2.413	1501.15	2	0	0.49	85	1.34171e-07	CID2
		EAPAEGEAAEPGSPTAAEGEAASAASSTSSPK	1	S13		2.328	1498.14	2	0	2	84	1.43239e-07	CID2
		EAPAEGEAAEPGSPTAAEGEAASAASSTSSPK	1	S13	K32(Label)	5.311	1501.15	2	0	2.28	84	1.49407e-07	CID2
		EAPAEGEAAEPGSPTAAEGEAASAASSTSSPK	1	S13		2.855	1498.14	2	0	2.32	84	1.62821e-07	CID2
		EAPAEGEAAEPGSPTAAEGEAASAASSTSSPK	1			0.661	1498.14	2	0	-1.43	83	2.0108e-07	CID2
		EAPAEGEAAEPGSPTAAEGEAASAASSTSSPK	1			0.661	1498.14	2	0	-1.43	83	2.0108e-07	CID2
		GEPAAAAAPEAGASPVEK	1	S14	K18(Label)	2.267	854.897	2	0	-0.71	82	1.47682e-07	CID2
		EAPAEGEAAEPGSPTAAEGEAASAASSTSSPK	1	S13	K32(Label)	2.855	1501.15	2	0	0.82	82	2.56674e-07	CID2
		GEPAAAAAPEAGASPVEK	1	S14		2.36	851.888	2	0	0.14	82	1.37741e-07	CID2
		GEPAAAAAPEAGASPVEK	1	S14	K18(Label)	1.922	854.898	2	0	0.15	82	1.72739e-07	CID2
		EAPAEGEAAEPGSPTAAEGEAASAASSTSSPK	1	S13		2.413	1498.14	2	0	1.83	79	5.57151e-07	CID2
		GEPAAAAAPEAGASPVEK	1	S14	K18(Label)	2.36	854.898	2	0	-0.42	77	5.41793e-07	CID2
		EAPAEGEAAEPGSPTAAEGEAASAASSTSSPK	1	S13		2.413	1498.14	2	0	1.26	76	8.94327e-07	CID2
		EAPAEGEAAEPGSPTAAEGEAASAASSTSSPK	1	T15	K32(Label)	2.413	1501.15	2	0	1.87	75	1.24588e-06	CID2
		GEPAAAAAPEAGASPVEK	1	S14	K18(Label)	3.614	854.897	2	0	-0.85	75	8.49726e-07	CID2
		EAPAEGEAAEPGSPTAAEGEAASAASSTSSPK	1	S13	K32(Label)	2.736	1501.15	2	0	0.65	74	1.78149e-06	CID1
		GEPAAAAAPEAGASPVEK	1	S14	K18(Label)	2.146	854.898	2	0	-0.07	73	1.24149e-06	CID2
		EAPAEGEAAEPGSPTAAEGEAASAASSTSSPK	1	S13	K32(Label)	2.413	1501.15	2	0	1.06	73	1.85379e-06	CID2
		EAPAEGEAAEPGSPTAAEGEAASAASSTSSPK	1	S13	K32(Label)	2.855	1501.15	2	0	2.04	73	2.33161e-06	CID2
		EAPAEGEAAEPGSPTAAEGEAASAASSTSSPK	1	S13	K32(Label)	2.855	1501.15	2	0	1.87	72	2.46874e-06	CID2
		EAPAEGEAAEPGSPTAAEGEAASAASSTSSPK	1			0.661	1498.14	2	0	0.12	72	2.71724e-06	CID2
		EAPAEGEAAEPGSPTAAEGEAASAASSTSSPK	1			0.661	1498.14	2	0	0.12	72	2.71724e-06	CID2
		EAPAEGEAAEPGSPTAAEGEAASAASSTSSPK	1			0.661	1498.14	2	0	0.12	72	2.71724e-06	CID2
		EAPAEGEAAEPGSPTAAEGEAASAASSTSSPK	1			0.661	1498.14	2	0	0.12	72	2.71724e-06	CID2
		EAPAEGEAAEPGSPTAAEGEAASAASSTSSPK	1			0.661	1498.14	2	0	0.12	72	2.71724e-06	CID2
		GEPAAAAAPEAGASPVEK	1	S14	K18(Label)	7.399	854.898	2	0	-0.42	71	1.86567e-06	CID2
		EAPAEGEAAEPGSPTAAEGEAASAASSTSSPK	1		K32(Label)	0.661	1501.15	2	0	-1.62	71	3.58474e-06	CID2
		EAPAEGEAAEPGSPTAAEGEAASAASSTSSPK	1		K32(Label)	0.661	1501.15	2	0	-1.62	71	3.58474e-06	CID2
		EAPAEGEAAEPGSPTAAEGEAASAASSTSSPK	1		K32(Label)	0.661	1501.15	2	0	-1.62	71	3.58474e-06	CID2
		EAPAEGEAAEPGSPTAAEGEAASAASSTSSPK	1		K32(Label)	0.661	1501.15	2	0	-1.62	71	3.58474e-06	CID2
		EAPAEGEAAEPGSPTAAEGEAASAASSTSSPK	1		K32(Label)	0.661	1501.15	2	0	-1.62	71	3.58474e-06	CID2
		EAPAEGEAAEPGSPTAAEGEAASAASSTSSPK	1	S13	K32(Label)	2.855	1501.15	2	0	0	71	3.43127e-06	CID2
		GEPAAAAAPEAGASPVEK	1	S14		2.146	851.888	2	0	-0.22	71	1.84197e-06	CID2
		EAPAEGEAAEPGSPTAAEGEAASAASSTSSPK	1	S13		2.328	1498.14	2	0	1.18	71	3.52568e-06	CID2
		EAPAEGEAAEPGSPTAAEGEAASAASSTSSPK	1	S13	K32(Label)	2.285	1501.15	2	0	2.52	70	3.97277e-06	CID2
		EAPAEGEAAEPGSPTAAEGEAASAASSTSSPK	1	S13		2.855	1498.14	2	0	0.53	70	4.27448e-06	CID2
		EAPAEGEAAEPGSPTAAEGEAASAASSTSSPK	1	S13		2.328	1498.14	2	0	2.08	69	4.68043e-06	CID2
		GEPAAAAAPEAGASPVEK	1	S14	K18(Label)	2.145	854.898	2	0	0.22	69	3.29676e-06	CID1
		EAPAEGEAAEPGSPTAAEGEAASAASSTSSPK	1		K32(Label)	0.661	1501.15	2	0	0.08	68	6.42456e-06	CID2
		GEPAAAAAPEAGASPVEK	1	S14	K18(Label)	2.273	854.898	2	0	-0.14	68	4.30692e-06	CID2
		GEPAAAAAPEAGASPVEK	1	S14	K18(Label)	2.047	854.898	2	0	-0.21	67	6.00831e-06	CID2
		EAPAEGEAAEPGSPTAAEGEAASAASSTSSPK	1	S13		2.328	1498.14	2	0	1.26	66	9.13053e-06	CID2
		EAPAEGEAAEPGSPTAAEGEAASAASSTSSPK	1	S13		2.328	1498.14	2	0	1.02	66	1.13238e-05	CID2
		GEPAAAAAPEAGASPVEK	1	S14		1.922	851.888	2	0	-0.14	65	6.64351e-06	CID2
		EAPAEGEAAEPGSPTAAEGEAASAASSTSSPK	1	S13		2.413	1498.14	2	0	1.1	65	1.32452e-05	CID2
		EAPAEGEAAEPGSPTAAEGEAASAASSTSSPK	1	S13	K32(Label)	5.311	1501.15	2	0	2.36	65	1.41142e-05	CID2
		EAPAEGEAAEPGSPTAAEGEAASAASSTSSPK	1		K32(Label)	2.233	1001.1	3	0	2.05	64	1.53966e-05	HCD1
		EAPAEGEAAEPGSPTAAEGEAASAASSTSSPK	1		K32(Label)	2.233	1001.1	3	0	2.05	64	1.53966e-05	HCD1
		EAPAEGEAAEPGSPTAAEGEAASAASSTSSPK	1		K32(Label)	2.233	1001.1	3	0	1.75	64	1.7965e-05	HCD1
		EAPAEGEAAEPGSPTAAEGEAASAASSTSSPK	1		K32(Label)	2.233	1001.1	3	0	1.75	64	1.7965e-05	HCD1
		EAPAEGEAAEPGSPTAAEGEAASAASSTSSPK	1	S13	K32(Label)	2.736	1501.15	2	0	-0.16	64	1.72896e-05	CID1
		EAPAEGEAAEPGSPTAAEGEAASAASSTSSPK	1	S13	K32(Label)	2.736	1501.15	2	0	0.9	63	1.92366e-05	CID1
		EAPAEGEAAEPGSPTAAEGEAASAASSTSSPK	1	S13	K32(Label)	2.413	1501.15	2	0	0.17	63	2.30369e-05	CID2
		GEPAAAAAPEAGASPVEK	1	S14	K18(Label)	2.146	854.898	2	0	-0.28	62	1.85571e-05	CID2
		EAPAEGEAAEPGSPTAAEGEAASAASSTSSPK	1	S13	K32(Label)	2.328	1501.15	2	0	1.71	61	3.09551e-05	CID2
		EAPAEGEAAEPGSPTAAEGEAASAASSTSSPK	1	S13	K32(Label)	2.285	1501.15	2	0	2.85	61	3.2455e-05	CID2
		GEPAAAAAPEAGASPVEK	1	S14	K18(Label)	2.047	854.898	2	0	-0.21	61	2.14167e-05	CID2
		GEPAAAAAPEAGASPVEK	1	S14		2.047	851.888	2	0	-0.07	60	2.09561e-05	CID2
		EAPAEGEAAEPGSPTAAEGEAASAASSTSSPK	1	S13		2.211	1498.14	2	0	1.1	60	4.02773e-05	CID2
		EAPAEGEAAEPGSPTAAEGEAASAASSTSSPK	1	S13	K32(Label)	2.855	1501.15	2	0	0.98	58	6.77736e-05	CID2
		AEDGATPSPSNETPK	1	S10		0.65	790.827	2	0	-0.25	54	5.56985e-05	CID2
		EAPAEGEAAEPGSPTAAEGEAASAASSTSSPK	1	T15	K32(Label)	2.292	1001.1	3	0	-0.02	54	0.000148458	CID1
		EAPAEGEAAEPGSPTAAEGEAASAASSTSSPK	1	T15	K32(Label)	2.292	1001.1	3	0	0.34	53	0.000194938	CID1
		GEPAAAAAPEAGASPVEK	1	S14	K18(Label)	2.135	854.899	2	0	0.79	51	0.000196447	HCD1
		EAPAEGEAAEPGSPTAAEGEAASAASSTSSPK	1	T15	K32(Label)	2.527	1001.1	3	0	-0.27	51	0.000352751	CID2
		EAPAEGEAAEPGSPTAAEGEAASAASSTSSPK	1	T15	K32(Label)	2.102	1001.1	3	0	-0.14	49	0.000464405	CID2
		EAPAEGEAAEPGSPTAAEGEAASAASSTSSPK	1		K32(Label)	2.292	1001.1	3	0	0.65	49	0.000485047	CID1
		EAPAEGEAAEPGSPTAAEGEAASAASSTSSPK	1			0.661	1498.14	2	0	-0.86	49	0.000557029	CID2
		EAPAEGEAAEPGSPTAAEGEAASAASSTSSPK	1	T15	K32(Label)	2.102	1001.1	3	0	-0.14	49	0.000558338	CID2
		GEPAAAAAPEAGASPVEK	1	S14	K18(Label)	2.146	854.898	2	0	-0.21	48	0.000406212	CID2
		EAPAEGEAAEPGSPTAAEGEAASAASSTSSPK	1	T15	K32(Label)	1.512	1001.1	3	0	-1.12	48	0.000678303	CID2
		EAPAEGEAAEPGSPTAAEGEAASAASSTSSPK	1		K32(Label)	2.292	1001.1	3	0	-0.02	47	0.000768427	CID1
		EAPAEGEAAEPGSPTAAEGEAASAASSTSSPK	1	S13		3.6	1498.14	2	0	1.1	47	0.000859132	CID2
		GEPAAAAAPEAGASPVEK	1	S14		2.047	851.887	2	0	-0.5	47	0.000403036	CID2
		EAPAEGEAAEPGSPTAAEGEAASAASSTSSPK	1	T15	K32(Label)	2.292	1001.1	3	0	0.1	45	0.00127935	CID1
		GEPAAAAAPEAGASPVEK	1	S14	K18(Label)	3.614	854.898	2	0	-0.21	44	0.00116079	CID2
		LSGFSFK	1	S5		1.612	433.197	2	0	0.38	44	0.000284158	HCD1
		GEPAAAAAPEAGASPVEK	1	S14		2.273	851.887	2	0	-0.79	43	0.000867487	CID2
		GEPAAAAAPEAGASPVEK	1	S14		2.135	851.888	2	0	0.29	43	0.00119859	HCD1
		AEDGATPSPSNETPKK	1	S10	K15(Label); K16(Label)	0.661	860.895	2	1	0.28	43	0.00125636	CID2
		AEDGATPSPSNETPKK	1	S10	K15(Label); K16(Label)	0.661	860.895	2	1	0.28	43	0.00125636	CID2
		AEDGATPSPSNETPKK	1	T13	K15(Label); K16(Label)	0.661	860.894	2	1	-0.78	43	0.0013711	CID2
		EAPAEGEAAEPGSPTAAEGEAASAASSTSSPK	1	T15	K32(Label)	2.485	1001.1	3	0	-0.08	43	0.00224743	CID2
		GEPAAAAAPEAGASPVEK	1	S14	K18(Label)	2.36	854.896	2	0	-2.21	42	0.00166781	CID2
		EAPAEGEAAEPGSPTAAEGEAASAASSTSSPK	1	T15	K32(Label)	2.292	1001.1	3	0	0.04	41	0.00353931	CID1
		EAPAEGEAAEPGSPTAAEGEAASAASSTSSPK	1	T15	K32(Label)	2.292	1001.1	3	0	0.04	41	0.00353931	CID1
		EAPAEGEAAEPGSPTAAEGEAASAASSTSSPK	1	T15	K32(Label)	2.333	1001.1	3	0	-0.08	41	0.00352928	CID2
		SFKLSGFSFK	2	S1; S5	K3(Label); K10(Label)	2.149	660.299	2	1	2.11	40	0.00172456	HCD1
		EAPAEGEAAEPGSPTAAEGEAASAASSTSSPK	1	T15	K32(Label)	2.292	1001.1	3	0	0.59	39	0.00465417	CID1
		EAPAEGEAAEPGSPTAAEGEAASAASSTSSPK	1	S13	K32(Label)	2.359	1001.1	3	0	-0.08	39	0.00554224	CID2
		GEPAAAAAPEAGASPVEK	1	S14		2.146	851.888	2	0	-0.14	38	0.00373592	CID2
		EAPAEGEAAEPGSPTAAEGEAASAASSTSSPK	1	S13	K32(Label)	2.184	1001.1	3	0	0.22	37	0.00757379	CID2
		GEPAAAAAPEAGASPVEK	1	S14		2.155	851.887	2	0	-0.79	37	0.00345353	HCD2
		SFKLSGFSFK	2	S1; S5	K3(Label); K10(Label)	3.428	660.296	2	1	-2.33	37	0.0037568	HCD1
		EAPAEGEAAEPGSPTAAEGEAASAASSTSSPK	1	S13	K32(Label)	2.184	1001.1	3	0	-0.2	37	0.00858074	CID2
		EAPAEGEAAEPGSPTAAEGEAASAASSTSSPK	1			2.184	999.096	3	0	1.44	36	0.00960075	CID2
		EAPAEGEAAEPGSPTAAEGEAASAASSTSSPK	1	T15		2.736	1498.14	2	0	1.34	35	0.0115954	CID1
		EAPAEGEAAEPGSPTAAEGEAASAASSTSSPK	1		K32(Label)	2.184	1001.1	3	0	-0.2	35	0.0127504	CID2
		EAPAEGEAAEPGSPTAAEGEAASAASSTSSPK	1	T15	K32(Label)	2.359	1001.1	3	0	-0.2	35	0.0129278	CID2
		EAPAEGEAAEPGSPTAAEGEAASAASSTSSPK	1	T15		2.736	1498.14	2	0	1.34	35	0.0135608	CID1
		GEPAAAAAPEAGASPVEK	1	S14		2.135	851.889	2	0	0.86	35	0.00784104	HCD1
		EAPAEGEAAEPGSPTAAEGEAASAASSTSSPK	1			0.661	1498.14	2	0	1.75	35	0.0143699	CID2
		GEPAAAAAPEAGASPVEK	1	S14	K18(Label)	2.155	854.898	2	0	0.15	34	0.00982632	HCD2
		EAPAEGEAAEPGSPTAAEGEAASAASSTSSPK	1			0.661	1498.14	2	0	1.75	34	0.01631	CID2
		EAPAEGEAAEPGSPTAAEGEAASAASSTSSPK	1	S13	K32(Label)	2.184	1001.1	3	0	-1.06	34	0.0183165	CID2
		LSGFSFK	1	S5	K7(Label)	1.612	436.206	2	0	-0.38	33	0.00528964	HCD1
		GEPAAAAAPEAGASPVEK	1	S14		2.155	851.888	2	0	-0.14	33	0.0117057	HCD2
		EAPAEGEAAEPGSPTAAEGEAASAASSTSSPK	1		K32(Label)	2.485	1001.1	3	0	-0.08	32	0.0227869	CID2
		EAPAEGEAAEPGSPTAAEGEAASAASSTSSPK	1	T15	K32(Label)	2.359	1001.1	3	0	0.1	32	0.0238227	CID2
		GEPAAAAAPEAGASPVEK	1	S14	K18(Label)	2.135	854.898	2	0	-0.28	32	0.0157947	HCD1
		EAPAEGEAAEPGSPTAAEGEAASAASSTSSPK	1	T15	K32(Label)	5.85	1001.1	3	0	-0.08	32	0.0272073	CID2
		AEDGATPSPSNETPKK	1	T13		0.661	854.876	2	1	0.77	31	0.0189242	CID2
		EAPAEGEAAEPGSPTAAEGEAASAASSTSSPK	1		K32(Label)	2.184	1001.1	3	0	-0.08	31	0.034252	CID2
		EAPAEGEAAEPGSPTAAEGEAASAASSTSSPK	1	S13	K32(Label)	2.184	1001.1	3	0	-0.69	29	0.0481836	CID2
		LSGFSFK	1	S5	K7(Label)	1.871	436.206	2	0	-0.03	29	0.0151505	CID2
		EAPAEGEAAEPGSPTAAEGEAASAASSTSSPK	1		K32(Label)	2.527	1001.1	3	0	0.59	28	0.0642454	CID2
		EAPAEGEAAEPGSPTAAEGEAASAASSTSSPK	1		K32(Label)	2.233	1001.1	3	0	0.47	28	0.0653419	HCD1
		EAPAEGEAAEPGSPTAAEGEAASAASSTSSPK	1		K32(Label)	2.233	1001.1	3	0	0.47	28	0.0653419	HCD1
		GEPAAAAAPEAGASPVEK	1	S14	K18(Label)	2.267	854.897	2	0	-0.71	28	0.0398406	CID2
		AEDGATPSPSNETPK	1	S10	K15(Label)	1.963	793.838	2	0	0.37	28	0.0244823	CID2
		EAPAEGEAAEPGSPTAAEGEAASAASSTSSPK	1	T15	K32(Label)	1.778	1001.1	3	0	0.1	27	0.0895346	CID2
		SFKLSGFSFK	2	S1; S5		2.149	654.277	2	1	0.06	26	0.0325698	HCD1
		GEPAAAAAPEAGASPVEK	1	S14	K18(Label)	2.155	854.898	2	0	0.22	26	0.0586256	HCD2
		SFKLSGFSFK	2	S5; S8	K3(Label); K10(Label)	1.661	660.297	2	1	-0.94	26	0.0435023	HCD1
		SFKLSGFSFK	2	S1; S5	K3(Label); K10(Label)	2.149	660.298	2	1	1.1	26	0.0549355	HCD1
		AEDGATPSPSNETPKK	1	T13		0.626	570.253	3	1	0.4	25	0.0708398	CID2
		EAPAEGEAAEPGSPTAAEGEAASAASSTSSPK	1		K32(Label)	5.85	1001.1	3	0	1.02	25	0.137671	CID2
		EAPAEGEAAEPGSPTAAEGEAASAASSTSSPK	1	T15	K32(Label)	2.527	1001.1	3	0	-0.08	25	0.141152	CID2
		EAPAEGEAAEPGSPTAAEGEAASAASSTSSPK	1		K32(Label)	2.333	1001.1	3	0	-0.51	25	0.144941	CID2
		GEPAAAAAPEAGASPVEK	1	S14	K18(Label)	2.186	854.898	2	0	0.22	24	0.0993316	CID2
		EAPAEGEAAEPGSPTAAEGEAASAASSTSSPK	1		K32(Label)	2.233	1001.1	3	0	-0.02	24	0.159442	HCD1
		EAPAEGEAAEPGSPTAAEGEAASAASSTSSPK	1		K32(Label)	2.233	1001.1	3	0	-0.02	24	0.159442	HCD1
		EAPAEGEAAEPGSPTAAEGEAASAASSTSSPK	1		K32(Label)	2.184	1001.1	3	0	-0.33	24	0.171776	CID2
		GEPAAAAAPEAGASPVEK	1	S14	K18(Label)	3.468	570.269	3	0	1.89	24	0.117924	CID1
		EAPAEGEAAEPGSPTAAEGEAASAASSTSSPK	1	T15	K32(Label)	2.527	1001.1	3	0	-0.94	23	0.203368	CID2
		SFKLSGFSFK	2	S1; S5		2.149	654.278	2	1	0.43	23	0.0710948	HCD1
		EAPAEGEAAEPGSPTAAEGEAASAASSTSSPK	1	T15	K32(Label)	2.359	1001.1	3	0	-0.2	23	0.204421	CID2
		AEDGATPSPSNETPKK	1	T13	K15(Label); K16(Label)	0.626	574.266	3	1	0.1	23	0.13882	CID2
		EAPAEGEAAEPGSPTAAEGEAASAASSTSSPK	1		K32(Label)	2.485	1001.1	3	0	-0.57	22	0.285446	CID2
RefSeq ID	Description	Peptide Sequence	Number of Phospho Sites	Phospho Sitesa	Other Modifications	SILAC Ratio (Lys6/Lys0)	Observed m/z	Charge	Number of Missed Cleavages	Mass Error [ppm]	Mascot Score	Exp Value	Activation Type
NP_665910.1	high mobility group protein HMG-I/HMG-Y isoform b [Homo sapiens]	SESSSKSSQPLASK	1	S8	N-Term(Acetyl)	2.428	772.846	2	1	0.07	55	5.79625e-05	CID2
		SESSSKSSQPLASK	1	S8	N-Term(Acetyl); K6(Label); K14(Label)	2.428	778.866	2	1	-0.07	52	0.000135359	CID2
RefSeq ID	Description	Peptide Sequence	Number of Phospho Sites	Phospho Sitesa	Other Modifications	SILAC Ratio (Lys6/Lys0)	Observed m/z	Charge	Number of Missed Cleavages	Mass Error [ppm]	Mascot Score	Exp Value	Activation Type
NP_954654.1	nucleophosmin isoform 2 [Homo sapiens]	CGSGPVHISGQHLVAVEEDAESEDEEEEDVK	1	S22	C1(Carbamidomethyl); K31(Label)	0.613	1156.16	3	0	-0.9	109	5.22563e-10	CID2
		CGSGPVHISGQHLVAVEEDAESEDEEEEDVK	1	S22	C1(Carbamidomethyl)	0.613	1154.15	3	0	-0.27	103	2.02763e-09	CID2
		CGSGPVHISGQHLVAVEEDAESEDEEEEDVK	1	S22	C1(Carbamidomethyl); K31(Label)	5.36	1156.16	3	0	1.32	103	2.29056e-09	CID2
		CGSGPVHISGQHLVAVEEDAESEDEEEEDVK	1	S22	C1(Carbamidomethyl)	0.613	1154.15	3	0	1.32	91	3.72679e-08	CID2
		CGSGPVHISGQHLVAVEEDAESEDEEEEDVK	1	S22	C1(Carbamidomethyl)	0.613	1154.15	3	0	0.47	90	4.88223e-08	CID2
		CGSGPVHISGQHLVAVEEDAESEDEEEEDVK	1	S22	C1(Carbamidomethyl); K31(Label)	0.613	1156.16	3	0	1	89	6.58443e-08	CID2
		CGSGPVHISGQHLVAVEEDAESEDEEEEDVK	1	S22	C1(Carbamidomethyl)	1.699	1154.15	3	0	1.21	85	1.29656e-07	CID2
		CGSGPVHISGQHLVAVEEDAESEDEEEEDVK	1	S22	C1(Carbamidomethyl)	4.432	1154.15	3	0	0.47	82	3.10898e-07	CID2
		CGSGPVHISGQHLVAVEEDAESEDEEEEDVK	1	S22	C1(Carbamidomethyl)	0.613	1154.15	3	0	0.9	81	3.72988e-07	CID2
		CGSGPVHISGQHLVAVEEDAESEDEEEEDVK	1	S22	C1(Carbamidomethyl); K31(Label)	0.613	1156.16	3	0	-0.37	80	4.52983e-07	CID2
		TVSLGAGAKDELHIVEAEAMNYEGSPIK	1	S25	K9(Label); M20(Oxidation); K28(Label)	2.109	1013.16	3	1	0	77	8.73068e-07	CID2
		CGSGPVHISGQHLVAVEEDAESEDEEEEDVK	1	S22	C1(Carbamidomethyl); K31(Label)	1.699	1156.16	3	0	-0.58	77	1.06053e-06	CID2
		CGSGPVHISGQHLVAVEEDAESEDEEEEDVK	1	S22	C1(Carbamidomethyl)	4.432	1154.15	3	0	1.85	69	5.93417e-06	CID2
		TVSLGAGAKDELHIVEAEAMNYEGSPIK	1	S25	K9(Label); M20(Oxidation); K28(Label)	1.569	1013.16	3	1	-0.12	65	1.45752e-05	CID2
		TVSLGAGAKDELHIVEAEAMNYEGSPIK	1	S25	K9(Label); M20(Oxidation); K28(Label)	2.109	1013.16	3	1	-0.37	42	0.00264225	CID2
		CGSGPVHISGQHLVAVEEDAESEDEEEEDVK	1	S22	C1(Carbamidomethyl); K31(Label)	4.432	1156.16	3	0	-1.95	36	0.0109634	CID2
		GQESFKK	1	S4	K6(Label); K7(Label)	1.634	458.222	2	1	0.22	32	0.00679204	CID2
		GQESFKK	1	S4	K6(Label); K7(Label)	1.675	458.222	2	1	-0.65	31	0.00712255	CID1
		DELHIVEAEAMNYEGSPIK	1	S16		0.653	742.333	3	0	0.12	31	0.0271888	HCD2
		GQESFKK	1	S4	K6(Label); K7(Label)	1.675	458.222	2	1	-0.32	30	0.00898519	CID1
		CGSGPVHISGQHLVAVEEDAESEDEEEEDVK	1	S22	C1(Carbamidomethyl)	0.274	1154.15	3	0	0.26	29	0.061699	CID2
		CGSGPVHISGQHLVAVEEDAESEDEEEEDVK	1		C1(Carbamidomethyl); K31(Label)	2.135	1156.16	3	0	-0.16	28	0.070273	CID2
		DELHIVEAEAMNYEGSPIK	1	S16		2.224	742.332	3	0	-0.46	26	0.105558	HCD2
		DELHIVEAEAMNYEGSPIK	1	S16	K19(Label)	0.653	744.339	3	0	0.04	25	0.117991	HCD2
		DELHIVEAEAMNYEGSPIK	1	S16		0.492	742.333	3	0	0.36	25	0.119902	CID2
RefSeq ID	Description	Peptide Sequence	Number of Phospho Sites	Phospho Sitesa	Other Modifications	SILAC Ratio (Lys6/Lys0)	Observed m/z	Charge	Number of Missed Cleavages	Mass Error [ppm]	Mascot Score	Exp Value	Activation Type
NP_001034627.1	microtubule-associated protein 2 isoform 5 [Homo sapiens]	AGKSGTSTPTTPGSTAITPGTPPSYSSR	2		K3(Label)	0.478	1415.64	2	1	0.15	55	0.000144207	CID2
		AGKSGTSTPTTPGSTAITPGTPPSYSSR	2		K3(Label)	0.478	1415.64	2	1	0.15	55	0.000144207	CID2
		VGSLDNAHHVPGGGNVK	1	S3	K17(Label)	2.192	581.947	3	0	0.02	53	0.000121169	CID2
		AGKSGTSTPTTPGSTAITPGTPPSYSSR	2		K3(Label)	0.478	1415.64	2	1	0.5	52	0.000317463	CID2
		AGKSGTSTPTTPGSTAITPGTPPSYSSR	2		K3(Label)	0.478	1415.64	2	1	0.5	52	0.000317463	CID2
		AGKSGTSTPTTPGSTAITPGTPPSYSSR	2			0.446	942.086	3	1	0.29	50	0.000386801	CID2
		AGKSGTSTPTTPGSTAITPGTPPSYSSR	2	S24	K3(Label)	0.478	1415.64	2	1	0.93	50	0.000453438	CID2
		AGKSGTSTPTTPGSTAITPGTPPSYSSR	2		K3(Label)	0.541	1415.64	2	1	1.27	50	0.000495731	CID2
		AGKSGTSTPTTPGSTAITPGTPPSYSSR	2			0.446	942.088	3	1	2.17	49	0.00052661	CID2
		AGKSGTSTPTTPGSTAITPGTPPSYSSR	2		K3(Label)	0.464	944.092	3	1	-0.54	49	0.00059194	CID2
		AGKSGTSTPTTPGSTAITPGTPPSYSSR	2	T21		0.464	942.086	3	1	-0.16	47	0.000773919	CID2
		AGKSGTSTPTTPGSTAITPGTPPSYSSR	2	T21		0.464	942.086	3	1	-0.16	47	0.000799274	CID2
		VGSLDNAHHVPGGGNVK	1	S3		1.696	869.407	2	0	-0.05	45	0.000796889	HCD1
		AGKSGTSTPTTPGSTAITPGTPPSYSSR	2		K3(Label)	0.464	944.092	3	1	-0.54	45	0.00156055	CID2
		AGKSGTSTPTTPGSTAITPGTPPSYSSR	2	T21	K3(Label)	0.464	944.093	3	1	-0.28	42	0.00292581	CID2
		AGKSGTSTPTTPGSTAITPGTPPSYSSR	2			0.332	1412.63	2	1	0.45	42	0.00285399	CID2
		AGKSGTSTPTTPGSTAITPGTPPSYSSR	2		K3(Label)	0.541	1415.64	2	1	1.96	42	0.00298841	CID2
		AGKSGTSTPTTPGSTAITPGTPPSYSSR	2		K3(Label)	0.478	1415.64	2	1	1.7	42	0.00313901	CID2
		AGKSGTSTPTTPGSTAITPGTPPSYSSR	2		K3(Label)	0.478	1415.64	2	1	1.7	42	0.00313901	CID2
		AGKSGTSTPTTPGSTAITPGTPPSYSSR	2		K3(Label)	0.478	1415.64	2	1	1.7	42	0.00313901	CID2
		AGKSGTSTPTTPGSTAITPGTPPSYSSR	2		K3(Label)	0.478	1415.64	2	1	1.7	42	0.00313901	CID2
		VGSLDNAHHVPGGGNVK	1	S3	K17(Label)	1.923	872.418	2	0	0.58	41	0.00198555	CID1
		AGKSGTSTPTTPGSTAITPGTPPSYSSR	2		K3(Label)	0.446	944.094	3	1	1.14	41	0.00410073	CID2
		AGKSGTSTPTTPGSTAITPGTPPSYSSR	2	T21		0.464	942.085	3	1	-1.13	40	0.0039262	CID2
		AGKSGTSTPTTPGSTAITPGTPPSYSSR	2	T21		0.464	942.087	3	1	0.42	39	0.00500556	CID2
		AGKSGTSTPTTPGSTAITPGTPPSYSSR	2		K3(Label)	0.478	1415.64	2	1	0.76	39	0.00589078	CID2
		AGKSGTSTPTTPGSTAITPGTPPSYSSR	2		K3(Label)	0.478	1415.64	2	1	0.76	39	0.00590436	CID2
		AGKSGTSTPTTPGSTAITPGTPPSYSSR	2			0.446	942.088	3	1	2.3	39	0.00554598	CID2
		AGKSGTSTPTTPGSTAITPGTPPSYSSR	2	T21		1.506	942.086	3	1	-0.22	38	0.00696627	CID2
		AGKSGTSTPTTPGSTAITPGTPPSYSSR	2	T21		0.531	942.086	3	1	-0.03	38	0.00710039	CID2
		AGKSGTSTPTTPGSTAITPGTPPSYSSR	2		K3(Label)	0.531	944.093	3	1	0.56	37	0.00877305	CID2
		AGKSGTSTPTTPGSTAITPGTPPSYSSR	2	T21		0.446	942.086	3	1	-0.29	37	0.00834092	CID2
		AGKSGTSTPTTPGSTAITPGTPPSYSSR	2		K3(Label)	0.531	944.093	3	1	0.56	37	0.00988896	CID2
		AGKSGTSTPTTPGSTAITPGTPPSYSSR	2	T21		0.531	942.086	3	1	0.23	36	0.00989664	CID2
		AGKSGTSTPTTPGSTAITPGTPPSYSSR	2	T21		0.531	942.086	3	1	0.23	36	0.00989664	CID2
		AGKSGTSTPTTPGSTAITPGTPPSYSSR	2	T21		0.531	942.086	3	1	0.23	36	0.00989664	CID2
		AGKSGTSTPTTPGSTAITPGTPPSYSSR	2	T21		0.531	942.086	3	1	0.23	36	0.00989664	CID2
		VAIIRTPPKSPATPK	2	T6; S10	K9(Label); K15(Label)	0.64	874.468	2	2	-0.85	36	0.0045923	CID2
		VGSLDNAHHVPGGGNVK	1	S3	K17(Label)	1.958	872.417	2	0	-0.75	36	0.00546905	CID2
		AGKSGTSTPTTPGSTAITPGTPPSYSSR	2			0.541	1412.63	2	1	1.23	36	0.0109431	CID2
		AGKSGTSTPTTPGSTAITPGTPPSYSSR	2	T21		0.517	942.086	3	1	0.03	36	0.0105058	CID2
		VAIIRTPPKSPATPK	2	T6; S10	K9(Label); K15(Label)	0.64	874.469	2	2	-0.29	36	0.00589042	CID2
		AGKSGTSTPTTPGSTAITPGTPPSYSSR	2			0.446	942.086	3	1	-0.29	35	0.0123656	CID2
		VAIIRTPPKSPATPK	1	T6		1.541	552.646	3	2	-0.53	35	0.00418349	CID2
		VGSLDNAHHVPGGGNVK	1	S3	K17(Label)	1.696	872.418	2	0	0.79	35	0.00807123	HCD1
		AGKSGTSTPTTPGSTAITPGTPPSYSSR	2			0.464	942.085	3	1	-0.74	35	0.0132173	CID2
		VAIIRTPPKSPATPK	1	T6	K9(Label); K15(Label)	1.541	556.659	3	2	-0.51	35	0.00205301	CID2
		AGKSGTSTPTTPGSTAITPGTPPSYSSR	2	T21	K3(Label)	0.541	1415.63	2	1	-1.06	34	0.0158121	CID2
		AGKSGTSTPTTPGSTAITPGTPPSYSSR	2			0.478	1412.63	2	1	1.06	34	0.0179418	CID2
		IGSTDNIK	1	S3	K8(Label)	2.059	467.223	2	0	-0.27	34	0.00563105	CID1
		VGSLDNAHHVPGGGNVK	1	S3	K17(Label)	1.895	581.947	3	0	0.12	33	0.0122854	CID1
		VAIIRTPPKSPATPK	2	T6; S10	K9(Label); K15(Label)	0.658	874.469	2	2	0.2	33	0.00984791	CID2
		AGKSGTSTPTTPGSTAITPGTPPSYSSR	2	S24	K3(Label)	0.478	1415.64	2	1	1.01	32	0.0274428	CID2
		AGKSGTSTPTTPGSTAITPGTPPSYSSR	2	S24	K3(Label)	0.478	1415.64	2	1	1.01	32	0.0274428	CID2
		AGKSGTSTPTTPGSTAITPGTPPSYSSR	2	S24	K3(Label)	0.478	1415.64	2	1	1.01	32	0.0274428	CID2
		IGSTDNIK	1	S3	K8(Label)	2.059	467.223	2	0	-0.01	32	0.00754379	CID1
		AGKSGTSTPTTPGSTAITPGTPPSYSSR	2	S24	K3(Label)	0.478	1415.64	2	1	1.01	32	0.0284726	CID2
		AGKSGTSTPTTPGSTAITPGTPPSYSSR	2	S24	K3(Label)	0.478	1415.64	2	1	1.01	32	0.0284726	CID2
		AGKSGTSTPTTPGSTAITPGTPPSYSSR	2	S24	K3(Label)	0.478	1415.64	2	1	1.01	32	0.0311478	CID2
		VGSLDNAHHVPGGGNVK	1	S3		1.923	869.408	2	0	0.72	32	0.0170333	CID1
		AGKSGTSTPTTPGSTAITPGTPPSYSSR	2	T21		0.446	942.086	3	1	0.23	32	0.028608	CID2
		AGKSGTSTPTTPGSTAITPGTPPSYSSR	2			0.477	942.086	3	1	-0.16	32	0.0279059	CID2
		IPALQGSTK	1	S7	K9(Label)	1.759	500.762	2	0	-0.72	32	0.00831126	CID2
		VGSLDNAHHVPGGGNVK	1	S3	K17(Label)	1.511	581.947	3	0	-0.19	32	0.0162973	CID2
		TPHTPGTPK	2	T4; T7		0.374	548.217	2	0	0.19	32	0.00658069	CID2
		AGKSGTSTPTTPGSTAITPGTPPSYSSR	2		K3(Label)	0.541	1415.64	2	1	0.15	31	0.0344339	CID2
		AGKSGTSTPTTPGSTAITPGTPPSYSSR	2		K3(Label)	0.541	1415.64	2	1	0.15	31	0.0344339	CID2
		VAIIRTPPKSPATPK	1	T6	K9(Label); K15(Label)	1.541	556.659	3	2	-1.17	31	0.00433179	CID2
		AGKSGTSTPTTPGSTAITPGTPPSYSSR	2			0.517	942.085	3	1	-0.94	31	0.0341306	CID2
		RAGKSGTSTPTTPGSTAITPGTPPSYSSR	2			0.528	994.117	3	2	-2.5	30	0.0443	CID2
		RAGKSGTSTPTTPGSTAITPGTPPSYSSR	2			0.528	994.117	3	2	-2.5	30	0.0443	CID2
		AGKSGTSTPTTPGSTAITPGTPPSYSSR	2			0.541	1412.62	2	1	-0.41	30	0.0436884	CID2
		AGKSGTSTPTTPGSTAITPGTPPSYSSR	2			0.541	1412.62	2	1	-0.41	30	0.0436884	CID2
		AGKSGTSTPTTPGSTAITPGTPPSYSSR	2			0.541	1412.62	2	1	-0.41	30	0.0436884	CID2
		AGKSGTSTPTTPGSTAITPGTPPSYSSR	2			0.541	1412.62	2	1	-0.41	30	0.0436884	CID2
		AGKSGTSTPTTPGSTAITPGTPPSYSSR	2			0.517	942.086	3	1	-0.68	30	0.0404741	CID2
		TPPKSPATPK	1	S5	K4(Label); K10(Label)	2.962	558.298	2	1	-0.5	30	0.0188659	CID2
		AGKSGTSTPTTPGSTAITPGTPPSYSSR	2			0.478	1412.63	2	1	0.19	30	0.044976	CID2
		VAIIRTPPKSPATPK	2	T6; S10	K9(Label); K15(Label)	0.66	874.469	2	2	-0.08	30	0.0219599	CID2
		RAGKSGTSTPTTPGSTAITPGTPPSYSSR	2			0.528	994.117	3	2	-2.5	30	0.0479075	CID2
		VAIIRTPPKSPATPK	2	T6; S10	K9(Label); K15(Label)	0.64	874.468	2	2	-0.99	30	0.0217786	CID2
		VAIIRTPPKSPATPK	2	T6; S10		0.64	868.449	2	2	-0.44	30	0.0258397	CID2
		VAIIRTPPKSPATPK	2	T6; S10	K9(Label); K15(Label)	0.64	874.468	2	2	-0.99	30	0.0221325	CID2
		VAIIRTPPKSPATPK	2	T6; S10	K9(Label); K15(Label)	0.389	874.47	2	2	0.69	29	0.0212477	HCD1
		VAIIRTPPKSPATPK	1	T6		1.541	552.646	3	2	-0.42	29	0.0136515	CID2
		VAIIRTPPKSPATPK	2	T6; S10	K9(Label); K15(Label)	0.64	874.468	2	2	-1.54	29	0.0234619	CID2
		VGSLDNAHHVPGGGNVK	1	S3	K17(Label)	1.847	581.947	3	0	-0.82	29	0.0286412	CID2
		AGKSGTSTPTTPGSTAITPGTPPSYSSR	2			0.464	942.085	3	1	-1.07	29	0.0501156	CID2
		VGSLDNAHHVPGGGNVK	1	S3	K17(Label)	1.782	581.947	3	0	-0.19	29	0.0306984	CID2
		VAIIRTPPKSPATPK	2	T6; S10	K9(Label); K15(Label)	0.389	874.47	2	2	0.69	29	0.0246781	HCD1
		AGKSGTSTPTTPGSTAITPGTPPSYSSR	2	T21		0.446	942.086	3	1	-0.29	29	0.0556178	CID2
		AGKSGTSTPTTPGSTAITPGTPPSYSSR	2			0.517	942.086	3	1	-0.35	29	0.0558745	CID2
		AGKSGTSTPTTPGSTAITPGTPPSYSSR	2	T21	K3(Label)	0.517	944.091	3	1	-1.51	29	0.0583424	CID2
		AGKSGTSTPTTPGSTAITPGTPPSYSSR	2			0.332	1412.63	2	1	1.23	28	0.0663955	CID2
		TPHTPGTPK	2	T4; T7		0.421	548.217	2	0	-0.14	28	0.011147	CID2
		AGKSGTSTPTTPGSTAITPGTPPSYSSR	2			0.531	942.087	3	1	1.27	28	0.0713869	CID2
		AGKSGTSTPTTPGSTAITPGTPPSYSSR	2			0.541	1412.63	2	1	1.31	28	0.0765695	CID2
		AGKSGTSTPTTPGSTAITPGTPPSYSSR	2			0.531	942.087	3	1	1.27	28	0.0766688	CID2
		AGKSGTSTPTTPGSTAITPGTPPSYSSR	2	T21		0.477	942.086	3	1	-0.35	28	0.0719804	CID2
		AGKSGTSTPTTPGSTAITPGTPPSYSSR	2	T21		0.517	942.085	3	1	-0.74	27	0.0718033	CID2
		VAIIRTPPKSPATPK	2	T6; S10		0.64	868.449	2	2	-0.37	27	0.04249	CID2
		VAIIRTPPKSPATPK	2	T6; S10		0.64	868.449	2	2	0.19	27	0.0403064	CID2
		AGKSGTSTPTTPGSTAITPGTPPSYSSR	2	T21		0.517	942.085	3	1	-0.74	27	0.0760579	CID2
		AGKSGTSTPTTPGSTAITPGTPPSYSSR	2	T21		0.517	942.085	3	1	-0.74	27	0.0760579	CID2
		AGKSGTSTPTTPGSTAITPGTPPSYSSR	2	T21		0.517	942.085	3	1	-0.74	27	0.0760579	CID2
		AGKSGTSTPTTPGSTAITPGTPPSYSSR	2	T21		0.517	942.085	3	1	-0.74	27	0.0760579	CID2
		VAIIRTPPKSPATPK	2	T6; S10	K9(Label); K15(Label)	0.64	874.47	2	2	0.76	27	0.0361411	CID2
		AGKSGTSTPTTPGSTAITPGTPPSYSSR	2	T21		0.531	942.086	3	1	-0.22	27	0.0851139	CID2
		AGKSGTSTPTTPGSTAITPGTPPSYSSR	2			0.464	942.087	3	1	0.68	27	0.0911787	CID2
		VAIIRTPPKSPATPK	1	T6	K9(Label); K15(Label)	1.541	556.659	3	2	-0.51	27	0.0128349	CID2
		AGKSGTSTPTTPGSTAITPGTPPSYSSR	2	T21		0.517	942.086	3	1	0.1	27	0.0954962	CID2
		AGKSGTSTPTTPGSTAITPGTPPSYSSR	2	T21		0.517	942.086	3	1	0.1	27	0.0954962	CID2
		AGKSGTSTPTTPGSTAITPGTPPSYSSR	2	T21		0.517	942.086	3	1	0.1	27	0.0954962	CID2
		AGKSGTSTPTTPGSTAITPGTPPSYSSR	2	T21		0.517	942.086	3	1	0.1	27	0.0954962	CID2
		VAIIRTPPKSPATPK	2	T6; S10		0.64	868.448	2	2	-0.66	27	0.0521366	CID2
		VAIIRTPPKSPATPK	2	T6; S10		0.64	868.449	2	2	0.19	27	0.0494736	CID2
		VAIIRTPPKSPATPK	2	T6; S10	K9(Label); K15(Label)	0.652	874.47	2	2	0.62	26	0.0424616	CID2
		VGSLDNAHHVPGGGNVK	1	S3	K17(Label)	1.923	872.417	2	0	0.3	26	0.0605886	CID1
		VGSLDNAHHVPGGGNVK	1	S3	K17(Label)	1.923	872.417	2	0	0.3	26	0.0605886	CID1
		AGKSGTSTPTTPGSTAITPGTPPSYSSR	2			0.541	1412.63	2	1	1.14	26	0.108537	CID2
		VAIIRTPPKSPATPK	2	T6; S10		0.64	868.449	2	2	-0.51	26	0.0569136	CID2
		VGSLDNAHHVPGGGNVK	1	S3	K17(Label)	2.112	581.947	3	0	-0.09	26	0.0606478	HCD2
		VAIIRTPPKSPATPK	2	T6; S10		0.658	868.449	2	2	0.33	26	0.0560334	CID2
		VAIIRTPPKSPATPK	2	T6; S10		0.389	868.45	2	2	1.1	26	0.0550639	HCD1
		VAIIRTPPKSPATPK	2	T6; S10		0.631	579.302	3	2	0.15	26	0.0607357	CID2
		VAIIRTPPKSPATPK	2	T6; S10	K9(Label); K15(Label)	0.389	874.47	2	2	1.04	25	0.0520809	HCD1
		VAIIRTPPKSPATPK	2	T6; S10		0.631	579.302	3	2	1.1	25	0.0612163	CID2
		VGSLDNAHHVPGGGNVK	1	S3	K17(Label)	1.845	581.947	3	0	-0.09	25	0.0740995	HCD2
		VAIIRTPPKSPATPK	2	T6; S10	K9(Label); K15(Label)	0.64	874.469	2	2	-0.29	25	0.0692064	CID2
		VGSLDNAHHVPGGGNVK	1	S3	K17(Label)	1.962	581.947	3	0	-0.09	25	0.0758255	CID2
		VAIIRTPPKSPATPK	2	T6; S10	K9(Label); K15(Label)	0.389	874.47	2	2	1.04	25	0.0603502	HCD1
		VGSLDNAHHVPGGGNVK	1	S3	K17(Label)	1.759	581.947	3	0	-0.09	25	0.0814358	CID2
		VAIIRTPPKSPATPK	2	T6; S10	K9(Label); K15(Label)	0.64	874.469	2	2	-0.29	25	0.0762336	CID2
		VAIIRTPPKSPATPK	2	T6; T13		0.658	868.448	2	2	-1.01	25	0.0754004	CID2
		AGKSGTSTPTTPGSTAITPGTPPSYSSR	2	T21		0.446	942.087	3	1	0.68	25	0.152368	CID2
		VGSLDNAHHVPGGGNVK	1	S3	K17(Label)	1.79	872.417	2	0	-0.47	25	0.0885932	CID2
		AGKSGTSTPTTPGSTAITPGTPPSYSSR	2	T21		0.446	942.087	3	1	0.68	25	0.156637	CID2
		VGSLDNAHHVPGGGNVK	1	S3	K17(Label)	1.745	581.947	3	0	0.12	24	0.0904461	HCD1
		VAIIRTPPKSPATPK	2	T6; S10	K9(Label); K15(Label)	0.64	874.47	2	2	1.18	24	0.0665048	CID2
		VAIIRTPPKSPATPK	2	T6; S10		0.64	868.449	2	2	-0.3	24	0.0836322	CID2
		VAIIRTPPKSPATPK	2	T6; S10		0.66	868.449	2	2	0.12	24	0.0822996	CID2
		AGKSGTSTPTTPGSTAITPGTPPSYSSR	2			0.478	1412.63	2	1	0.45	24	0.170001	CID2
		AGKSGTSTPTTPGSTAITPGTPPSYSSR	2			0.478	1412.63	2	1	0.45	24	0.170001	CID2
		RAGKSGTSTPTTPGSTAITPGTPPSYSSR	2			0.528	994.12	3	2	0.39	24	0.176202	CID2
		VAIIRTPPKSPATPK	2	T6; S10	K9(Label); K15(Label)	0.66	874.469	2	2	-0.36	24	0.0918643	CID2
		AGKSGTSTPTTPGSTAITPGTPPSYSSR	2			0.517	942.086	3	1	-0.42	24	0.173527	CID2
		VGSLDNAHHVPGGGNVK	1	S3	K17(Label)	1.896	581.947	3	0	0.23	24	0.107473	CID2
		AGKSGTSTPTTPGSTAITPGTPPSYSSR	2			0.478	1412.63	2	1	0.71	24	0.187886	CID2
		VAIIRTPPKSPATPK	2	T6; S10		0.66	868.449	2	2	0.12	24	0.0925546	CID2
		VAIIRTPPKSPATPK	1	T6		1.541	552.646	3	2	-0.42	24	0.0528666	CID2
		TPHTPGTPK	2	T4; T7		0.336	548.217	2	0	-0.03	24	0.033125	CID2
		IPALQGSTK	1	S7	K9(Label)	1.759	500.762	2	0	-0.29	24	0.0580689	CID2
		IPALQGSTK	1	S7	K9(Label)	1.759	500.762	2	0	-0.29	24	0.0580689	CID2
		VGSLDNAHHVPGGGNVK	1	S3	K17(Label)	2.287	581.947	3	0	-0.82	23	0.10568	CID2
		TPHTPGTPK	1	T7		0.383	508.234	2	0	0.11	23	0.0622164	CID2
		VGSLDNAHHVPGGGNVK	1	S3	K17(Label)	1.511	581.948	3	0	0.96	23	0.124399	CID2
		AGKSGTSTPTTPGSTAITPGTPPSYSSR	3			0.262	968.741	3	1	-1.09	23	0.170934	CID2
		VAIIRTPPKSPATPK	2	T6; S10		0.631	579.302	3	2	0.46	23	0.111288	CID2
		VAIIRTPPKSPATPK	2	T6; S10		0.665	579.302	3	2	1.1	23	0.109867	CID2
		VAIIRTPPKSPATPK	2	T6; S10		0.64	868.449	2	2	0.26	23	0.121158	CID2
		VAIIRTPPKSPATPK	2	T6; S10		0.64	868.449	2	2	0.05	23	0.122587	CID2
		AGKSGTSTPTTPGSTAITPGTPPSYSSR	2	T21		0.446	942.086	3	1	-0.09	23	0.236465	CID2
		VAIIRTPPKSPATPK	1	T6		1.541	552.646	3	2	-1.09	22	0.0705776	CID2
		AGKSGTSTPTTPGSTAITPGTPPSYSSR	2			0.541	1412.62	2	1	-2.58	22	0.257626	CID2
		AGKSGTSTPTTPGSTAITPGTPPSYSSR	2	T21		0.446	942.087	3	1	0.49	22	0.265729	CID2
		TPPKSPATPK	1	S5	K4(Label); K10(Label)	1.617	558.298	2	1	-0.83	22	0.11777	CID2
		VGSLDNAHHVPGGGNVK	1	S3	K17(Label)	1.752	581.947	3	0	0.44	22	0.181448	CID2
		VAIIRTPPKSPATPK	2	T6; S10		0.631	579.301	3	2	-1.01	22	0.155372	CID2
RefSeq ID	Description	Peptide Sequence	Number of Phospho Sites	Phospho Sitesa	Other Modifications	SILAC Ratio (Lys6/Lys0)	Observed m/z	Charge	Number of Missed Cleavages	Mass Error [ppm]	Mascot Score	Exp Value	Activation Type
NP_006619.1	cAMP-regulated phosphoprotein 19 [Homo sapiens]	SAEVPEAASAEEQKEMEDK	1	S1	N-Term(Acetyl); K14(Label); M16(Oxidation); K19(Label)	1.561	1114.47	2	1	-0.05	53	0.000111029	CID2
		SAEVPEAASAEEQKEMEDK	1	S1	N-Term(Acetyl); K14(Label); M16(Oxidation); K19(Label)	1.561	1114.47	2	1	2.04	30	0.0260871	CID2
RefSeq ID	Description	Peptide Sequence	Number of Phospho Sites	Phospho Sitesa	Other Modifications	SILAC Ratio (Lys6/Lys0)	Observed m/z	Charge	Number of Missed Cleavages	Mass Error [ppm]	Mascot Score	Exp Value	Activation Type
NP_006608.1	nestin [Homo sapiens]	SAGQENLETLKSPETQAPLWTPEEINQGAMNPLEK	1		K11(Label); M30(Oxidation); K35(Label)	1.503	1320.3	3	1	-0.13	69	5.59718e-06	CID2
		SAGQENLETLKSPETQAPLWTPEEINQGAMNPLEK	1		K11(Label); M30(Oxidation); K35(Label)	1.503	1320.3	3	1	-0.87	67	1.03495e-05	CID2
		QEASTGQSPEDHASLAPPLSPDHSSLEAK	1	S20	N-Term(Gln->pyro-Glu); K29(Label)	1.733	1019.13	3	0	1.96	54	0.000196928	CID2
		SLEEDLETLK	1	S1		1.692	628.787	2	0	1.19	52	9.44849e-05	HCD2
		SAGQENLETLKSPETQAPLWTPEEINQGAMNPLEK	1		M30(Oxidation)	1.503	1316.29	3	1	1.17	48	0.00075969	CID2
		SLGEQDQMTLRPPEKVDLEPLK	1	S1	M8(Oxidation); K15(Label); K22(Label)	2.631	877.777	3	1	1.2	43	0.00132925	CID2
		RRSLGEQDQMTLRPPEK	1	S3	K17(Label)	0.39	709.688	3	2	0.3	43	0.00146616	CID2
		SAGQENLETLK	1	S1	K11(Label)	1.81	638.299	2	0	-0.83	41	0.00110729	HCD2
		SLGEQDQMTLRPPEK	1	S1		0.136	904.916	2	0	0.17	40	0.0028229	CID2
		SLGEQDQMTLRPPEK	1	S1		0.136	904.916	2	0	0.24	38	0.00397688	CID2
		SLGEQDQMTLRPPEK	1	S1	K15(Label)	1.522	605.62	3	0	0.31	37	0.00600819	HCD2
		SLGEQDQMTLRPPEK	1	S1		0.136	904.916	2	0	-0.5	36	0.00750112	CID2
		SLGEQDQMTLRPPEK	1	S1		0.136	904.917	2	0	0.71	36	0.00732053	CID2
		SLGEQDQMTLRPPEK	1	S1		0.136	904.917	2	0	0.44	34	0.0102549	CID2
		SLGEQDQMTLRPPEK	1	S1	K15(Label)	0.136	907.927	2	0	0.45	34	0.0125171	CID2
		GSPFQEEEGSALK	1	S2	K13(Label)	1.786	732.821	2	0	-0.23	33	0.00917228	CID2
		SLGEQDQMTLRPPEK	1	S1	K15(Label)	0.136	907.925	2	0	-0.76	33	0.0167707	CID2
		SLGEQDQMTLRPPEK	1	S1		0.136	904.916	2	0	0.24	32	0.0160156	CID2
		SLGEQDQMTLRPPEK	1	S1	K15(Label)	0.136	907.926	2	0	0.04	31	0.0245383	CID2
		SLGEQDQMTLRPPEKVDLEPLK	1	S1	M8(Oxidation); K15(Label); K22(Label)	0.296	877.777	3	1	0.85	30	0.0255485	CID2
		SAGQENLETLKSPETQAPLWTPEEINQGAMNPLEK	1		M30(Oxidation)	1.503	1316.29	3	1	1.72	30	0.0474853	CID2
		SAGQENLETLK	1	S1		1.771	635.29	2	0	0.11	30	0.0181467	CID1
		RRSLGEQDQMTLRPPEK	1	S3	K17(Label)	0.39	709.687	3	2	0.05	29	0.0408611	CID2
		RSLGEQDQMTLRPPEK	1	S2	K16(Label)	0.3	985.977	2	1	0.08	28	0.0477036	CID1
		SAGQENLETLK	1	S1		1.771	635.289	2	0	-0.66	27	0.0353994	CID1
		SLGEQDQMTLRPPEK	1	S1	M8(Oxidation); K15(Label)	1.904	915.923	2	0	-0.91	25	0.0831166	CID2
		RSLGEQDQMTLRPPEK	1	S2		0.3	982.967	2	1	0.45	25	0.10171	CID1
		SLGEQDQMTLRPPEK	1	S1	K15(Label)	0.363	907.926	2	0	-0.56	24	0.127984	CID2
		GSPFQEEEGSALK	1	S2	K13(Label)	1.786	732.821	2	0	-0.32	24	0.0791175	CID2
		RRSLGEQDQMTLRPPEK	1	S3		1.662	707.68	3	2	-0.31	23	0.171925	CID2
		SPETQAPLWTPEEINQGAMNPLEK	1		K24(Label)	1.525	922.765	3	0	0.51	22	0.254325	HCD1
		SPETQAPLWTPEEINQGAMNPLEK	1		K24(Label)	1.525	922.765	3	0	0.51	22	0.254325	HCD1
		SPETQAPLWTPEEINQGAMNPLEK	1	S1	K24(Label)	0.526	922.766	3	0	1.3	22	0.312899	HCD1
RefSeq ID	Description	Peptide Sequence	Number of Phospho Sites	Phospho Sitesa	Other Modifications	SILAC Ratio (Lys6/Lys0)	Observed m/z	Charge	Number of Missed Cleavages	Mass Error [ppm]	Mascot Score	Exp Value	Activation Type
NP_009057.1	transitional endoplasmic reticulum ATPase [Homo sapiens]	ASGADSKGDDLSTAILK	1	S2	N-Term(Acetyl); K7(Label); K17(Label)	1.711	891.93	2	1	-1.61	38	0.00502988	CID2
		ASGADSKGDDLSTAILK	1	S2	N-Term(Acetyl)	1.711	885.91	2	1	-1.29	32	0.0171051	CID2
RefSeq ID	Description	Peptide Sequence	Number of Phospho Sites	Phospho Sitesa	Other Modifications	SILAC Ratio (Lys6/Lys0)	Observed m/z	Charge	Number of Missed Cleavages	Mass Error [ppm]	Mascot Score	Exp Value	Activation Type
NP_001129487.1	annexin A2 isoform 2 [Homo sapiens]	LSLEGDHSTPPSAYGSVK	1	S16	K18(Label)	1.952	965.948	2	0	-0.47	78	6.09432e-07	CID1
		LSLEGDHSTPPSAYGSVK	1	S16		4.915	962.938	2	0	0.03	55	0.000108323	CID1
		LSLEGDHSTPPSAYGSVK	1	S16	K18(Label)	4.915	965.948	2	0	0.1	52	0.000229127	CID1
		LSLEGDHSTPPSAYGSVK	1	S16	K18(Label)	4.915	965.948	2	0	0.04	46	0.000824283	CID1
		LSLEGDHSTPPSAYGSVK	1	S16	K18(Label)	2.498	644.301	3	0	-0.35	42	0.00188689	CID2
		LSLEGDHSTPPSAYGSVK	1	S16	K18(Label)	1.952	965.948	2	0	0.23	39	0.00420557	CID1
		LSLEGDHSTPPSAYGSVK	1	S16		1.952	962.938	2	0	0.16	39	0.00373011	CID1
		LSLEGDHSTPPSAYGSVK	1		K18(Label)	0.535	644.301	3	0	-0.73	33	0.0175144	CID1
		LSLEGDHSTPPSAYGSVK	1		K18(Label)	0.535	644.301	3	0	-0.06	27	0.0637279	CID1
		LSLEGDHSTPPSAYGSVK	1		K18(Label)	0.535	644.301	3	0	-0.06	27	0.0647634	CID1
RefSeq ID	Description	Peptide Sequence	Number of Phospho Sites	Phospho Sitesa	Other Modifications	SILAC Ratio (Lys6/Lys0)	Observed m/z	Charge	Number of Missed Cleavages	Mass Error [ppm]	Mascot Score	Exp Value	Activation Type
NP_006462.1	myosin regulatory light chain 12A [Homo sapiens]	ATSNVFAMFDQSQIQEFK	1		K18(Label)	3.016	1088.99	2	0	1.35	71	2.59747e-06	CID2
		ATSNVFAMFDQSQIQEFK	1		K18(Label)	3.016	1088.99	2	0	1.35	71	2.59747e-06	CID2
		ATSNVFAMFDQSQIQEFK	1		K18(Label)	3.016	1088.99	2	0	0.45	35	0.00969975	CID2
		ATSNVFAMFDQSQIQEFK	1		K18(Label)	3.016	1088.99	2	0	0.45	35	0.00969975	CID2
RefSeq ID	Description	Peptide Sequence	Number of Phospho Sites	Phospho Sitesa	Other Modifications	SILAC Ratio (Lys6/Lys0)	Observed m/z	Charge	Number of Missed Cleavages	Mass Error [ppm]	Mascot Score	Exp Value	Activation Type
NP_612435.1	glucocorticoid-induced transcript 1 protein [Homo sapiens]	YASSPKPNNSYMFK	1	S4		1.644	857.371	2	0	0.37	31	0.0133829	CID2
		YASSPKPNNSYMFK	1	S4		1.644	857.371	2	0	0.37	31	0.0148439	CID2
		YASSPKPNNSYMFK	1	S10		1.644	857.37	2	0	-0.42	24	0.0728112	CID2
RefSeq ID	Description	Peptide Sequence	Number of Phospho Sites	Phospho Sitesa	Other Modifications	SILAC Ratio (Lys6/Lys0)	Observed m/z	Charge	Number of Missed Cleavages	Mass Error [ppm]	Mascot Score	Exp Value	Activation Type
NP_112552.1	heterogeneous nuclear ribonucleoprotein K isoform b [Homo sapiens]	GSYGDLGGPIITTQVTIPK	1			1.575	999.003	2	0	0.07	81	2.67531e-07	CID2
		IILDLISESPIK	1	S9	K12(Label)	0.419	713.899	2	0	0.1	71	1.08186e-06	CID2
		IILDLISESPIK	1	S9	K12(Label)	0.419	713.899	2	0	0.1	71	1.08186e-06	CID2
		GSYGDLGGPIITTQVTIPK	1		K19(Label)	0.506	1002.01	2	0	0.68	70	2.61078e-06	CID2
		GSYGDLGGPIITTQVTIPK	1		K19(Label)	1.575	1002.01	2	0	0.26	69	3.77372e-06	CID2
		IILDLISESPIK	1	S9		0.603	710.889	2	0	0.35	68	2.62535e-06	CID1
		IILDLISESPIK	1	S9	K12(Label)	0.603	713.899	2	0	0.1	65	3.6658e-06	CID1
		IILDLISESPIK	1	S9	K12(Label)	0.603	713.899	2	0	0.1	65	3.6658e-06	CID1
		IILDLISESPIK	1	S9		0.666	710.889	2	0	0.09	64	5.68064e-06	HCD1
		IIPTLEEGLQLPSPTATSQLPLESDAVECLNYQHYK	1		C29(Carbamidomethyl); K36(Label)	3.436	1381.01	3	0	0.09	63	1.76888e-05	CID1
		GSYGDLGGPIITTQVTIPK	1			1.575	999.003	2	0	-0.42	61	2.64762e-05	CID2
		IILDLISESPIK	1	S9	K12(Label)	0.419	713.899	2	0	0.52	56	3.82211e-05	CID2
		GSYGDLGGPIITTQVTIPK	1			0.647	999.003	2	0	0.19	54	0.000110303	CID1
		IILDLISESPIK	1	S9		0.419	710.888	2	0	-0.34	52	0.000103323	CID2
		IILDLISESPIK	1	S9		0.419	710.888	2	0	-0.34	52	0.000103323	CID2
		GSYGDLGGPIITTQVTIPK	1	Y3	K19(Label)	0.236	1002.01	2	0	0.07	52	0.000187136	CID1
		IILDLISESPIK	1	S9	K12(Label)	0.666	713.899	2	0	0.7	46	0.000386624	HCD1
		GSYGDLGGPIITTQVTIPK	1	Y3	K19(Label)	0.506	1002.01	2	0	-0.41	43	0.00142104	CID2
RefSeq ID	Description	Peptide Sequence	Number of Phospho Sites	Phospho Sitesa	Other Modifications	SILAC Ratio (Lys6/Lys0)	Observed m/z	Charge	Number of Missed Cleavages	Mass Error [ppm]	Mascot Score	Exp Value	Activation Type
NP_003007.2	serine/arginine-rich splicing factor 2 [Homo sapiens]	SYGRPPPDVEGMTSLK	1		N-Term(Acetyl); K16(Label)	1.535	931.429	2	0	0.31	37	0.00683015	HCD2
RefSeq ID	Description	Peptide Sequence	Number of Phospho Sites	Phospho Sitesa	Other Modifications	SILAC Ratio (Lys6/Lys0)	Observed m/z	Charge	Number of Missed Cleavages	Mass Error [ppm]	Mascot Score	Exp Value	Activation Type
NP_000994.1	60S acidic ribosomal protein P1 isoform 1 [Homo sapiens]	KEESEESDDDMGFGLFD	1	S7	K1(Label)	0.649	1018.38	2	1	-0.23	53	6.68548e-05	CID2
		KEESEESDDDMGFGLFD	1	S7		0.649	1015.37	2	1	-0.12	46	0.000292494	CID2
		KEESEESDDDMGFGLFD	1	S7	M11(Oxidation)	0.336	1023.36	2	1	-1.33	44	0.000148862	CID2
		KEESEESDDDMGFGLFD	1	S7	K1(Label)	0.556	1018.38	2	1	0.97	39	0.0018318	HCD1
		KEESEESDDDMGFGLFD	1	S7	K1(Label); M11(Oxidation)	0.43	1026.37	2	1	0.46	38	0.00130701	HCD1
		KEESEESDDDMGFGLFD	1	S7	K1(Label); M11(Oxidation)	0.43	1026.37	2	1	0.11	37	0.0015356	HCD1
		KEESEESDDDMGFGLFD	1	S7	K1(Label)	0.556	1018.38	2	1	0.01	33	0.00637856	HCD1
		KEESEESDDDMGFGLFD	1	S4	K1(Label)	0.649	1018.38	2	1	-0.65	30	0.0149026	CID2
		KEESEESDDDMGFGLFD	1	S7	M11(Oxidation)	0.336	1023.36	2	1	-0.08	30	0.0072651	CID2
		KEESEESDDDMGFGLFD	1	S7	K1(Label)	0.556	1018.38	2	1	0.43	28	0.0235562	HCD1
		KEESEESDDDMGFGLFD	1	S7	M11(Oxidation)	0.336	1023.36	2	1	0.58	26	0.0164643	CID2
		KEESEESDDDMGFGLFD	1	S7	M11(Oxidation)	0.336	1023.36	2	1	0.58	26	0.0164643	CID2
		KEESEESDDDMGFGLFD	1	S7		0.556	1015.37	2	1	0.78	26	0.0263141	HCD1
		KEESEESDDDMGFGLFD	1	S7		0.556	1015.37	2	1	0.9	24	0.0405617	HCD1
RefSeq ID	Description	Peptide Sequence	Number of Phospho Sites	Phospho Sitesa	Other Modifications	SILAC Ratio (Lys6/Lys0)	Observed m/z	Charge	Number of Missed Cleavages	Mass Error [ppm]	Mascot Score	Exp Value	Activation Type
NP_058525.1	microtubule-associated protein tau isoform 4 [Homo sapiens]	IGSLDNITHVPGGGNK	1	S3	K16(Label)	1.78	832.909	2	0	0	58	3.45315e-05	CID2
		IGSLDNITHVPGGGNK	1	S3	K16(Label)	1.644	832.909	2	0	-0.14	43	0.00107718	CID2
		TDHGAEIVYKSPVVSGDTSPR	3	S11; S15; S19		0.511	819.005	3	1	0.76	33	0.0153791	CID1
RefSeq ID	Description	Peptide Sequence	Number of Phospho Sites	Phospho Sitesa	Other Modifications	SILAC Ratio (Lys6/Lys0)	Observed m/z	Charge	Number of Missed Cleavages	Mass Error [ppm]	Mascot Score	Exp Value	Activation Type
NP_003555.1	transgelin-2 [Homo sapiens]	NFSDNQLQEGK	1	S3		0.531	680.282	2	0	-0.21	54	4.03481e-05	CID2
		NFSDNQLQEGK	1	S3		0.531	680.282	2	0	-0.12	51	6.64482e-05	CID2
		NFSDNQLQEGK	1	S3		0.531	680.282	2	0	-0.3	49	0.000115611	CID2
RefSeq ID	Description	Peptide Sequence	Number of Phospho Sites	Phospho Sitesa	Other Modifications	SILAC Ratio (Lys6/Lys0)	Observed m/z	Charge	Number of Missed Cleavages	Mass Error [ppm]	Mascot Score	Exp Value	Activation Type
NP_000356.1	triosephosphate isomerase isoform 1 [Homo sapiens]	QSLGELIGTLNAAK	1	S2	K14(Label)	2.009	750.891	2	0	-1.31	46	0.000657761	CID1
		QSLGELIGTLNAAK	1	S2	N-Term(Gln->pyro-Glu)	0.521	739.369	2	0	0.52	44	0.000723784	HCD1
		QSLGELIGTLNAAK	1	S2		2.009	747.882	2	0	0.55	30	0.0226006	CID1
RefSeq ID	Description	Peptide Sequence	Number of Phospho Sites	Phospho Sitesa	Other Modifications	SILAC Ratio (Lys6/Lys0)	Observed m/z	Charge	Number of Missed Cleavages	Mass Error [ppm]	Mascot Score	Exp Value	Activation Type
NP_001006934.1	transcription elongation factor A protein-like 3 [Homo sapiens]	GTDDSPKDSQEDLQER	1	S5		8.449	950.383	2	1	-1.18	55	5.46402e-05	CID2
		GTDDSPKDSQEDLQER	1	T2		8.449	950.383	2	1	-0.6	54	6.64661e-05	CID2
		GTDDSPKDSQEDLQER	1	S5	K7(Label)	8.449	953.393	2	1	-0.79	35	0.00653804	CID2
RefSeq ID	Description	Peptide Sequence	Number of Phospho Sites	Phospho Sitesa	Other Modifications	SILAC Ratio (Lys6/Lys0)	Observed m/z	Charge	Number of Missed Cleavages	Mass Error [ppm]	Mascot Score	Exp Value	Activation Type
NP_004385.1	death-associated protein 1 [Homo sapiens]	DKDDQEWESPSPPKPTVFISGVIAR	1	S11	K2(Label); K14(Label)	1.646	964.14	3	1	-0.46	60	4.17375e-05	CID2
		DKDDQEWESPSPPKPTVFISGVIAR	1	S11	K2(Label); K14(Label)	1.646	964.138	3	1	-2.3	48	0.000623002	CID2
		DKDDQEWESPSPPKPTVFISGVIAR	1	S11	K2(Label); K14(Label)	1.646	964.14	3	1	0.17	47	0.000828585	CID2
		DDQEWESPSPPKPTVFISGVIAR	1	S9	K12(Label)	0.568	881.094	3	0	0.86	43	0.00204766	CID1
		DKDDQEWESPSPPKPTVFISGVIAR	1	S11		1.646	960.127	3	1	0.35	42	0.00272658	CID2
		DKDDQEWESPSPPKPTVFISGVIAR	1	S11	K2(Label); K14(Label)	1.646	964.139	3	1	-1.03	42	0.00278001	CID2
		DKDDQEWESPSPPKPTVFISGVIAR	1	S11		1.646	960.126	3	1	-0.86	41	0.0039243	CID2
		DDQEWESPSPPKPTVFISGVIAR	1	T14		0.568	879.086	3	0	0.31	40	0.00401509	CID1
		DKDDQEWESPSPPKPTVFISGVIAR	1	S11		1.646	960.127	3	1	0.03	35	0.012897	CID2
		SSPPEGKLETK	1		N-Term(Acetyl); K7(Label); K11(Label)	1.781	653.82	2	1	-0.54	31	0.0120596	CID2
		DKDDQEWESPSPPKPTVFISGVIAR	1	S11		1.646	960.127	3	1	0.54	30	0.0494098	CID2
		DKDDQEWESPSPPKPTVFISGVIAR	1	S11		1.646	960.126	3	1	-1.05	24	0.174951	CID2
		DKDDQEWESPSPPKPTVFISGVIAR	1			1.869	720.348	4	1	1.9	24	0.179175	HCD1
		DKDDQEWESPSPPKPTVFISGVIAR	1			1.869	720.348	4	1	1.9	24	0.179175	HCD1
		DKDDQEWESPSPPKPTVFISGVIAR	1			1.869	720.348	4	1	1.9	24	0.182506	HCD1
RefSeq ID	Description	Peptide Sequence	Number of Phospho Sites	Phospho Sitesa	Other Modifications	SILAC Ratio (Lys6/Lys0)	Observed m/z	Charge	Number of Missed Cleavages	Mass Error [ppm]	Mascot Score	Exp Value	Activation Type
NP_001119523.1	hepatoma-derived growth factor isoform c [Homo sapiens]	KSCVEEPEPEPEAAEGDGDKK	1	S2	K1(Label); C3(Carbamidomethyl); K20(Label); K21(Label)	3.658	800.353	3	2	-1.04	62	2.72205e-05	CID2
		KSCVEEPEPEPEAAEGDGDKK	1	S2	K1(Label); C3(Carbamidomethyl); K20(Label); K21(Label)	3.658	800.353	3	2	0.1	52	0.000233676	CID2
		AGDLLEDSPK	1	S8		0.632	562.747	2	0	0.38	23	0.0509467	CID2
RefSeq ID	Description	Peptide Sequence	Number of Phospho Sites	Phospho Sitesa	Other Modifications	SILAC Ratio (Lys6/Lys0)	Observed m/z	Charge	Number of Missed Cleavages	Mass Error [ppm]	Mascot Score	Exp Value	Activation Type
NP_149131.1	caldesmon isoform 5 [Homo sapiens]	QKQEEESLGQVTDQVEVNAQNSVPDEEAK	1	S22	K2(Label); K29(Label)	1.764	1107.51	3	1	1.1	40	0.0040625	CID2
		QKQEEESLGQVTDQVEVNAQNSVPDEEAK	1	S22	K2(Label); K29(Label)	1.764	1107.51	3	1	0.44	37	0.00824975	CID2
		NLWEKQSVDK	1	S7		1.569	663.808	2	1	0.13	37	0.00345936	CID2
		RGSIGENQIKDEK	1	S3	K10(Label); K13(Label)	1.607	783.39	2	2	0.16	36	0.00553619	CID2
		VTSPTKV	1	S3		1.819	406.202	2	1	-0.27	31	0.0107962	CID2
		VTSPTKV	1	S3	K6(Label)	1.819	409.212	2	1	0.27	28	0.0283755	CID2
		RGSIGENQIKDEK	1	S3	K10(Label); K13(Label)	8.007	522.595	3	2	-0.51	25	0.0754032	CID2
		TPDGNKSPAPKPSDLRPGDVSSK	1	S7	K6(Label); K11(Label); K23(Label)	2.178	816.746	3	1	-0.79	22	0.178536	CID2
		GSSLKIEER	1	S3	K5(Label)	1.511	552.774	2	1	1.08	22	0.0832626	CID2
RefSeq ID	Description	Peptide Sequence	Number of Phospho Sites	Phospho Sitesa	Other Modifications	SILAC Ratio (Lys6/Lys0)	Observed m/z	Charge	Number of Missed Cleavages	Mass Error [ppm]	Mascot Score	Exp Value	Activation Type
NP_001135770.1	sequestosome-1 isoform 2 [Homo sapiens]	SRLTPVSPESSSTEEK	2	T4; S7	K16(Label)	1.502	950.407	2	1	-0.72	59	3.1245e-05	CID2
		SRLTPVSPESSSTEEK	2	T4; S7	K16(Label)	1.502	950.407	2	1	-0.59	58	4.02384e-05	CID2
RefSeq ID	Description	Peptide Sequence	Number of Phospho Sites	Phospho Sitesa	Other Modifications	SILAC Ratio (Lys6/Lys0)	Observed m/z	Charge	Number of Missed Cleavages	Mass Error [ppm]	Mascot Score	Exp Value	Activation Type
NP_056424.1	putative MAPK activating protein PM20,PM21 isoform 2 [Homo sapiens]	SKSPPKVPIVIQDDSLPAGPPPQIR	1			0.22	906.153	3	2	0.24	67	2.80126e-06	CID2
		SKSPPKVPIVIQDDSLPAGPPPQIR	1	S1	K2(Label); K6(Label)	0.22	910.166	3	2	-0.02	66	2.53117e-06	CID2
		ILGSASPEEEQEKPILDRPTR	1			0.66	815.739	3	0	0.25	59	4.19266e-05	CID2
		ILGSASPEEEQEKPILDRPTR	1	S6		0.66	815.739	3	0	0.25	57	6.67558e-05	CID2
		ILGSASPEEEQEKPILDRPTR	1		K13(Label)	0.66	817.744	3	0	-1.83	57	6.75842e-05	CID2
		SKSPPKVPIVIQDDSLPAGPPPQIR	1			0.22	906.152	3	2	-0.57	52	8.8275e-05	CID2
		SKSPPKVPIVIQDDSLPAGPPPQIR	1			0.22	906.152	3	2	-0.57	52	8.8275e-05	CID2
		ILGSASPEEEQEKPILDRPTR	1	S6		0.66	815.738	3	0	-0.94	50	0.000284726	CID2
		SKSPPKVPIVIQDDSLPAGPPPQIR	1			0.22	906.154	3	2	0.91	48	0.000234193	CID2
		ILGSASPEEEQEKPILDRPTR	1	S6	K13(Label)	0.66	817.747	3	0	1.16	38	0.00462085	CID2
		ILGSASPEEEQEKPILDRPTR	1	S6		0.66	815.739	3	0	0.03	37	0.00710525	CID2
		ILGSASPEEEQEKPILDRPTR	1	S6		0.66	815.739	3	0	0.33	36	0.00930052	CID2
		ILGSASPEEEQEKPILDRPTR	1		K13(Label)	0.66	817.745	3	0	-0.26	32	0.0202276	CID2
		ILGSASPEEEQEKPILDRPTR	1		K13(Label)	0.66	817.744	3	0	-2.21	30	0.0304442	CID2
		ILGSASPEEEQEKPILDRPTR	1		K13(Label)	0.66	817.745	3	0	-0.19	28	0.0463007	CID2
		ILGSASPEEEQEKPILDRPTR	1	S6	K13(Label)	0.66	817.745	3	0	-0.34	28	0.0515373	CID2
		ILGSASPEEEQEKPILDRPTR	1	T20	K13(Label)	0.66	817.745	3	0	-0.56	26	0.0691174	CID2
		ILGSASPEEEQEKPILDRPTR	1	S6	K13(Label)	0.66	817.746	3	0	0.78	24	0.122505	CID2
RefSeq ID	Description	Peptide Sequence	Number of Phospho Sites	Phospho Sitesa	Other Modifications	SILAC Ratio (Lys6/Lys0)	Observed m/z	Charge	Number of Missed Cleavages	Mass Error [ppm]	Mascot Score	Exp Value	Activation Type
NP_002023.2	ferritin heavy chain [Homo sapiens]	MGAPESGLAEYLFDKHTLGDSDNES	1	S25	M1(Oxidation); K15(Label)	0.59	929.06	3	1	0.73	29	0.0504896	CID2
		KMGAPESGLAEYLFDKHTLGDSDNES	1			0.452	964.42	3	2	0.72	27	0.0769443	CID2
		KMGAPESGLAEYLFDKHTLGDSDNES	1		K1(Label); K16(Label)	0.452	968.431	3	2	-1.74	23	0.178974	CID2
		KMGAPESGLAEYLFDKHTLGDSDNES	1			0.561	964.417	3	2	-2.26	18	0.64453	HCD2
RefSeq ID	Description	Peptide Sequence	Number of Phospho Sites	Phospho Sitesa	Other Modifications	SILAC Ratio (Lys6/Lys0)	Observed m/z	Charge	Number of Missed Cleavages	Mass Error [ppm]	Mascot Score	Exp Value	Activation Type
NP_149130.1	caldesmon isoform 4 [Homo sapiens]	QKQEEESLGQVTDQVEVNAQNSVPDEEAK	1	S22	K2(Label); K29(Label)	1.764	1107.51	3	1	1.1	40	0.0040625	CID2
		QKQEEESLGQVTDQVEVNAQNSVPDEEAK	1	S22	K2(Label); K29(Label)	1.764	1107.51	3	1	0.44	37	0.00824975	CID2
		NLWEKQSVDK	1	S7		1.569	663.808	2	1	0.13	37	0.00345936	CID2
		VTSPTKV	1	S3		1.819	406.202	2	1	-0.27	31	0.0107962	CID2
		VTSPTKV	1	S3	K6(Label)	1.819	409.212	2	1	0.27	28	0.0283755	CID2
		TPDGNKSPAPKPSDLRPGDVSSK	1	S7	K6(Label); K11(Label); K23(Label)	2.178	816.746	3	1	-0.79	22	0.178536	CID2
		GSSLKIEER	1	S3	K5(Label)	1.511	552.774	2	1	1.08	22	0.0832626	CID2
RefSeq ID	Description	Peptide Sequence	Number of Phospho Sites	Phospho Sitesa	Other Modifications	SILAC Ratio (Lys6/Lys0)	Observed m/z	Charge	Number of Missed Cleavages	Mass Error [ppm]	Mascot Score	Exp Value	Activation Type
NP_001124146.1	calumenin isoform b precursor [Homo sapiens]	VHNDAQSFDYDHDAFLGAEEAK	1	S7	K22(Label)	5.428	855.694	3	0	0.22	62	2.02144e-05	CID2
		VHNDAQSFDYDHDAFLGAEEAK	1			1.566	1280.03	2	0	1.47	56	6.17365e-05	HCD1
		VHNDAQSFDYDHDAFLGAEEAK	1	S7	K22(Label)	2.101	1283.04	2	0	-0.48	55	9.86336e-05	CID2
		VHNDAQSFDYDHDAFLGAEEAK	1	S7		5.428	853.684	3	0	-2.86	53	0.000132168	CID2
		VHNDAQSFDYDHDAFLGAEEAK	1	S7		1.608	1280.03	2	0	0.7	52	0.000150796	CID1
		VHNDAQSFDYDHDAFLGAEEAK	1	S7	K22(Label)	1.826	855.693	3	0	-1.2	47	0.000597045	CID2
		VHNDAQSFDYDHDAFLGAEEAK	1	S7	K22(Label)	1.608	1283.04	2	0	0.18	45	0.00107438	CID1
		VHNDAQSFDYDHDAFLGAEEAK	1	S7	K22(Label)	1.826	855.695	3	0	1.37	44	0.00117073	CID2
		VHNDAQSFDYDHDAFLGAEEAK	1	S7	K22(Label)	1.826	855.694	3	0	1.01	42	0.00193266	CID2
		VHNDAQSFDYDHDAFLGAEEAK	1	S7	K22(Label)	1.826	855.694	3	0	0.44	41	0.00221899	CID2
RefSeq ID	Description	Peptide Sequence	Number of Phospho Sites	Phospho Sitesa	Other Modifications	SILAC Ratio (Lys6/Lys0)	Observed m/z	Charge	Number of Missed Cleavages	Mass Error [ppm]	Mascot Score	Exp Value	Activation Type
NP_065090.1	PEST proteolytic signal-containing nuclear protein [Homo sapiens]	TLSVAAAFNEDEDSEPEEMPPEAK	1	S14		0.403	1343.56	2	0	0.4	49	0.000429443	CID2
RefSeq ID	Description	Peptide Sequence	Number of Phospho Sites	Phospho Sitesa	Other Modifications	SILAC Ratio (Lys6/Lys0)	Observed m/z	Charge	Number of Missed Cleavages	Mass Error [ppm]	Mascot Score	Exp Value	Activation Type
NP_001002032.1	hematological and neurological expressed 1 protein isoform 2 [Homo sapiens]	RNSSEASSGDFLDLK	1	S4	K15(Label)	0.58	571.259	3	1	-0.1	63	1.375e-05	CID1
		RNSSEASSGDFLDLK	1	S4	K15(Label)	0.58	571.259	3	1	-0.1	63	1.375e-05	CID1
		NSSEASSGDFLDLK	1	S2	K14(Label)	6.279	778.335	2	0	0.9	60	1.99359e-05	CID1
		RNSSEASSGDFLDLK	1			0.58	569.252	3	1	-0.11	57	4.03129e-05	CID1
		RNSSEASSGDFLDLK	1	S4	K15(Label)	0.58	571.259	3	1	-0.1	56	6.74996e-05	CID1
		RNSSEASSGDFLDLK	1	S4	K15(Label)	0.58	571.259	3	1	-0.1	56	6.74996e-05	CID1
		RNSSEASSGDFLDLK	1			0.58	569.252	3	1	-0.54	54	7.21013e-05	CID1
		RNSSEASSGDFLDLK	1	S4		0.58	569.252	3	1	-0.33	53	9.62554e-05	CID1
		RNSSEASSGDFLDLK	1	S4		0.58	569.252	3	1	-0.33	53	9.62554e-05	CID1
		RNSSEASSGDFLDLK	1	S3	K15(Label)	0.584	856.385	2	1	-0.27	49	0.000309308	CID2
		RNSSEASSGDFLDLK	1	S4	K15(Label)	0.58	571.259	3	1	0	49	0.000368529	CID1
		RNSSEASSGDFLDLK	1	S4	K15(Label)	0.58	571.259	3	1	0	49	0.000368529	CID1
		RNSSEASSGDFLDLK	1	S3	K15(Label)	0.158	856.386	2	1	0.87	43	0.00107069	CID2
		VLRPPGGGSNFSLGFDEPTEQPVRK	1	S12	K25(Label)	2.549	924.126	3	1	-1.1	29	0.0373799	CID2
		VLRPPGGGSNFSLGFDEPTEQPVRK	1	S12	K25(Label)	2.549	924.126	3	1	-1.17	23	0.139645	CID2
		VLRPPGGGSNFSLGFDEPTEQPVRK	1		K25(Label)	2.549	924.127	3	1	0.02	23	0.16484	CID2
		VLRPPGGGSNFSLGFDEPTEQPVRK	1		K25(Label)	2.549	924.127	3	1	0.02	23	0.16484	CID2
RefSeq ID	Description	Peptide Sequence	Number of Phospho Sites	Phospho Sitesa	Other Modifications	SILAC Ratio (Lys6/Lys0)	Observed m/z	Charge	Number of Missed Cleavages	Mass Error [ppm]	Mascot Score	Exp Value	Activation Type
NP_001172007.1	rho GDP-dissociation inhibitor 1 isoform b [Homo sapiens]	SIQEIQELDKDDESLR	1	S1		1.642	999.457	2	1	-0.24	80	2.56459e-07	CID2
		SIQEIQELDKDDESLR	1	S1	K10(Label)	1.642	1002.47	2	1	-0.29	74	1.01993e-06	CID2
		SIQEIQELDKDDESLR	1	S1	K10(Label)	1.642	1002.47	2	1	0.56	73	1.38974e-06	CID2
		SIQEIQELDKDDESLR	1	S1		1.642	999.457	2	1	0	53	0.000150565	CID2
		SIQEIQELDKDDESLR	1	S1	K10(Label)	2.018	668.647	3	1	-0.09	25	0.0895616	CID2
		SIQEIQELDKDDESLR	1	S1	K10(Label)	2.018	668.647	3	1	0.09	23	0.129392	CID2
RefSeq ID	Description	Peptide Sequence	Number of Phospho Sites	Phospho Sitesa	Other Modifications	SILAC Ratio (Lys6/Lys0)	Observed m/z	Charge	Number of Missed Cleavages	Mass Error [ppm]	Mascot Score	Exp Value	Activation Type
NP_002036.1	neuromodulin isoform 2 [Homo sapiens]	ASTDNSPSSKAEDAPAKEEPK	1		K10(Label); K17(Label); K21(Label)	6.638	753.017	3	2	0.01	40	0.00351615	CID2
		ASTDNSPSSKAEDAPAKEEPK	1			6.638	746.997	3	2	0.32	29	0.044581	CID2
RefSeq ID	Description	Peptide Sequence	Number of Phospho Sites	Phospho Sitesa	Other Modifications	SILAC Ratio (Lys6/Lys0)	Observed m/z	Charge	Number of Missed Cleavages	Mass Error [ppm]	Mascot Score	Exp Value	Activation Type
NP_005753.1	transcription intermediary factor 1-beta [Homo sapiens]	AASAAAASAAAASAASGSPGPGEGSAGGEK	1	S16	N-Term(Acetyl)	0.652	1255.05	2	0	0.59	103	1.69907e-09	CID2
		AASAAAASAAAASAASGSPGPGEGSAGGEK	1	S16	N-Term(Acetyl)	0.652	1255.05	2	0	0.59	103	1.69907e-09	CID2
		AASAAAASAAAASAASGSPGPGEGSAGGEK	1	S18	N-Term(Acetyl)	3.028	837.032	3	0	-0.9	93	1.45408e-08	CID2
		QGSGSSQPMEVQEGYGFGSGDDPYSSAEPHVSGVK	1		M9(Oxidation)	1.538	1218.51	3	0	1.61	77	6.9285e-07	CID2
		AASAAAASAAAASAASGSPGPGEGSAGGEK	1	S18	N-Term(Acetyl)	0.652	1255.05	2	0	1.27	76	7.42609e-07	CID2
		AASAAAASAAAASAASGSPGPGEGSAGGEKR	1		N-Term(Acetyl)	0.628	1333.1	2	1	0.82	75	1.4292e-06	CID2
		QGSGSSQPMEVQEGYGFGSGDDPYSSAEPHVSGVK	1		M9(Oxidation); K35(Label)	1.538	1220.51	3	0	1.21	74	1.43895e-06	CID2
		AASAAAASAAAASAASGSPGPGEGSAGGEKR	1	S16	N-Term(Acetyl)	0.628	1333.1	2	1	-0.28	74	1.81625e-06	CID2
		AASAAAASAAAASAASGSPGPGEGSAGGEK	1	S25	N-Term(Acetyl); K30(Label)	3.028	839.039	3	0	-0.52	72	2.26038e-06	CID2
		QGSGSSQPMEVQEGYGFGSGDDPYSSAEPHVSGVK	1		K35(Label)	1.953	1215.18	3	0	-0.21	71	3.91345e-06	CID2
		AASAAAASAAAASAASGSPGPGEGSAGGEK	1	S18	N-Term(Acetyl); K30(Label)	3.028	839.039	3	0	-0.82	70	3.19048e-06	CID2
		AASAAAASAAAASAASGSPGPGEGSAGGEK	1	S18	N-Term(Acetyl); K30(Label)	3.028	839.038	3	0	-2.34	69	3.99721e-06	CID2
		AASAAAASAAAASAASGSPGPGEGSAGGEK	1	S18	N-Term(Acetyl)	3.028	837.033	3	0	0.56	66	7.4737e-06	CID2
		AASAAAASAAAASAASGSPGPGEGSAGGEK	1	S18	N-Term(Acetyl)	3.028	837.032	3	0	-0.9	63	1.58339e-05	CID2
		AASAAAASAAAASAASGSPGPGEGSAGGEKR	1	S16	N-Term(Acetyl)	0.628	1333.1	2	1	0.36	63	2.40704e-05	CID2
		QGSGSSQPMEVQEGYGFGSGDDPYSSAEPHVSGVK	1	Y15	M9(Oxidation); K35(Label)	1.616	1220.51	3	0	1.41	62	2.24797e-05	CID2
		AASAAAASAAAASAASGSPGPGEGSAGGEK	1	S18	N-Term(Acetyl)	3.028	837.033	3	0	0.35	60	3.01107e-05	CID2
		QGSGSSQPMEVQEGYGFGSGDDPYSSAEPHVSGVK	1		M9(Oxidation); K35(Label)	1.508	1220.51	3	0	-0.19	59	5.24072e-05	CID2
		QGSGSSQPMEVQEGYGFGSGDDPYSSAEPHVSGVK	1		M9(Oxidation); K35(Label)	1.508	1220.51	3	0	-0.19	59	5.36279e-05	CID2
		AASAAAASAAAASAASGSPGPGEGSAGGEK	1		N-Term(Acetyl)	3.028	837.032	3	0	-0.53	57	5.6662e-05	CID2
		AASAAAASAAAASAASGSPGPGEGSAGGEK	1	S18	N-Term(Acetyl)	3.028	837.034	3	0	1.95	56	7.2635e-05	CID2
		AASAAAASAAAASAASGSPGPGEGSAGGEK	1	S18	N-Term(Acetyl)	0.652	1255.05	2	0	0.11	56	8.59287e-05	CID2
		QGSGSSQPMEVQEGYGFGSGDDPYSSAEPHVSGVK	1		M9(Oxidation); K35(Label)	1.508	1220.51	3	0	-0.59	51	0.000310238	CID2
		AASAAAASAAAASAASGSPGPGEGSAGGEK	1	S18	N-Term(Acetyl)	3.028	837.033	3	0	-0.38	50	0.000319113	CID2
		AASAAAASAAAASAASGSPGPGEGSAGGEK	1	S18	N-Term(Acetyl)	0.652	1255.05	2	0	0.4	44	0.00122231	CID2
		AASAAAASAAAASAASGSPGPGEGSAGGEK	1	S18	N-Term(Acetyl)	0.652	1255.05	2	0	0.4	44	0.0012711	CID2
		AASAAAASAAAASAASGSPGPGEGSAGGEKR	1	S18	N-Term(Acetyl); K30(Label)	0.628	1336.11	2	1	0.87	43	0.00209216	CID2
		AASAAAASAAAASAASGSPGPGEGSAGGEK	1	S18	N-Term(Acetyl); K30(Label)	0.652	1258.06	2	0	-0.13	41	0.00270744	CID2
		AASAAAASAAAASAASGSPGPGEGSAGGEK	1		N-Term(Acetyl); K30(Label)	0.414	839.039	3	0	-0.09	38	0.00503531	CID2
		AASAAAASAAAASAASGSPGPGEGSAGGEK	1		N-Term(Acetyl); K30(Label)	0.414	839.039	3	0	-0.09	38	0.00605377	CID2
		QGSGSSQPMEVQEGYGFGSGDDPYSSAEPHVSGVK	1		K35(Label)	1.953	1215.18	3	0	-0.01	36	0.0117949	CID2
		VSLERLDLDLTADSQPPVFK	1	S2		2.992	775.059	3	1	2	36	0.00801699	CID2
		QGSGSSQPMEVQEGYGFGSGDDPYSSAEPHVSGVK	1		M9(Oxidation); K35(Label)	1.538	1220.51	3	0	0.71	33	0.0197985	CID2
		VSLERLDLDLTADSQPPVFK	1	S2	K20(Label)	2.992	777.064	3	1	-0.04	33	0.0137595	CID2
		AASAAAASAAAASAASGSPGPGEGSAGGEK	1		N-Term(Acetyl)	0.476	837.031	3	0	-2.28	32	0.0177878	CID2
		AASAAAASAAAASAASGSPGPGEGSAGGEK	1		N-Term(Acetyl); K30(Label)	3.028	839.039	3	0	-0.31	32	0.022571	CID2
		VSLERLDLDLTADSQPPVFK	1	S2	K20(Label)	3.952	777.065	3	1	0.74	32	0.0209384	CID1
		AASAAAASAAAASAASGSPGPGEGSAGGEKR	1		N-Term(Acetyl)	2.741	889.067	3	1	-0.04	29	0.0495333	CID2
		AASAAAASAAAASAASGSPGPGEGSAGGEKR	1		N-Term(Acetyl)	2.741	889.067	3	1	-0.04	29	0.0498766	CID2
		VSLERLDLDLTADSQPPVFK	1	S2	K20(Label)	2.992	777.064	3	1	-0.04	29	0.0339316	CID2
		VSLERLDLDLTADSQPPVFK	1	S2	K20(Label)	2.992	777.064	3	1	-0.91	29	0.0405143	CID2
		AASAAAASAAAASAASGSPGPGEGSAGGEKR	1		N-Term(Acetyl)	2.741	889.067	3	1	-0.04	29	0.057266	CID2
		VSLERLDLDLTADSQPPVFK	1	S2	K20(Label)	1.664	777.062	3	1	-2.32	21	0.211095	CID2
RefSeq ID	Description	Peptide Sequence	Number of Phospho Sites	Phospho Sitesa	Other Modifications	SILAC Ratio (Lys6/Lys0)	Observed m/z	Charge	Number of Missed Cleavages	Mass Error [ppm]	Mascot Score	Exp Value	Activation Type
NP_005563.1	prelamin-A/C isoform 2 [Homo sapiens]	ASSHSSQTQGGGSVTK	1	S5		1.755	799.843	2	0	-0.97	98	3.21711e-09	CID2
		ASSHSSQTQGGGSVTK	1	S5		1.755	799.843	2	0	-0.97	98	3.21711e-09	CID2
		ASSHSSQTQGGGSVTK	1			1.755	799.844	2	0	-0.36	86	4.12159e-08	CID2
		ASSHSSQTQGGGSVTK	1			1.755	799.844	2	0	-0.36	86	4.12159e-08	CID2
		ASSHSSQTQGGGSVTK	1	S5		2.157	799.844	2	0	0.56	84	6.44614e-08	CID1
		ASSHSSQTQGGGSVTK	1	S5		2.157	799.844	2	0	0.56	84	6.44614e-08	CID1
		ASSHSSQTQGGGSVTK	1			1.789	799.844	2	0	0.56	79	2.14437e-07	CID2
		ASSHSSQTQGGGSVTK	1			1.789	799.844	2	0	0.56	79	2.14437e-07	CID2
		ASSHSSQTQGGGSVTK	1	S3		2.445	799.844	2	0	-0.2	78	2.96669e-07	CID2
		ASSHSSQTQGGGSVTK	1		K16(Label)	1.755	802.854	2	0	-0.58	77	4.16316e-07	CID2
		ASSHSSQTQGGGSVTK	1		K16(Label)	1.755	802.854	2	0	-0.58	77	4.16316e-07	CID2
		ASSHSSQTQGGGSVTK	1	S13	K16(Label)	1.575	802.854	2	0	0.18	74	8.23317e-07	CID2
		ASSHSSQTQGGGSVTK	1	S2	K16(Label)	1.789	802.854	2	0	-0.65	71	1.67646e-06	CID2
		ASSHSSQTQGGGSVTK	1		K16(Label)	2.445	802.854	2	0	-0.12	70	1.84847e-06	CID2
		ASSHSSQTQGGGSVTK	1		K16(Label)	2.445	802.854	2	0	-0.12	70	1.87418e-06	CID2
		ASSHSSQTQGGGSVTK	1	S13		2.156	799.844	2	0	-0.2	70	1.93318e-06	CID2
		ASSHSSQTQGGGSVTK	1	S13	K16(Label)	2.156	802.854	2	0	-0.04	65	5.7902e-06	CID2
		ASSHSSQTQGGGSVTK	1	S13		2.156	799.844	2	0	0.18	65	6.21153e-06	CID2
		ASSHSSQTQGGGSVTK	1		K16(Label)	1.789	802.854	2	0	0.26	63	9.25447e-06	CID2
		ASSHSSQTQGGGSVTK	1	S13		1.575	799.844	2	0	0.18	59	2.21921e-05	CID2
		ASSHSSQTQGGGSVTK	2			1.525	839.827	2	0	-0.28	54	4.4298e-05	CID2
		ASSHSSQTQGGGSVTK	2		K16(Label)	1.525	842.837	2	0	-0.34	39	0.00208318	CID2
		ASSHSSQTQGGGSVTK	1	S5	K16(Label)	2.157	802.855	2	0	1.71	37	0.00349861	CID1
		ASSHSSQTQGGGSVTK	1			1.747	799.844	2	0	-0.43	35	0.00586225	HCD2
		ASSHSSQTQGGGSVTK	1	S13		1.63	533.565	3	0	0.21	32	0.0119667	CID2
		ASSHSSQTQGGGSVTK	1		K16(Label)	2.445	802.855	2	0	0.95	30	0.0186402	CID2
		ASSHSSQTQGGGSVTK	1		K16(Label)	2.445	802.855	2	0	0.95	30	0.0186402	CID2
		ASSHSSQTQGGGSVTK	2		K16(Label)	1.571	842.837	2	0	0.23	30	0.0144436	CID1
		ASSHSSQTQGGGSVTK	1		K16(Label)	2.458	802.854	2	0	0.34	25	0.0551394	CID2
		ASSHSSQTQGGGSVTK	1		K16(Label)	2.458	802.854	2	0	0.34	25	0.0551394	CID2
		ASSHSSQTQGGGSVTKK	1	S13	K16(Label); K17(Label)	1.58	580.277	3	1	-0.04	24	0.0962809	CID2
		ASSHSSQTQGGGSVTK	2	S5; S13	K16(Label)	1.525	842.837	2	0	-0.71	24	0.0623866	CID2
RefSeq ID	Description	Peptide Sequence	Number of Phospho Sites	Phospho Sitesa	Other Modifications	SILAC Ratio (Lys6/Lys0)	Observed m/z	Charge	Number of Missed Cleavages	Mass Error [ppm]	Mascot Score	Exp Value	Activation Type
NP_006704.3	activated RNA polymerase II transcriptional coactivator p15 [Homo sapiens]	QSSSSRDDNMFQIGK	1		N-Term(Gln->pyro-Glu); M10(Oxidation); K15(Label)	2.629	892.866	2	1	-0.51	40	0.0016614	CID2
		QSSSSRDDNMFQIGK	1		N-Term(Gln->pyro-Glu); M10(Oxidation); K15(Label)	2.629	892.866	2	1	-0.51	40	0.0016614	CID2
		QSSSSRDDNMFQIGK	1		N-Term(Gln->pyro-Glu); M10(Oxidation); K15(Label)	2.629	892.866	2	1	-0.03	35	0.00522072	CID2
		QSSSSRDDNMFQIGK	1		N-Term(Gln->pyro-Glu); M10(Oxidation); K15(Label)	2.629	892.866	2	1	-0.03	35	0.00522072	CID2
		QSSSSRDDNMFQIGK	1	S5	N-Term(Gln->pyro-Glu); M10(Oxidation); K15(Label)	2.629	892.866	2	1	-0.24	34	0.00585774	CID2
		QSSSSRDDNMFQIGK	1		N-Term(Gln->pyro-Glu); M10(Oxidation); K15(Label)	2.629	892.867	2	1	0.24	32	0.0108186	CID2
		QSSSSRDDNMFQIGK	1		N-Term(Gln->pyro-Glu); M10(Oxidation); K15(Label)	2.629	892.867	2	1	0.45	32	0.0109761	CID2
		QSSSSRDDNMFQIGK	1		N-Term(Gln->pyro-Glu); M10(Oxidation); K15(Label)	2.629	892.867	2	1	0.45	32	0.0109761	CID2
		QSSSSRDDNMFQIGK	1		N-Term(Gln->pyro-Glu); M10(Oxidation); K15(Label)	2.629	892.867	2	1	0.24	32	0.0109691	CID2
		QSSSSRDDNMFQIGK	1		N-Term(Gln->pyro-Glu); M10(Oxidation); K15(Label)	2.629	892.867	2	1	0.24	32	0.011173	CID2
		QSSSSRDDNMFQIGK	1		N-Term(Gln->pyro-Glu); M10(Oxidation); K15(Label)	2.629	892.867	2	1	0.45	32	0.0112577	CID2
		QSSSSRDDNMFQIGK	1		N-Term(Gln->pyro-Glu); M10(Oxidation); K15(Label)	2.629	892.867	2	1	0.45	32	0.0112577	CID2
		QSSSSRDDNMFQIGK	1		M10(Oxidation); K15(Label)	1.638	901.379	2	1	-0.34	31	0.0168598	CID2
		QSSSSRDDNMFQIGK	1		N-Term(Gln->pyro-Glu); M10(Oxidation)	2.629	889.856	2	1	0.23	27	0.0328495	CID2
		QSSSSRDDNMFQIGK	1		N-Term(Gln->pyro-Glu); M10(Oxidation)	2.629	889.856	2	1	0.23	27	0.0328495	CID2
		QSSSSRDDNMFQIGK	1		N-Term(Gln->pyro-Glu); M10(Oxidation)	2.629	889.856	2	1	0.23	27	0.0328495	CID2
		QSSSSRDDNMFQIGK	1		N-Term(Gln->pyro-Glu); M10(Oxidation)	2.629	889.856	2	1	0.23	27	0.0328495	CID2
		QSSSSRDDNMFQIGK	1		K15(Label)	2.175	893.381	2	1	-1.55	24	0.0873532	CID2
		QSSSSRDDNMFQIGK	1		K15(Label)	2.175	893.381	2	1	-1.55	24	0.0873532	CID2
		QSSSSRDDNMFQIGK	1		N-Term(Gln->pyro-Glu); M10(Oxidation); K15(Label)	2.629	892.867	2	1	0.38	24	0.0692546	CID2
		QSSSSRDDNMFQIGK	1		N-Term(Gln->pyro-Glu); M10(Oxidation); K15(Label)	2.629	892.867	2	1	0.38	24	0.0692546	CID2
		QSSSSRDDNMFQIGK	1		N-Term(Gln->pyro-Glu); M10(Oxidation)	2.629	889.857	2	1	0.44	23	0.0843936	CID2
RefSeq ID	Description	Peptide Sequence	Number of Phospho Sites	Phospho Sitesa	Other Modifications	SILAC Ratio (Lys6/Lys0)	Observed m/z	Charge	Number of Missed Cleavages	Mass Error [ppm]	Mascot Score	Exp Value	Activation Type
NP_733822.1	prelamin-A/C isoform 3 [Homo sapiens]	ASSHSSQTQGGGSVTK	1	S5		1.755	799.843	2	0	-0.97	98	3.21711e-09	CID2
		ASSHSSQTQGGGSVTK	1	S5		1.755	799.843	2	0	-0.97	98	3.21711e-09	CID2
		ASSHSSQTQGGGSVTK	1			1.755	799.844	2	0	-0.36	86	4.12159e-08	CID2
		ASSHSSQTQGGGSVTK	1			1.755	799.844	2	0	-0.36	86	4.12159e-08	CID2
		ASSHSSQTQGGGSVTK	1	S5		2.157	799.844	2	0	0.56	84	6.44614e-08	CID1
		ASSHSSQTQGGGSVTK	1	S5		2.157	799.844	2	0	0.56	84	6.44614e-08	CID1
		ASSHSSQTQGGGSVTK	1			1.789	799.844	2	0	0.56	79	2.14437e-07	CID2
		ASSHSSQTQGGGSVTK	1			1.789	799.844	2	0	0.56	79	2.14437e-07	CID2
		ASSHSSQTQGGGSVTK	1	S3		2.445	799.844	2	0	-0.2	78	2.96669e-07	CID2
		ASSHSSQTQGGGSVTK	1		K16(Label)	1.755	802.854	2	0	-0.58	77	4.16316e-07	CID2
		ASSHSSQTQGGGSVTK	1		K16(Label)	1.755	802.854	2	0	-0.58	77	4.16316e-07	CID2
		ASSHSSQTQGGGSVTK	1	S13	K16(Label)	1.575	802.854	2	0	0.18	74	8.23317e-07	CID2
		ASSHSSQTQGGGSVTK	1	S2	K16(Label)	1.789	802.854	2	0	-0.65	71	1.67646e-06	CID2
		ASSHSSQTQGGGSVTK	1		K16(Label)	2.445	802.854	2	0	-0.12	70	1.84847e-06	CID2
		ASSHSSQTQGGGSVTK	1		K16(Label)	2.445	802.854	2	0	-0.12	70	1.87418e-06	CID2
		ASSHSSQTQGGGSVTK	1	S13		2.156	799.844	2	0	-0.2	70	1.93318e-06	CID2
		ASSHSSQTQGGGSVTK	1	S13	K16(Label)	2.156	802.854	2	0	-0.04	65	5.7902e-06	CID2
		ASSHSSQTQGGGSVTK	1	S13		2.156	799.844	2	0	0.18	65	6.21153e-06	CID2
		ASSHSSQTQGGGSVTK	1		K16(Label)	1.789	802.854	2	0	0.26	63	9.25447e-06	CID2
		ASSHSSQTQGGGSVTK	1	S13		1.575	799.844	2	0	0.18	59	2.21921e-05	CID2
		ASSHSSQTQGGGSVTK	2			1.525	839.827	2	0	-0.28	54	4.4298e-05	CID2
		ASSHSSQTQGGGSVTK	2		K16(Label)	1.525	842.837	2	0	-0.34	39	0.00208318	CID2
		ASSHSSQTQGGGSVTK	1	S5	K16(Label)	2.157	802.855	2	0	1.71	37	0.00349861	CID1
		ASSHSSQTQGGGSVTK	1			1.747	799.844	2	0	-0.43	35	0.00586225	HCD2
		ASSHSSQTQGGGSVTK	1	S13		1.63	533.565	3	0	0.21	32	0.0119667	CID2
		ASSHSSQTQGGGSVTK	1		K16(Label)	2.445	802.855	2	0	0.95	30	0.0186402	CID2
		ASSHSSQTQGGGSVTK	1		K16(Label)	2.445	802.855	2	0	0.95	30	0.0186402	CID2
		ASSHSSQTQGGGSVTK	2		K16(Label)	1.571	842.837	2	0	0.23	30	0.0144436	CID1
		ASSHSSQTQGGGSVTK	1		K16(Label)	2.458	802.854	2	0	0.34	25	0.0551394	CID2
		ASSHSSQTQGGGSVTK	1		K16(Label)	2.458	802.854	2	0	0.34	25	0.0551394	CID2
		ASSHSSQTQGGGSVTKK	1	S13	K16(Label); K17(Label)	1.58	580.277	3	1	-0.04	24	0.0962809	CID2
		ASSHSSQTQGGGSVTK	2	S5; S13	K16(Label)	1.525	842.837	2	0	-0.71	24	0.0623866	CID2
RefSeq ID	Description	Peptide Sequence	Number of Phospho Sites	Phospho Sitesa	Other Modifications	SILAC Ratio (Lys6/Lys0)	Observed m/z	Charge	Number of Missed Cleavages	Mass Error [ppm]	Mascot Score	Exp Value	Activation Type
NP_068832.1	thymosin beta-15A [Homo sapiens]	TNTEEKNTLPSK	1	T3	K6(Label); K12(Label)	1.722	727.352	2	1	-0.44	48	0.000415589	CID2
		KTNTEEKNTLPSK	1	T4	K1(Label); K7(Label); K13(Label)	2.183	794.409	2	2	-0.62	30	0.0232175	CID2
RefSeq ID	Description	Peptide Sequence	Number of Phospho Sites	Phospho Sitesa	Other Modifications	SILAC Ratio (Lys6/Lys0)	Observed m/z	Charge	Number of Missed Cleavages	Mass Error [ppm]	Mascot Score	Exp Value	Activation Type
NP_001184222.1	dihydropyrimidinase-related protein 2 isoform 1 [Homo sapiens]	GLYDGPVCEVSVTPK	1	T13	C8(Carbamidomethyl); K15(Label)	0.618	853.895	2	0	1.29	75	9.50101e-07	HCD1
		GLYDGPVCEVSVTPK	1	T13	C8(Carbamidomethyl)	0.618	850.885	2	0	1.14	68	3.56655e-06	HCD1
		RASGKEALQNINDQSDR	1	S3	K5(Label)	1.7	663.314	3	2	-0.53	58	4.07533e-05	CID2
		RASGKEALQNINDQSDR	1	S3	K5(Label)	1.728	663.315	3	2	0.21	39	0.00310141	CID2
		GLYDGPVCEVSVTPK	1	T13	C8(Carbamidomethyl); K15(Label)	0.527	853.895	2	0	1.15	32	0.0176295	HCD2
		GLYDGPVCEVSVTPK	1	T13	C8(Carbamidomethyl)	0.527	850.884	2	0	0.35	31	0.0179556	HCD2
		RASGKEALQNINDQSDR	1	S3	K5(Label)	1.597	663.315	3	2	0.3	31	0.0220176	CID2
		GLYDGPVCEVSVTPK	1	T13	C8(Carbamidomethyl)	0.527	850.884	2	0	0.71	29	0.0273811	HCD2
RefSeq ID	Description	Peptide Sequence	Number of Phospho Sites	Phospho Sitesa	Other Modifications	SILAC Ratio (Lys6/Lys0)	Observed m/z	Charge	Number of Missed Cleavages	Mass Error [ppm]	Mascot Score	Exp Value	Activation Type
NP_057441.1	LIM domain and actin-binding protein 1 isoform 2 [Homo sapiens]	KISENSYSLDDLEIGPGQLSSSTFDSEKNESR	1		K1(Label); K28(Label)	4.355	1208.89	3	2	-0.23	107	9.54398e-10	CID2
		KISENSYSLDDLEIGPGQLSSSTFDSEKNESR	1		K1(Label); K28(Label)	6.771	1208.89	3	2	0.99	105	1.34841e-09	CID2
		KISENSYSLDDLEIGPGQLSSSTFDSEKNESR	1		K1(Label); K28(Label)	3.796	1208.89	3	2	1.09	96	1.0254e-08	CID2
		KISENSYSLDDLEIGPGQLSSSTFDSEKNESR	1	S3	K1(Label); K28(Label)	6.771	1208.89	3	2	0.38	94	1.63238e-08	CID2
		KISENSYSLDDLEIGPGQLSSSTFDSEKNESR	1			3.796	1204.88	3	2	1.08	92	3.22746e-08	CID2
		KISENSYSLDDLEIGPGQLSSSTFDSEKNESR	1		K1(Label); K28(Label)	4.355	1208.89	3	2	0.78	91	3.6556e-08	CID2
		KISENSYSLDDLEIGPGQLSSSTFDSEKNESR	1		K1(Label); K28(Label)	6.771	1208.89	3	2	0.78	85	1.53447e-07	CID2
		KISENSYSLDDLEIGPGQLSSSTFDSEKNESR	1	S3		4.355	1204.88	3	2	1.79	84	1.7308e-07	CID2
		SQDVELWEGEVVK	1	S1	K13(Label)	1.758	802.371	2	0	0.56	81	2.05388e-07	CID1
		KISENSYSLDDLEIGPGQLSSSTFDSEKNESR	1			3.796	1204.88	3	2	1.49	77	8.53564e-07	CID2
		KISENSYSLDDLEIGPGQLSSSTFDSEKNESR	1			6.771	1204.88	3	2	-0.44	76	1.12979e-06	CID2
		KISENSYSLDDLEIGPGQLSSSTFDSEK	1		K1(Label); K28(Label)	4.778	1046.82	3	1	0.11	76	1.08802e-06	CID2
		KISENSYSLDDLEIGPGQLSSSTFDSEK	1	S3	K1(Label); K28(Label)	4.778	1046.82	3	1	-0.83	76	1.3475e-06	CID2
		KISENSYSLDDLEIGPGQLSSSTFDSEK	1		K1(Label); K28(Label)	4.778	1046.82	3	1	0.11	76	1.30207e-06	CID2
		KISENSYSLDDLEIGPGQLSSSTFDSEK	1	S3	K1(Label); K28(Label)	3.816	1046.82	3	1	-0.59	73	2.54695e-06	CID2
		KISENSYSLDDLEIGPGQLSSSTFDSEKNESR	1		K1(Label); K28(Label)	3.916	1208.89	3	2	-1.74	72	2.53462e-06	CID2
		KISENSYSLDDLEIGPGQLSSSTFDSEK	1	S3	K1(Label); K28(Label)	3.674	1046.82	3	1	-2.46	72	3.16453e-06	CID2
		KISENSYSLDDLEIGPGQLSSSTFDSEK	1	S3	K1(Label); K28(Label)	3.674	1046.82	3	1	-2.46	72	3.16453e-06	CID2
		KISENSYSLDDLEIGPGQLSSSTFDSEK	1	S3	K1(Label); K28(Label)	3.674	1046.82	3	1	-2.46	72	3.16453e-06	CID2
		KISENSYSLDDLEIGPGQLSSSTFDSEK	1	S3	K1(Label); K28(Label)	3.674	1046.82	3	1	-2.46	72	3.16453e-06	CID2
		KISENSYSLDDLEIGPGQLSSSTFDSEK	1		K1(Label); K28(Label)	4.096	1046.82	3	1	-0.48	71	3.82866e-06	CID2
		KISENSYSLDDLEIGPGQLSSSTFDSEK	1		K1(Label); K28(Label)	4.778	1046.82	3	1	0.69	70	4.40795e-06	CID2
		KISENSYSLDDLEIGPGQLSSSTFDSEK	1		K1(Label); K28(Label)	4.778	1046.82	3	1	0.69	70	4.40795e-06	CID2
		SQDVELWEGEVVK	1	S1	K13(Label)	1.593	802.371	2	0	0.56	70	2.48642e-06	CID2
		ASSLSESSPPK	1	S7	K11(Label)	0.621	588.268	2	0	0.19	69	1.38958e-06	CID2
		KISENSYSLDDLEIGPGQLSSSTFDSEK	1	S6		3.674	1042.81	3	1	-0.72	69	5.28601e-06	CID2
		KISENSYSLDDLEIGPGQLSSSTFDSEK	1	S3	K1(Label); K28(Label)	5.023	1046.82	3	1	0.34	67	9.48521e-06	CID1
		KISENSYSLDDLEIGPGQLSSSTFDSEKNESR	1		K1(Label); K28(Label)	3.796	1208.89	3	2	0.89	66	1.05429e-05	CID2
		SKEGHSLEMENENLVENGADSDEDDNSFLK	1	S21		0.629	1144.81	3	1	1.35	66	1.08068e-05	CID2
		KISENSYSLDDLEIGPGQLSSSTFDSEK	1			3.816	1042.81	3	1	-0.37	63	1.91613e-05	CID2
		EGHSLEMENENLVENGADSDEDDNSFLK	1	S19	M7(Oxidation); K28(Label)	0.558	1080.44	3	0	1.13	63	1.4488e-05	CID2
		KISENSYSLDDLEIGPGQLSSSTFDSEK	1		K1(Label); K28(Label)	3.674	1046.82	3	1	2.09	62	2.73097e-05	CID2
		KISENSYSLDDLEIGPGQLSSSTFDSEK	1		K1(Label); K28(Label)	3.674	1046.82	3	1	2.09	62	2.73727e-05	CID2
		KISENSYSLDDLEIGPGQLSSSTFDSEK	1		K1(Label); K28(Label)	3.674	1046.82	3	1	0.92	62	3.19188e-05	CID2
		SQDVELWEGEVVK	1	S1		1.593	799.361	2	0	0.32	62	1.46027e-05	CID2
		SQDVELWEGEVVK	1	S1	K13(Label)	1.758	802.372	2	0	0.78	61	1.76529e-05	CID1
		KISENSYSLDDLEIGPGQLSSSTFDSEKNESR	1			4.831	1204.88	3	2	0.17	61	4.3236e-05	CID2
		KISENSYSLDDLEIGPGQLSSSTFDSEK	1	S3	K1(Label); K28(Label)	4.778	1046.82	3	1	0.34	61	4.18839e-05	CID2
		SQDVELWEGEVVK	1	S1		1.593	799.359	2	0	-2.12	60	1.70455e-05	CID2
		KISENSYSLDDLEIGPGQLSSSTFDSEK	1	S3		4.778	1042.81	3	1	0.45	60	3.99254e-05	CID2
		KISENSYSLDDLEIGPGQLSSSTFDSEK	1			4.778	1042.81	3	1	0.45	60	4.55249e-05	CID2
		KISENSYSLDDLEIGPGQLSSSTFDSEK	1			4.778	1042.81	3	1	0.45	60	4.55249e-05	CID2
		SQDVELWEGEVVK	1	S1		1.758	799.362	2	0	0.7	59	2.48576e-05	CID1
		KISENSYSLDDLEIGPGQLSSSTFDSEK	1			4.778	1042.81	3	1	0.68	59	4.98284e-05	CID2
		KISENSYSLDDLEIGPGQLSSSTFDSEK	1			4.778	1042.81	3	1	0.33	57	7.57978e-05	CID2
		KISENSYSLDDLEIGPGQLSSSTFDSEK	1		K1(Label); K28(Label)	3.816	1046.82	3	1	-0.48	57	0.000101402	CID2
		KISENSYSLDDLEIGPGQLSSSTFDSEK	1	S3	K1(Label); K28(Label)	4.778	1046.82	3	1	1.51	56	0.000108522	CID2
		SQDVELWEGEVVK	1	S1	K13(Label)	1.593	802.371	2	0	-0.51	56	5.63726e-05	CID2
		KISENSYSLDDLEIGPGQLSSSTFDSEK	1	S3	K1(Label); K28(Label)	4.778	1046.82	3	1	1.51	56	0.000128386	CID2
		KISENSYSLDDLEIGPGQLSSSTFDSEK	1	S3	K1(Label); K28(Label)	4.778	1046.82	3	1	1.51	56	0.000128386	CID2
		KISENSYSLDDLEIGPGQLSSSTFDSEK	1		K1(Label); K28(Label)	5.023	1046.82	3	1	1.97	56	0.000128736	CID1
		KISENSYSLDDLEIGPGQLSSSTFDSEK	1	S3	K1(Label); K28(Label)	4.096	1046.82	3	1	0.34	54	0.000204667	CID2
		KISENSYSLDDLEIGPGQLSSSTFDSEK	1	S3		4.778	1042.81	3	1	-0.96	53	0.000194323	CID2
		SQDVELWEGEVVK	1	S1		1.593	799.362	2	0	0.86	51	0.000183848	CID2
		KISENSYSLDDLEIGPGQLSSSTFDSEK	1		K1(Label); K28(Label)	4.778	1046.82	3	1	1.16	50	0.000417427	CID2
		EGHSLEMENENLVENGADSDEDDNSFLK	1	S19	M7(Oxidation)	0.558	1078.43	3	0	0.68	48	0.00044401	CID2
		SRPFTVAASFQSTSVKSPK	1	S17	K16(Label); K19(Label)	1.73	1059.04	2	1	-0.34	47	0.000578175	CID2
		KISENSYSLDDLEIGPGQLSSSTFDSEK	1		K1(Label); K28(Label)	5.099	1569.73	2	1	1.61	47	0.000874537	CID2
		KISENSYSLDDLEIGPGQLSSSTFDSEK	1		K1(Label); K28(Label)	5.099	1569.73	2	1	1.61	47	0.000890796	CID2
		ISENSYSLDDLEIGPGQLSSSTFDSEK	1		K27(Label)	10.251	1002.11	3	0	0.07	43	0.00229805	HCD1
		KGWSMSEQSEESVGGR	1	S4	K1(Label); M5(Oxidation)	1.752	928.385	2	1	0.55	42	0.000974371	CID2
		KISENSYSLDDLEIGPGQLSSSTFDSEKNESR	1			4.831	1204.88	3	2	0.48	42	0.00339867	CID2
		KISENSYSLDDLEIGPGQLSSSTFDSEK	1		K1(Label); K28(Label)	5.099	1569.73	2	1	-0.26	41	0.00418663	CID2
		KISENSYSLDDLEIGPGQLSSSTFDSEKNESR	1		K1(Label); K28(Label)	5.935	1812.84	2	2	1.95	41	0.00418888	CID2
		KISENSYSLDDLEIGPGQLSSSTFDSEKNESR	1		K1(Label); K28(Label)	5.935	1812.84	2	2	1.95	40	0.00419854	CID2
		KISENSYSLDDLEIGPGQLSSSTFDSEK	1			4.205	1042.81	3	1	1.04	40	0.00420705	HCD1
		KISENSYSLDDLEIGPGQLSSSTFDSEK	1			4.205	1042.81	3	1	1.04	40	0.00420705	HCD1
		KISENSYSLDDLEIGPGQLSSSTFDSEK	1			4.205	1042.81	3	1	1.04	40	0.00420705	HCD1
		KISENSYSLDDLEIGPGQLSSSTFDSEK	1			4.205	1042.81	3	1	1.04	40	0.00420705	HCD1
		KISENSYSLDDLEIGPGQLSSSTFDSEK	1			3.816	1042.81	3	1	0.92	40	0.00453931	CID2
		KISENSYSLDDLEIGPGQLSSSTFDSEK	1	S3		3.816	1042.81	3	1	1.27	40	0.00492151	CID2
		SRPFTVAASFQSTSVKSPK	1	S17	K16(Label); K19(Label)	1.73	1059.05	2	1	1.39	38	0.00446281	CID2
		SRPFTVAASFQSTSVKSPK	1	S17	K16(Label); K19(Label)	1.73	1059.05	2	1	1.39	38	0.00512399	CID2
		KISENSYSLDDLEIGPGQLSSSTFDSEK	1		K1(Label); K28(Label)	3.816	1046.82	3	1	0.11	35	0.0141135	CID2
		KISENSYSLDDLEIGPGQLSSSTFDSEK	1		K1(Label); K28(Label)	3.816	1046.82	3	1	0.11	35	0.0156905	CID2
		KISENSYSLDDLEIGPGQLSSSTFDSEK	1		K1(Label); K28(Label)	3.816	1046.82	3	1	0.11	35	0.0158721	CID2
		KISENSYSLDDLEIGPGQLSSSTFDSEKNESR	1	S3	K1(Label); K28(Label)	4.831	1208.89	3	2	0.89	33	0.0198134	CID2
		ASSLSESSPPK	1	S5		0.621	585.258	2	0	-0.13	33	0.00873536	CID2
		ASSLSESSPPK	1	S5		0.621	585.258	2	0	-0.13	33	0.00883651	CID2
		KISENSYSLDDLEIGPGQLSSSTFDSEK	1	S3	K1(Label); K28(Label)	4.205	1046.82	3	1	1.27	30	0.0449554	HCD1
		KISENSYSLDDLEIGPGQLSSSTFDSEK	1	S3	K1(Label); K28(Label)	4.205	1046.82	3	1	1.27	30	0.0449554	HCD1
		KISENSYSLDDLEIGPGQLSSSTFDSEK	1	S3	K1(Label); K28(Label)	4.205	1046.82	3	1	1.27	30	0.0449554	HCD1
		KISENSYSLDDLEIGPGQLSSSTFDSEK	1	S3	K1(Label); K28(Label)	4.205	1046.82	3	1	1.27	30	0.0449554	HCD1
		KISENSYSLDDLEIGPGQLSSSTFDSEKNESR	1			4.355	1204.88	3	2	0.68	30	0.053932	CID2
		KGWSMSEQSEESVGGR	1	S4	M5(Oxidation)	1.752	925.375	2	1	-0.05	28	0.0297215	CID2
		SQDVELWEGEVVK	1	S1	K13(Label)	1.503	802.372	2	0	0.86	28	0.0405338	CID2
		KISENSYSLDDLEIGPGQLSSSTFDSEK	1	S3	K1(Label); K28(Label)	4.205	1046.82	3	1	0.57	23	0.266377	HCD1
		KISENSYSLDDLEIGPGQLSSSTFDSEK	1	S3	K1(Label); K28(Label)	4.205	1046.82	3	1	0.57	23	0.266377	HCD1
		KISENSYSLDDLEIGPGQLSSSTFDSEK	1	S3	K1(Label); K28(Label)	4.205	1046.82	3	1	0.57	23	0.266377	HCD1
		KISENSYSLDDLEIGPGQLSSSTFDSEK	1		K1(Label); K28(Label)	4.125	1046.82	3	1	0.22	22	0.32695	HCD2
		KISENSYSLDDLEIGPGQLSSSTFDSEK	1		K1(Label); K28(Label)	4.125	1046.82	3	1	0.22	22	0.32695	HCD2
		KISENSYSLDDLEIGPGQLSSSTFDSEK	1		K1(Label); K28(Label)	4.125	1046.82	3	1	0.22	22	0.32695	HCD2
		KISENSYSLDDLEIGPGQLSSSTFDSEK	1		K1(Label); K28(Label)	4.125	1046.82	3	1	0.22	16	1.23163	HCD2
		KISENSYSLDDLEIGPGQLSSSTFDSEK	1		K1(Label); K28(Label)	4.125	1046.82	3	1	0.22	16	1.23163	HCD2
		KISENSYSLDDLEIGPGQLSSSTFDSEK	1		K1(Label); K28(Label)	4.125	1046.82	3	1	0.22	16	1.23163	HCD2
		KISENSYSLDDLEIGPGQLSSSTFDSEK	1		K1(Label); K28(Label)	4.125	1046.82	3	1	1.39	12	2.8075	HCD2
		KISENSYSLDDLEIGPGQLSSSTFDSEK	1		K1(Label); K28(Label)	4.125	1046.82	3	1	1.39	12	2.8075	HCD2
		KISENSYSLDDLEIGPGQLSSSTFDSEK	1		K1(Label); K28(Label)	4.125	1046.82	3	1	1.39	12	2.8075	HCD2
RefSeq ID	Description	Peptide Sequence	Number of Phospho Sites	Phospho Sitesa	Other Modifications	SILAC Ratio (Lys6/Lys0)	Observed m/z	Charge	Number of Missed Cleavages	Mass Error [ppm]	Mascot Score	Exp Value	Activation Type
NP_002365.3	microtubule-associated protein 2 isoform 1 [Homo sapiens]	GHDLSPLASDILTNTSGSMDEGDDYLPATTPALEK	1	Y25	M19(Oxidation); K35(Label)	0.333	1245.23	3	0	1.2	61	4.15356e-05	CID1
		AGKSGTSTPTTPGSTAITPGTPPSYSSR	2		K3(Label)	0.478	1415.64	2	1	0.15	55	0.000144207	CID2
		AGKSGTSTPTTPGSTAITPGTPPSYSSR	2		K3(Label)	0.478	1415.64	2	1	0.15	55	0.000144207	CID2
		RKSVPSETVVEDSR	1	S6	K2(Label)	1.652	558.943	3	2	-0.07	53	0.000120615	CID2
		VGSLDNAHHVPGGGNVK	1	S3	K17(Label)	2.192	581.947	3	0	0.02	53	0.000121169	CID2
		TDSQLEDLGYCVFNK	1	S3	C11(Carbamidomethyl)	1.751	934.892	2	0	-0.21	52	0.000116496	HCD2
		AGKSGTSTPTTPGSTAITPGTPPSYSSR	2		K3(Label)	0.478	1415.64	2	1	0.5	52	0.000317463	CID2
		AGKSGTSTPTTPGSTAITPGTPPSYSSR	2		K3(Label)	0.478	1415.64	2	1	0.5	52	0.000317463	CID2
		TDSQLEDLGYCVFNK	1	S3	C11(Carbamidomethyl)	1.528	934.892	2	0	-0.21	51	0.000140706	HCD1
		AGKSGTSTPTTPGSTAITPGTPPSYSSR	2			0.446	942.086	3	1	0.29	50	0.000386801	CID2
		AGKSGTSTPTTPGSTAITPGTPPSYSSR	2	S24	K3(Label)	0.478	1415.64	2	1	0.93	50	0.000453438	CID2
		RKSVPSETVVEDSR	1	S6	K2(Label)	1.665	558.943	3	2	0.15	50	0.000247891	CID2
		AGKSGTSTPTTPGSTAITPGTPPSYSSR	2		K3(Label)	0.541	1415.64	2	1	1.27	50	0.000495731	CID2
		KDEWGLVAPISPGPLTPMR	1	S11	K1(Label)	0.643	1075.55	2	1	0.96	49	0.000359301	HCD1
		AGKSGTSTPTTPGSTAITPGTPPSYSSR	2			0.446	942.088	3	1	2.17	49	0.00052661	CID2
		AGKSGTSTPTTPGSTAITPGTPPSYSSR	2		K3(Label)	0.464	944.092	3	1	-0.54	49	0.00059194	CID2
		RKSVPSETVVEDSR	1	S6	K2(Label)	1.696	558.943	3	2	-0.4	48	0.000382944	CID2
		AGKSGTSTPTTPGSTAITPGTPPSYSSR	2	T21		0.464	942.086	3	1	-0.16	47	0.000773919	CID2
		AGKSGTSTPTTPGSTAITPGTPPSYSSR	2	T21		0.464	942.086	3	1	-0.16	47	0.000799274	CID2
		KDEWGLVAPISPGPLTPMR	1	S11		0.644	715.358	3	1	-0.3	47	0.000557676	HCD2
		KDEWGLVAPISPGPLTPMR	1	S11		0.643	1072.53	2	1	0.1	46	0.000756865	HCD1
		KDEWGLVAPISPGPLTPMR	1	S11		0.643	1072.54	2	1	2.15	45	0.000754976	HCD1
		KDEWGLVAPISPGPLTPMR	1	S11	M18(Oxidation)	0.452	720.691	3	1	0.67	45	0.00103388	CID2
		VGSLDNAHHVPGGGNVK	1	S3		1.696	869.407	2	0	-0.05	45	0.000796889	HCD1
		AGKSGTSTPTTPGSTAITPGTPPSYSSR	2		K3(Label)	0.464	944.092	3	1	-0.54	45	0.00156055	CID2
		DLSIPTDASSEK	1	S3	K12(Label)	1.518	674.802	2	0	-0.08	44	0.000635464	HCD2
		KDEWGLVAPISPGPLTPMR	1	S11	M18(Oxidation)	0.609	720.691	3	1	0.84	43	0.00154322	HCD1
		KDEWGLVAPISPGPLTPMR	1	S11	K1(Label)	0.598	717.365	3	1	0.13	43	0.00169265	CID1
		KDEWGLVAPISPGPLTPMR	2	S11; T16	K1(Label)	0.547	744.021	3	1	0.47	42	0.0022824	CID1
		AGKSGTSTPTTPGSTAITPGTPPSYSSR	2	T21	K3(Label)	0.464	944.093	3	1	-0.28	42	0.00292581	CID2
		AGKSGTSTPTTPGSTAITPGTPPSYSSR	2			0.332	1412.63	2	1	0.45	42	0.00285399	CID2
		AGKSGTSTPTTPGSTAITPGTPPSYSSR	2		K3(Label)	0.541	1415.64	2	1	1.96	42	0.00298841	CID2
		TDSQLEDLGYCVFNK	1	S3	C11(Carbamidomethyl); K15(Label)	1.528	937.902	2	0	0.06	42	0.00150932	HCD1
		AGKSGTSTPTTPGSTAITPGTPPSYSSR	2		K3(Label)	0.478	1415.64	2	1	1.7	42	0.00313901	CID2
		AGKSGTSTPTTPGSTAITPGTPPSYSSR	2		K3(Label)	0.478	1415.64	2	1	1.7	42	0.00313901	CID2
		AGKSGTSTPTTPGSTAITPGTPPSYSSR	2		K3(Label)	0.478	1415.64	2	1	1.7	42	0.00313901	CID2
		AGKSGTSTPTTPGSTAITPGTPPSYSSR	2		K3(Label)	0.478	1415.64	2	1	1.7	42	0.00313901	CID2
		VGSLDNAHHVPGGGNVK	1	S3	K17(Label)	1.923	872.418	2	0	0.58	41	0.00198555	CID1
		KDEWGLVAPISPGPLTPMR	1	S11	M18(Oxidation)	0.452	720.69	3	1	-0.6	41	0.00237553	CID2
		TDSQLEDLGYCVFNK	1		C11(Carbamidomethyl); K15(Label)	2.259	625.605	3	0	1.2	41	0.00170771	CID1
		TDSQLEDLGYCVFNK	1		C11(Carbamidomethyl); K15(Label)	2.259	625.605	3	0	1.2	41	0.00170771	CID1
		RKSVPSETVVEDSR	1	S3	K2(Label)	1.673	558.943	3	2	-0.07	41	0.00203423	CID2
		TDSQLEDLGYCVFNK	1	S3	C11(Carbamidomethyl); K15(Label)	1.528	937.904	2	0	1.43	41	0.00176592	HCD1
		AGKSGTSTPTTPGSTAITPGTPPSYSSR	2		K3(Label)	0.446	944.094	3	1	1.14	41	0.00410073	CID2
		AGKSGTSTPTTPGSTAITPGTPPSYSSR	2	T21		0.464	942.085	3	1	-1.13	40	0.0039262	CID2
		KDEWGLVAPISPGPLTPMR	1	S11		0.598	715.359	3	1	0.38	40	0.00300983	CID1
		AGKSGTSTPTTPGSTAITPGTPPSYSSR	2	T21		0.464	942.087	3	1	0.42	39	0.00500556	CID2
		KDEWGLVAPISPGPLTPMR	1	S11	M18(Oxidation)	0.452	720.691	3	1	0.75	39	0.00377028	CID2
		AGKSGTSTPTTPGSTAITPGTPPSYSSR	2		K3(Label)	0.478	1415.64	2	1	0.76	39	0.00589078	CID2
		AGKSGTSTPTTPGSTAITPGTPPSYSSR	2		K3(Label)	0.478	1415.64	2	1	0.76	39	0.00590436	CID2
		AGKSGTSTPTTPGSTAITPGTPPSYSSR	2			0.446	942.088	3	1	2.3	39	0.00554598	CID2
		KDEWGLVAPISPGPLTPMR	1	S11	K1(Label); M18(Oxidation)	0.452	722.697	3	1	-0.26	39	0.00375287	CID2
		TDSQLEDLGYCVFNK	1	S3	C11(Carbamidomethyl); K15(Label)	1.528	937.904	2	0	2.02	39	0.00295246	HCD1
		RKSVPSETVVEDSR	1	S3	K2(Label)	1.738	558.943	3	2	-0.07	38	0.0041918	CID2
		AGKSGTSTPTTPGSTAITPGTPPSYSSR	2	T21		1.506	942.086	3	1	-0.22	38	0.00696627	CID2
		AGKSGTSTPTTPGSTAITPGTPPSYSSR	2	T21		0.531	942.086	3	1	-0.03	38	0.00710039	CID2
		AGKSGTSTPTTPGSTAITPGTPPSYSSR	2		K3(Label)	0.531	944.093	3	1	0.56	37	0.00877305	CID2
		AGKSGTSTPTTPGSTAITPGTPPSYSSR	2	T21		0.446	942.086	3	1	-0.29	37	0.00834092	CID2
		KDEWGLVAPISPGPLTPMR	1	S11		0.598	715.359	3	1	0.63	37	0.00581817	CID1
		AGKSGTSTPTTPGSTAITPGTPPSYSSR	2		K3(Label)	0.531	944.093	3	1	0.56	37	0.00988896	CID2
		KDEWGLVAPISPGPLTPMR	1	S11	M18(Oxidation)	0.609	720.691	3	1	1.51	37	0.00665933	HCD1
		AGKSGTSTPTTPGSTAITPGTPPSYSSR	2	T21		0.531	942.086	3	1	0.23	36	0.00989664	CID2
		AGKSGTSTPTTPGSTAITPGTPPSYSSR	2	T21		0.531	942.086	3	1	0.23	36	0.00989664	CID2
		AGKSGTSTPTTPGSTAITPGTPPSYSSR	2	T21		0.531	942.086	3	1	0.23	36	0.00989664	CID2
		AGKSGTSTPTTPGSTAITPGTPPSYSSR	2	T21		0.531	942.086	3	1	0.23	36	0.00989664	CID2
		VAIIRTPPKSPATPK	2	T6; S10	K9(Label); K15(Label)	0.64	874.468	2	2	-0.85	36	0.0045923	CID2
		VGSLDNAHHVPGGGNVK	1	S3	K17(Label)	1.958	872.417	2	0	-0.75	36	0.00546905	CID2
		AGKSGTSTPTTPGSTAITPGTPPSYSSR	2			0.541	1412.63	2	1	1.23	36	0.0109431	CID2
		AGKSGTSTPTTPGSTAITPGTPPSYSSR	2	T21		0.517	942.086	3	1	0.03	36	0.0105058	CID2
		KDEWGLVAPISPGPLTPMR	2	S11; T16	K1(Label)	1.651	744.021	3	1	-0.11	36	0.00985126	CID1
		VAIIRTPPKSPATPK	2	T6; S10	K9(Label); K15(Label)	0.64	874.469	2	2	-0.29	36	0.00589042	CID2
		AGKSGTSTPTTPGSTAITPGTPPSYSSR	2			0.446	942.086	3	1	-0.29	35	0.0123656	CID2
		VAIIRTPPKSPATPK	1	T6		1.541	552.646	3	2	-0.53	35	0.00418349	CID2
		KDEWGLVAPISPGPLTPMR	1	S11	M18(Oxidation)	0.452	720.69	3	1	0.07	35	0.0101671	CID2
		VGSLDNAHHVPGGGNVK	1	S3	K17(Label)	1.696	872.418	2	0	0.79	35	0.00807123	HCD1
		TDSQLEDLGYCVFNK	1	S3	C11(Carbamidomethyl); K15(Label)	1.511	937.905	2	0	2.93	35	0.00718412	HCD2
		TDSQLEDLGYCVFNK	1	S3	C11(Carbamidomethyl); K15(Label)	1.511	937.905	2	0	2.93	35	0.00718412	HCD2
		AGKSGTSTPTTPGSTAITPGTPPSYSSR	2			0.464	942.085	3	1	-0.74	35	0.0132173	CID2
		VAIIRTPPKSPATPK	1	T6	K9(Label); K15(Label)	1.541	556.659	3	2	-0.51	35	0.00205301	CID2
		AGKSGTSTPTTPGSTAITPGTPPSYSSR	2	T21	K3(Label)	0.541	1415.63	2	1	-1.06	34	0.0158121	CID2
		AGKSGTSTPTTPGSTAITPGTPPSYSSR	2			0.478	1412.63	2	1	1.06	34	0.0179418	CID2
		KDEWGLVAPISPGPLTPMR	2	S11; T16		1.651	742.014	3	1	-0.03	34	0.0144778	CID1
		IGSTDNIK	1	S3	K8(Label)	2.059	467.223	2	0	-0.27	34	0.00563105	CID1
		DLSIPTDASSEK	1	S3	K12(Label)	2.268	674.803	2	0	0.19	33	0.00752733	CID1
		VGSLDNAHHVPGGGNVK	1	S3	K17(Label)	1.895	581.947	3	0	0.12	33	0.0122854	CID1
		VAIIRTPPKSPATPK	2	T6; S10	K9(Label); K15(Label)	0.658	874.469	2	2	0.2	33	0.00984791	CID2
		AGKSGTSTPTTPGSTAITPGTPPSYSSR	2	S24	K3(Label)	0.478	1415.64	2	1	1.01	32	0.0274428	CID2
		AGKSGTSTPTTPGSTAITPGTPPSYSSR	2	S24	K3(Label)	0.478	1415.64	2	1	1.01	32	0.0274428	CID2
		AGKSGTSTPTTPGSTAITPGTPPSYSSR	2	S24	K3(Label)	0.478	1415.64	2	1	1.01	32	0.0274428	CID2
		IGSTDNIK	1	S3	K8(Label)	2.059	467.223	2	0	-0.01	32	0.00754379	CID1
		AGKSGTSTPTTPGSTAITPGTPPSYSSR	2	S24	K3(Label)	0.478	1415.64	2	1	1.01	32	0.0284726	CID2
		AGKSGTSTPTTPGSTAITPGTPPSYSSR	2	S24	K3(Label)	0.478	1415.64	2	1	1.01	32	0.0284726	CID2
		TDSQLEDLGYCVFNK	1	S3	C11(Carbamidomethyl); K15(Label)	1.751	937.903	2	0	0.39	32	0.013309	HCD2
		AGKSGTSTPTTPGSTAITPGTPPSYSSR	2	S24	K3(Label)	0.478	1415.64	2	1	1.01	32	0.0311478	CID2
		VGSLDNAHHVPGGGNVK	1	S3		1.923	869.408	2	0	0.72	32	0.0170333	CID1
		AGKSGTSTPTTPGSTAITPGTPPSYSSR	2	T21		0.446	942.086	3	1	0.23	32	0.028608	CID2
		AGKSGTSTPTTPGSTAITPGTPPSYSSR	2			0.477	942.086	3	1	-0.16	32	0.0279059	CID2
		KDEWGLVAPISPGPLTPMR	1	S11	M18(Oxidation)	0.452	720.69	3	1	0.33	32	0.0202174	CID2
		VGSLDNAHHVPGGGNVK	1	S3	K17(Label)	1.511	581.947	3	0	-0.19	32	0.0162973	CID2
		TPHTPGTPK	2	T4; T7		0.374	548.217	2	0	0.19	32	0.00658069	CID2
		KDEWGLVAPISPGPLTPMR	2	S11; T16	K1(Label); M18(Oxidation)	0.34	749.353	3	1	0.26	31	0.0238612	CID1
		AGKSGTSTPTTPGSTAITPGTPPSYSSR	2		K3(Label)	0.541	1415.64	2	1	0.15	31	0.0344339	CID2
		AGKSGTSTPTTPGSTAITPGTPPSYSSR	2		K3(Label)	0.541	1415.64	2	1	0.15	31	0.0344339	CID2
		VAIIRTPPKSPATPK	1	T6	K9(Label); K15(Label)	1.541	556.659	3	2	-1.17	31	0.00433179	CID2
		KDEWGLVAPISPGPLTPMR	1	S11		0.6	715.359	3	1	0.81	31	0.0230718	CID2
		AGKSGTSTPTTPGSTAITPGTPPSYSSR	2			0.517	942.085	3	1	-0.94	31	0.0341306	CID2
		RAGKSGTSTPTTPGSTAITPGTPPSYSSR	2			0.528	994.117	3	2	-2.5	30	0.0443	CID2
		RAGKSGTSTPTTPGSTAITPGTPPSYSSR	2			0.528	994.117	3	2	-2.5	30	0.0443	CID2
		AGKSGTSTPTTPGSTAITPGTPPSYSSR	2			0.541	1412.62	2	1	-0.41	30	0.0436884	CID2
		AGKSGTSTPTTPGSTAITPGTPPSYSSR	2			0.541	1412.62	2	1	-0.41	30	0.0436884	CID2
		AGKSGTSTPTTPGSTAITPGTPPSYSSR	2			0.541	1412.62	2	1	-0.41	30	0.0436884	CID2
		AGKSGTSTPTTPGSTAITPGTPPSYSSR	2			0.541	1412.62	2	1	-0.41	30	0.0436884	CID2
		AGKSGTSTPTTPGSTAITPGTPPSYSSR	2			0.517	942.086	3	1	-0.68	30	0.0404741	CID2
		TPPKSPATPK	1	S5	K4(Label); K10(Label)	2.962	558.298	2	1	-0.5	30	0.0188659	CID2
		AGKSGTSTPTTPGSTAITPGTPPSYSSR	2			0.478	1412.63	2	1	0.19	30	0.044976	CID2
		VAIIRTPPKSPATPK	2	T6; S10	K9(Label); K15(Label)	0.66	874.469	2	2	-0.08	30	0.0219599	CID2
		RAGKSGTSTPTTPGSTAITPGTPPSYSSR	2			0.528	994.117	3	2	-2.5	30	0.0479075	CID2
		VAIIRTPPKSPATPK	2	T6; S10	K9(Label); K15(Label)	0.64	874.468	2	2	-0.99	30	0.0217786	CID2
		VAIIRTPPKSPATPK	2	T6; S10		0.64	868.449	2	2	-0.44	30	0.0258397	CID2
		VAIIRTPPKSPATPK	2	T6; S10	K9(Label); K15(Label)	0.64	874.468	2	2	-0.99	30	0.0221325	CID2
		VAIIRTPPKSPATPK	2	T6; S10	K9(Label); K15(Label)	0.389	874.47	2	2	0.69	29	0.0212477	HCD1
		VAIIRTPPKSPATPK	1	T6		1.541	552.646	3	2	-0.42	29	0.0136515	CID2
		QFDSPMPSPFQGGSFTLPLDVMK	1	S8	M6(Oxidation); M22(Oxidation); K23(Label)	1.866	882.066	3	0	0.64	29	0.0458778	CID2
		KDEWGLVAPISPGPLTPMR	1	S11		0.6	715.359	3	1	0.12	29	0.0328284	CID2
		VAIIRTPPKSPATPK	2	T6; S10	K9(Label); K15(Label)	0.64	874.468	2	2	-1.54	29	0.0234619	CID2
		KTEVQAHSPSR	1	S8	K1(Label)	0.641	442.549	3	1	0.57	29	0.0223961	CID1
		VGSLDNAHHVPGGGNVK	1	S3	K17(Label)	1.847	581.947	3	0	-0.82	29	0.0286412	CID2
		AGKSGTSTPTTPGSTAITPGTPPSYSSR	2			0.464	942.085	3	1	-1.07	29	0.0501156	CID2
		VGSLDNAHHVPGGGNVK	1	S3	K17(Label)	1.782	581.947	3	0	-0.19	29	0.0306984	CID2
		VAIIRTPPKSPATPK	2	T6; S10	K9(Label); K15(Label)	0.389	874.47	2	2	0.69	29	0.0246781	HCD1
		AGKSGTSTPTTPGSTAITPGTPPSYSSR	2	T21		0.446	942.086	3	1	-0.29	29	0.0556178	CID2
		AGKSGTSTPTTPGSTAITPGTPPSYSSR	2			0.517	942.086	3	1	-0.35	29	0.0558745	CID2
		AGKSGTSTPTTPGSTAITPGTPPSYSSR	2	T21	K3(Label)	0.517	944.091	3	1	-1.51	29	0.0583424	CID2
		AGKSGTSTPTTPGSTAITPGTPPSYSSR	2			0.332	1412.63	2	1	1.23	28	0.0663955	CID2
		TPHTPGTPK	2	T4; T7		0.421	548.217	2	0	-0.14	28	0.011147	CID2
		AGKSGTSTPTTPGSTAITPGTPPSYSSR	2			0.531	942.087	3	1	1.27	28	0.0713869	CID2
		KDEWGLVAPISPGPLTPMR	2	S11; T16	K1(Label)	1.824	1115.53	2	1	2.01	28	0.0629356	HCD1
		AGKSGTSTPTTPGSTAITPGTPPSYSSR	2			0.541	1412.63	2	1	1.31	28	0.0765695	CID2
		AGKSGTSTPTTPGSTAITPGTPPSYSSR	2			0.531	942.087	3	1	1.27	28	0.0766688	CID2
		AGKSGTSTPTTPGSTAITPGTPPSYSSR	2	T21		0.477	942.086	3	1	-0.35	28	0.0719804	CID2
		RKSVPSETVVEDSR	1	S3		1.673	556.937	3	2	-0.08	28	0.0486428	CID2
		AGKSGTSTPTTPGSTAITPGTPPSYSSR	2	T21		0.517	942.085	3	1	-0.74	27	0.0718033	CID2
		VAIIRTPPKSPATPK	2	T6; S10		0.64	868.449	2	2	-0.37	27	0.04249	CID2
		VAIIRTPPKSPATPK	2	T6; S10		0.64	868.449	2	2	0.19	27	0.0403064	CID2
		AGKSGTSTPTTPGSTAITPGTPPSYSSR	2	T21		0.517	942.085	3	1	-0.74	27	0.0760579	CID2
		AGKSGTSTPTTPGSTAITPGTPPSYSSR	2	T21		0.517	942.085	3	1	-0.74	27	0.0760579	CID2
		AGKSGTSTPTTPGSTAITPGTPPSYSSR	2	T21		0.517	942.085	3	1	-0.74	27	0.0760579	CID2
		AGKSGTSTPTTPGSTAITPGTPPSYSSR	2	T21		0.517	942.085	3	1	-0.74	27	0.0760579	CID2
		VAIIRTPPKSPATPK	2	T6; S10	K9(Label); K15(Label)	0.64	874.47	2	2	0.76	27	0.0361411	CID2
		AGKSGTSTPTTPGSTAITPGTPPSYSSR	2	T21		0.531	942.086	3	1	-0.22	27	0.0851139	CID2
		AGKSGTSTPTTPGSTAITPGTPPSYSSR	2			0.464	942.087	3	1	0.68	27	0.0911787	CID2
		VAIIRTPPKSPATPK	1	T6	K9(Label); K15(Label)	1.541	556.659	3	2	-0.51	27	0.0128349	CID2
		AGKSGTSTPTTPGSTAITPGTPPSYSSR	2	T21		0.517	942.086	3	1	0.1	27	0.0954962	CID2
		AGKSGTSTPTTPGSTAITPGTPPSYSSR	2	T21		0.517	942.086	3	1	0.1	27	0.0954962	CID2
		AGKSGTSTPTTPGSTAITPGTPPSYSSR	2	T21		0.517	942.086	3	1	0.1	27	0.0954962	CID2
		AGKSGTSTPTTPGSTAITPGTPPSYSSR	2	T21		0.517	942.086	3	1	0.1	27	0.0954962	CID2
		VAIIRTPPKSPATPK	2	T6; S10		0.64	868.448	2	2	-0.66	27	0.0521366	CID2
		VAIIRTPPKSPATPK	2	T6; S10		0.64	868.449	2	2	0.19	27	0.0494736	CID2
		VAIIRTPPKSPATPK	2	T6; S10	K9(Label); K15(Label)	0.652	874.47	2	2	0.62	26	0.0424616	CID2
		VGSLDNAHHVPGGGNVK	1	S3	K17(Label)	1.923	872.417	2	0	0.3	26	0.0605886	CID1
		VGSLDNAHHVPGGGNVK	1	S3	K17(Label)	1.923	872.417	2	0	0.3	26	0.0605886	CID1
		AGKSGTSTPTTPGSTAITPGTPPSYSSR	2			0.541	1412.63	2	1	1.14	26	0.108537	CID2
		VAIIRTPPKSPATPK	2	T6; S10		0.64	868.449	2	2	-0.51	26	0.0569136	CID2
		VGSLDNAHHVPGGGNVK	1	S3	K17(Label)	2.112	581.947	3	0	-0.09	26	0.0606478	HCD2
		VAIIRTPPKSPATPK	2	T6; S10		0.658	868.449	2	2	0.33	26	0.0560334	CID2
		VAIIRTPPKSPATPK	2	T6; S10		0.389	868.45	2	2	1.1	26	0.0550639	HCD1
		VAIIRTPPKSPATPK	2	T6; S10		0.631	579.302	3	2	0.15	26	0.0607357	CID2
		VAIIRTPPKSPATPK	2	T6; S10	K9(Label); K15(Label)	0.389	874.47	2	2	1.04	25	0.0520809	HCD1
		VAIIRTPPKSPATPK	2	T6; S10		0.631	579.302	3	2	1.1	25	0.0612163	CID2
		VGSLDNAHHVPGGGNVK	1	S3	K17(Label)	1.845	581.947	3	0	-0.09	25	0.0740995	HCD2
		VAIIRTPPKSPATPK	2	T6; S10	K9(Label); K15(Label)	0.64	874.469	2	2	-0.29	25	0.0692064	CID2
		VGSLDNAHHVPGGGNVK	1	S3	K17(Label)	1.962	581.947	3	0	-0.09	25	0.0758255	CID2
		VAIIRTPPKSPATPK	2	T6; S10	K9(Label); K15(Label)	0.389	874.47	2	2	1.04	25	0.0603502	HCD1
		VGSLDNAHHVPGGGNVK	1	S3	K17(Label)	1.759	581.947	3	0	-0.09	25	0.0814358	CID2
		VAIIRTPPKSPATPK	2	T6; S10	K9(Label); K15(Label)	0.64	874.469	2	2	-0.29	25	0.0762336	CID2
		VAIIRTPPKSPATPK	2	T6; T13		0.658	868.448	2	2	-1.01	25	0.0754004	CID2
		AGKSGTSTPTTPGSTAITPGTPPSYSSR	2	T21		0.446	942.087	3	1	0.68	25	0.152368	CID2
		VGSLDNAHHVPGGGNVK	1	S3	K17(Label)	1.79	872.417	2	0	-0.47	25	0.0885932	CID2
		AGKSGTSTPTTPGSTAITPGTPPSYSSR	2	T21		0.446	942.087	3	1	0.68	25	0.156637	CID2
		VGSLDNAHHVPGGGNVK	1	S3	K17(Label)	1.745	581.947	3	0	0.12	24	0.0904461	HCD1
		VAIIRTPPKSPATPK	2	T6; S10	K9(Label); K15(Label)	0.64	874.47	2	2	1.18	24	0.0665048	CID2
		VAIIRTPPKSPATPK	2	T6; S10		0.64	868.449	2	2	-0.3	24	0.0836322	CID2
		VAIIRTPPKSPATPK	2	T6; S10		0.66	868.449	2	2	0.12	24	0.0822996	CID2
		AGKSGTSTPTTPGSTAITPGTPPSYSSR	2			0.478	1412.63	2	1	0.45	24	0.170001	CID2
		AGKSGTSTPTTPGSTAITPGTPPSYSSR	2			0.478	1412.63	2	1	0.45	24	0.170001	CID2
		RAGKSGTSTPTTPGSTAITPGTPPSYSSR	2			0.528	994.12	3	2	0.39	24	0.176202	CID2
		KDEWGLVAPISPGPLTPMR	1	S11	M18(Oxidation)	0.529	720.691	3	1	0.67	24	0.124014	CID2
		VAIIRTPPKSPATPK	2	T6; S10	K9(Label); K15(Label)	0.66	874.469	2	2	-0.36	24	0.0918643	CID2
		AGKSGTSTPTTPGSTAITPGTPPSYSSR	2			0.517	942.086	3	1	-0.42	24	0.173527	CID2
		VGSLDNAHHVPGGGNVK	1	S3	K17(Label)	1.896	581.947	3	0	0.23	24	0.107473	CID2
		AGKSGTSTPTTPGSTAITPGTPPSYSSR	2			0.478	1412.63	2	1	0.71	24	0.187886	CID2
		VAIIRTPPKSPATPK	2	T6; S10		0.66	868.449	2	2	0.12	24	0.0925546	CID2
		VAIIRTPPKSPATPK	1	T6		1.541	552.646	3	2	-0.42	24	0.0528666	CID2
		TPHTPGTPK	2	T4; T7		0.336	548.217	2	0	-0.03	24	0.033125	CID2
		VGSLDNAHHVPGGGNVK	1	S3	K17(Label)	2.287	581.947	3	0	-0.82	23	0.10568	CID2
		TPHTPGTPK	1	T7		0.383	508.234	2	0	0.11	23	0.0622164	CID2
		VGSLDNAHHVPGGGNVK	1	S3	K17(Label)	1.511	581.948	3	0	0.96	23	0.124399	CID2
		AGKSGTSTPTTPGSTAITPGTPPSYSSR	3			0.262	968.741	3	1	-1.09	23	0.170934	CID2
		VAIIRTPPKSPATPK	2	T6; S10		0.631	579.302	3	2	0.46	23	0.111288	CID2
		VAIIRTPPKSPATPK	2	T6; S10		0.665	579.302	3	2	1.1	23	0.109867	CID2
		VAIIRTPPKSPATPK	2	T6; S10		0.64	868.449	2	2	0.26	23	0.121158	CID2
		VAIIRTPPKSPATPK	2	T6; S10		0.64	868.449	2	2	0.05	23	0.122587	CID2
		AGKSGTSTPTTPGSTAITPGTPPSYSSR	2	T21		0.446	942.086	3	1	-0.09	23	0.236465	CID2
		KDEWGLVAPISPGPLTPMR	2	S11; T16		0.577	742.014	3	1	0.55	22	0.199316	HCD1
		VAIIRTPPKSPATPK	1	T6		1.541	552.646	3	2	-1.09	22	0.0705776	CID2
		AGKSGTSTPTTPGSTAITPGTPPSYSSR	2			0.541	1412.62	2	1	-2.58	22	0.257626	CID2
		AGKSGTSTPTTPGSTAITPGTPPSYSSR	2	T21		0.446	942.087	3	1	0.49	22	0.265729	CID2
		TPPKSPATPK	1	S5	K4(Label); K10(Label)	1.617	558.298	2	1	-0.83	22	0.11777	CID2
		VGSLDNAHHVPGGGNVK	1	S3	K17(Label)	1.752	581.947	3	0	0.44	22	0.181448	CID2
		VAIIRTPPKSPATPK	2	T6; S10		0.631	579.301	3	2	-1.01	22	0.155372	CID2
RefSeq ID	Description	Peptide Sequence	Number of Phospho Sites	Phospho Sitesa	Other Modifications	SILAC Ratio (Lys6/Lys0)	Observed m/z	Charge	Number of Missed Cleavages	Mass Error [ppm]	Mascot Score	Exp Value	Activation Type
NP_005960.1	nucleosome assembly protein 1-like 4 [Homo sapiens]	ADHSFSDGVPSDSVEAAK	1	S6	N-Term(Acetyl); K18(Label)	1.883	973.91	2	0	1.08	69	3.46488e-06	CID2
		ADHSFSDGVPSDSVEAAK	1	S6	N-Term(Acetyl); K18(Label)	1.883	973.911	2	0	1.96	62	1.53185e-05	CID2
		ADHSFSDGVPSDSVEAAK	1	S6	N-Term(Acetyl); K18(Label)	1.883	973.91	2	0	0.39	61	2.08898e-05	CID2
		LDNVPHTPSSYIETLPK	1	Y11	K17(Label)	0.578	998.99	2	0	0.24	61	2.72995e-05	CID2
		LDNVPHTPSSYIETLPK	1	Y11	K17(Label)	0.578	998.99	2	0	0.24	61	2.72995e-05	CID2
		ADHSFSDGVPSDSVEAAK	1	S6	N-Term(Acetyl)	1.883	970.9	2	0	1.14	60	2.10576e-05	CID2
		ADHSFSDGVPSDSVEAAK	1	S4	N-Term(Acetyl); K18(Label)	0.419	973.909	2	0	0.08	57	4.04985e-05	CID2
		ADHSFSDGVPSDSVEAAK	1	S6	N-Term(Acetyl); K18(Label)	1.883	973.91	2	0	1.08	57	5.32952e-05	CID2
		ADHSFSDGVPSDSVEAAK	1	S6	N-Term(Acetyl); K18(Label)	1.883	973.909	2	0	0.14	55	6.41857e-05	CID2
		ADHSFSDGVPSDSVEAAK	1	S6	N-Term(Acetyl)	1.883	970.899	2	0	-0.12	50	0.00019022	CID2
		ADHSFSDGVPSDSVEAAK	1	S6	N-Term(Acetyl)	1.883	970.9	2	0	1.27	49	0.000266345	CID2
		LDNVPHTPSSYIETLPK	1		K17(Label)	0.578	998.99	2	0	-0.06	45	0.000843383	CID2
		LDNVPHTPSSYIETLPK	1		K17(Label)	0.578	998.99	2	0	-0.06	45	0.000843383	CID2
		LDNVPHTPSSYIETLPK	1	Y11	K17(Label)	0.578	998.99	2	0	0.67	44	0.00111726	CID2
		LDNVPHTPSSYIETLPK	1	Y11	K17(Label)	0.578	998.99	2	0	0.67	44	0.00111726	CID2
		ADHSFSDGVPSDSVEAAK	1	S6	N-Term(Acetyl)	0.419	970.9	2	0	0.39	40	0.00196987	CID2
		ADHSFSDGVPSDSVEAAK	1	S6	N-Term(Acetyl); K18(Label)	0.419	973.909	2	0	-0.42	37	0.00399391	CID2
RefSeq ID	Description	Peptide Sequence	Number of Phospho Sites	Phospho Sitesa	Other Modifications	SILAC Ratio (Lys6/Lys0)	Observed m/z	Charge	Number of Missed Cleavages	Mass Error [ppm]	Mascot Score	Exp Value	Activation Type
NP_004550.2	nuclease-sensitive element-binding protein 1 [Homo sapiens]	SVGDGETVEFDVVEGEK	1	S1	K17(Label)	4.319	941.408	2	0	-0.29	117	4.07552e-11	CID2
		SVGDGETVEFDVVEGEK	1	S1	K17(Label)	4.319	941.408	2	0	-0.87	111	1.98943e-10	CID2
		SVGDGETVEFDVVEGEK	1	S1	K17(Label)	4.319	941.408	2	0	-0.42	108	3.21501e-10	CID2
		SVGDGETVEFDVVEGEK	1	S1	K17(Label)	9.948	941.408	2	0	-0.68	107	4.66926e-10	CID2
		SVGDGETVEFDVVEGEK	1	S1	K17(Label)	5.667	941.408	2	0	-0.42	101	1.68338e-09	CID2
		SVGDGETVEFDVVEGEK	1	S1	K17(Label)	4.319	941.408	2	0	-0.35	100	2.42205e-09	CID2
		SVGDGETVEFDVVEGEK	1	S1		4.319	938.399	2	0	0.1	99	2.88626e-09	CID2
		SVGDGETVEFDVVEGEK	1	S1		4.319	938.398	2	0	-0.29	98	3.18554e-09	CID2
		SVGDGETVEFDVVEGEK	1	S1	K17(Label)	4.319	941.408	2	0	-1.07	98	3.39102e-09	CID2
		SVGDGETVEFDVVEGEK	1	S1	K17(Label)	4.319	941.409	2	0	0.49	96	5.68006e-09	CID2
		SVGDGETVEFDVVEGEK	1	S1	K17(Label)	4.319	941.409	2	0	-0.03	94	8.07637e-09	CID2
		SVGDGETVEFDVVEGEK	1	S1	K17(Label)	4.319	941.409	2	0	0.1	93	1.21638e-08	CID2
		SVGDGETVEFDVVEGEK	1	S1		4.319	938.399	2	0	0.68	93	1.27024e-08	CID2
		SVGDGETVEFDVVEGEK	1	S1		4.319	938.398	2	0	-0.29	91	1.80793e-08	CID2
		SVGDGETVEFDVVEGEK	1	S1		4.319	938.398	2	0	-0.62	91	1.70949e-08	CID2
		SVGDGETVEFDVVEGEK	1	S1	K17(Label)	4.319	941.408	2	0	-0.61	85	7.27589e-08	CID2
		SVGDGETVEFDVVEGEK	1	S1	K17(Label)	4.319	941.409	2	0	-0.03	85	7.24797e-08	CID2
		SVGDGETVEFDVVEGEK	1	S1	K17(Label)	9.948	941.408	2	0	-1.07	78	3.70963e-07	CID2
		SVGDGETVEFDVVEGEK	1	S1	K17(Label)	4.319	941.408	2	0	-0.35	74	9.10296e-07	CID2
RefSeq ID	Description	Peptide Sequence	Number of Phospho Sites	Phospho Sitesa	Other Modifications	SILAC Ratio (Lys6/Lys0)	Observed m/z	Charge	Number of Missed Cleavages	Mass Error [ppm]	Mascot Score	Exp Value	Activation Type
NP_057671.2	chromobox protein homolog 3 [Homo sapiens]	RKSLSDSESDDSK	1	S3	K2(Label); K13(Label)	2.451	515.899	3	2	-0.01	52	0.000122702	CID2
		RKSLSDSESDDSK	1	S3	K2(Label); K13(Label)	2.432	773.345	2	2	-0.16	49	0.000233622	CID2
		RKSLSDSESDDSK	1	S3		2.432	767.325	2	2	0.46	48	0.000289193	CID2
		RKSLSDSESDDSK	1	S3		2.451	511.886	3	2	0.27	45	0.000451351	CID2
RefSeq ID	Description	Peptide Sequence	Number of Phospho Sites	Phospho Sitesa	Other Modifications	SILAC Ratio (Lys6/Lys0)	Observed m/z	Charge	Number of Missed Cleavages	Mass Error [ppm]	Mascot Score	Exp Value	Activation Type
NP_005900.2	microtubule-associated protein 1B [Homo sapiens]	QGSPDQVSPVSEMTSTSLYQDK	1	S3		0.443	1232.53	2	0	0.5	87	7.05716e-08	CID1
		ESSPLYSPTFSDSTSAVK	1	S7	K18(Label)	3.129	994.946	2	0	0.23	75	9.50371e-07	CID1
		ESSPLYSPTFSDSTSAVK	1		K18(Label)	2.799	994.946	2	0	0.42	72	1.92426e-06	HCD1
		SPSLSPSPPSPLEK	2	S5; S10		4.717	791.844	2	0	0.08	71	1.61347e-06	HCD2
		LGDVSPTQIDVSQFGSFK	1	S16	K18(Label)	0.384	1005.98	2	0	-0.2	68	5.71382e-06	CID1
		VLSPLRSPPLIGSESAYESFLSADDK	1	S7	K26(Label)	1.546	955.474	3	1	-0.08	68	6.60438e-06	CID1
		VLSPLRSPPLIGSESAYESFLSADDK	1	S7	K26(Label)	1.546	955.474	3	1	-0.08	68	6.60438e-06	CID1
		ESSPLYSPTFSDSTSAVK	1	S7	K18(Label)	4.782	994.946	2	0	0.48	62	1.70518e-05	CID2
		ESSPLYSPTFSDSTSAVK	1		K18(Label)	2.799	994.945	2	0	-0.07	61	2.20923e-05	HCD1
		ESSPLYSPTFSDSTSAVK	1		K18(Label)	2.799	994.946	2	0	0.36	61	2.3986e-05	HCD1
		SPSLSPSPPSPLEK	2	S5; S10		4.717	791.844	2	0	0.24	60	2.01589e-05	HCD2
		SPSLSPSPPSPLEK	1	S3		0.165	751.861	2	0	0.83	59	3.07161e-05	HCD1
		TTSPPEVSGYSYEK	1	S3	K14(Label)	1.774	815.853	2	0	0.41	59	2.16215e-05	CID2
		VLSPLRSPPLIGSESAYESFLSADDK	2		K26(Label)	1.535	982.129	3	1	0.25	58	7.47291e-05	HCD2
		VLSPLRSPPLIGSESAYESFLSADDK	2		K26(Label)	1.535	982.129	3	1	0.25	58	7.47291e-05	HCD2
		VLSPLRSPPLIGSESAYESFLSADDK	2		K26(Label)	1.535	982.129	3	1	0.25	58	7.47291e-05	HCD2
		VLSPLRSPPLIGSESAYESFLSADDK	2		K26(Label)	1.535	982.129	3	1	0.25	58	7.47291e-05	HCD2
		VLSPLRSPPLIGSESAYESFLSADDK	2		K26(Label)	1.535	982.129	3	1	0.25	58	7.47291e-05	HCD2
		VLSPLRSPPLIGSESAYESFLSADDK	2		K26(Label)	1.535	982.129	3	1	0.25	58	7.47291e-05	HCD2
		ASVSPMDEPVPDSESPIEK	1	S4	K19(Label)	0.664	1050.46	2	0	0.26	56	7.36206e-05	HCD1
		ASVSPMDEPVPDSESPIEK	1	S4	K19(Label)	0.664	1050.46	2	0	0.26	56	7.36206e-05	HCD1
		ESSPLYSPTFSDSTSAVK	1	S7	K18(Label)	4.389	994.946	2	0	0.85	56	6.28867e-05	CID2
		VLSPLRSPPLIGSESAYESFLSADDK	2	S3; S7	K26(Label)	1.678	982.13	3	1	0.62	56	0.000103631	HCD1
		SPSLSPSPPSPLEK	1	S3		0.072	751.861	2	0	-0.06	55	7.39945e-05	HCD2
		SPSLSPSPPSPLEK	1	S3		0.072	751.861	2	0	-0.06	55	7.5718e-05	HCD2
		SPSLSPSPPSPLEK	2	S5; S10		4.717	791.844	2	0	0.01	55	6.05007e-05	HCD2
		ESSPLYSPTFSDSTSAVK	1		K18(Label)	2.799	994.947	2	0	1.34	54	0.000112956	HCD1
		SPSLSPSPPSPLEK	1	S3		0.165	751.862	2	0	1.24	54	9.76481e-05	HCD1
		SPSLSPSPPSPLEK	2	S5; S10	K14(Label)	2.949	794.854	2	0	-0.37	53	0.000105491	HCD1
		SPSLSPSPPSPLEK	2	S5; S10		2.06	791.844	2	0	0.47	53	0.000107323	CID1
		KLGDVSPTQIDVSQFGSFKEDTK	1	S6		0.622	869.418	3	2	0.4	51	0.000303435	CID2
		ESSPLYSPTFSDSTSAVK	1	S7	K18(Label)	3.129	994.945	2	0	0.11	51	0.000237336	CID1
		VLSPLRSPPLIGSESAYESFLSADDK	2	S3; S7	K26(Label)	1.563	982.13	3	1	0.93	50	0.000382619	HCD1
		SPSLSPSPPSPLEK	2	S5; S10	K14(Label)	2.949	794.853	2	0	-1.14	50	0.000196344	HCD1
		ESVASGDDRAEEDMDEAIEK	1	S5		0.512	759.301	3	1	-0.58	50	0.000198464	HCD1
		ESSPLYSPTFSDSTSAVK	1			0.6	991.935	2	0	0.23	50	0.000294413	CID1
		KLGDVSPTQIDVSQFGSFKEDTK	1	S6		0.622	869.418	3	2	0.68	50	0.000413877	CID2
		RESVASGDDRAEEDMDEAIEK	1	S3	K21(Label)	2.553	1219.51	2	2	0.23	49	0.000388292	CID1
		ESSPLYSPTFSDSTSAVK	1	S3		0.499	991.936	2	0	0.47	49	0.00034952	CID2
		ESSPLYSPTFSDSTSAVK	1	S3		0.499	991.936	2	0	0.47	49	0.000352754	CID2
		TTSPPEVSGYSYEK	1	S3		2.262	812.843	2	0	-0.05	48	0.000249559	CID2
		SPSLSPSPPSPLEK	1	S10		2.495	751.861	2	0	0.18	48	0.00040328	CID1
		SPSLSPSPPSPLEK	2	S1; S5		0.44	791.844	2	0	-0.15	47	0.000418471	HCD2
		SPSLSPSPPSPLEK	1	S3		0.072	751.861	2	0	-0.06	46	0.000565196	HCD2
		SPSLSPSPPSPLEK	1	S3		0.072	751.861	2	0	-0.06	46	0.000569114	HCD2
		SPSDSGYSYETIGK	1	S3	K14(Label)	2.246	788.83	2	0	1.32	46	0.000400101	CID2
		ESSPLYSPTFSDSTSAVK	1	S7		3.129	991.936	2	0	0.41	46	0.000620773	CID1
		RESVASGDDRAEEDMDEAIEK	1	S6		0.617	811.336	3	2	0.12	46	0.000810123	CID1
		SLMSSPEDLTK	2	S4; S5		1.742	684.264	2	0	0.26	45	0.000236718	HCD2
		SVNFSLTPNEIK	1	T7	K12(Label)	1.976	717.852	2	0	0.15	45	0.000748422	CID1
		QGSPDQVSPVSEMTSTSLYQDK	1	S3	K22(Label)	0.443	1235.54	2	0	0.55	44	0.00126785	CID1
		SPSLSPSPPSPLEK	2		K14(Label)	0.44	794.854	2	0	-0.29	44	0.000834097	HCD2
		SLMSSPEDLTK	2	S4; S5		0.578	684.264	2	0	0.7	44	0.000311742	HCD1
		SPSLSPSPPSPLEK	2		K14(Label)	0.44	794.853	2	0	-0.6	44	0.000820986	HCD2
		SPSLSPSPPSPLEK	2		K14(Label)	0.44	794.853	2	0	-0.6	44	0.000820986	HCD2
		SLMSSPEDLTK	2	S4; S5	K11(Label)	0.622	687.274	2	0	0.53	44	0.000335711	HCD1
		SPSLSPSPPSPLEK	2	S5; S10	K14(Label)	2.949	794.853	2	0	-0.75	43	0.00101497	HCD1
		SLMSSPEDLTK	2	S4; S5		0.622	684.264	2	0	0.88	43	0.000443574	HCD1
		SVNFSLTPNEIK	1	T7	K12(Label)	1.976	717.852	2	0	0.32	43	0.00123484	CID1
		SPSLSPSPPSPLEK	1	S10		2.049	751.861	2	0	0.59	43	0.00139211	CID1
		ESSPLYSPTFSDSTSAVK	2		K18(Label)	1.716	1034.93	2	0	-0.55	42	0.00120619	HCD1
		SPSLSPSPPSPLEK	2	S5; S10	K14(Label)	2.06	794.854	2	0	0.78	41	0.00164971	CID1
		KLGDVSPTQIDVSQFGSFKEDTK	1		K1(Label); K19(Label); K23(Label)	0.622	875.44	3	2	2.16	41	0.00248784	CID2
		ESSPLYSPTFSDSTSAVK	2			1.716	1031.92	2	0	-0.38	40	0.00197103	HCD1
		ESSPLYSPTFSDSTSAVK	1	Y6		2.799	991.938	2	0	2.57	40	0.00239423	HCD1
		SLMSSPEDLTK	2	S4; S5	K11(Label)	1.742	687.274	2	0	-0.09	40	0.000891749	HCD2
		SPSLSPSPPSPLEK	2	S5; S10		2.06	791.844	2	0	0.62	40	0.00229323	CID1
		ESSPLYSPTFSDSTSAVK	1	S7		2.799	991.935	2	0	0.23	40	0.00294413	HCD1
		SLMSSPEDLTK	2	S4; S5	M3(Oxidation)	0.427	692.261	2	0	0.31	39	0.000871569	HCD2
		SPSLSPSPPSPLEK	2	S5; S10	K14(Label)	2.06	794.854	2	0	0.32	39	0.00252612	CID1
		SPSLSPSPPSPLEK	2	S5; S10		2.06	791.844	2	0	0.55	39	0.00250565	CID1
		RESVASGDDRAEEDMDEAIEK	1	S3	K21(Label)	2.909	813.342	3	2	0.05	39	0.00376314	CID1
		SPSLSPSPPSPLEK	2	S1; S3		0.44	791.844	2	0	0.08	39	0.00243086	HCD2
		ESSPLYSPTFSDSTSAVK	1	S7	K18(Label)	3.129	994.945	2	0	-0.75	39	0.00298955	CID1
		TTSPPEVSGYSYEK	1	S3	K14(Label)	1.532	815.852	2	0	-1.01	37	0.0030341	CID2
		SPSLSPSPPSPLEK	2		K14(Label)	2.949	794.854	2	0	-0.37	36	0.00607039	HCD1
		SPSLSPSPPSPLEK	1	S10		2.149	751.862	2	0	2.13	35	0.00699035	HCD2
		RESVASGDDRAEEDMDEAIEK	1	S3	K21(Label)	2.553	1219.51	2	2	0.33	35	0.00876446	CID1
		SPSLSPSPPSPLEK	1	S10	K14(Label)	2.149	754.87	2	0	-0.29	35	0.00739294	HCD2
		ASVSPMDEPVPDSESPIEK	1	S4		0.664	1047.45	2	0	-0.04	35	0.00833596	HCD1
		RESVASGDDRAEEDMDEAIEK	1	S3	K21(Label)	2.553	1219.51	2	2	0.33	35	0.0102973	CID1
		ESSPLYSPTFSDSTSAVK	1		K18(Label)	0.6	994.945	2	0	0.11	34	0.0117048	CID1
		ESVASGDDRAEEDMDEAIEK	1	S5		0.512	759.302	3	1	0.71	34	0.00898988	HCD1
		ESSPLYSPTFSDSTSAVK	1	S3	K18(Label)	0.6	994.945	2	0	-0.44	34	0.0118237	CID1
		RESVASGDDRAEEDMDEAIEK	1	S6		0.632	1216.5	2	2	-0.13	33	0.0145618	CID1
		SPSLSPSPPSPLEK	1	S1		0.04	751.861	2	0	0.51	33	0.011556	CID1
		SPSLSPSPPSPLEK	2	S5; S10	K14(Label)	4.717	794.853	2	0	-1.22	33	0.0111027	HCD2
		SLMSSPEDLTK	2	S4; S5	M3(Oxidation); K11(Label)	0.427	695.271	2	0	-0.21	33	0.00459709	HCD2
		SLMSSPEDLTK	2	S4; S5	K11(Label)	1.742	687.274	2	0	-0.27	33	0.00468622	HCD2
		ESSPLYSPTFSDSTSAVK	1		K18(Label)	0.549	994.945	2	0	-0.01	33	0.0138974	CID2
		ESSPLYSPTFSDSTSAVK	1		K18(Label)	0.549	994.945	2	0	-0.01	33	0.0138974	CID2
		SPSLSPSPPSPLEK	2	S5; S10		2.06	791.844	2	0	0.01	33	0.0110347	CID1
		SPSLSPSPPSPLEK	1	S1		0.04	751.861	2	0	0.51	32	0.0143485	CID1
		SPSLSPSPPSPLEK	1	S1		0.04	751.861	2	0	-0.06	32	0.0152125	CID1
		ESSPLYSPTFSDSTSAVK	1		K18(Label)	3.294	994.946	2	0	0.66	32	0.0166176	HCD2
		ESSPLYSPTFSDSTSAVK	1	S2		0.652	991.935	2	0	0.17	32	0.0164722	CID2
		ESSPLYSPTFSDSTSAVK	1	S7	K18(Label)	3.129	994.945	2	0	-0.14	32	0.0163076	CID1
		RESVASGDDRAEEDMDEAIEK	1	S3	K21(Label)	2.909	813.343	3	2	0.42	32	0.0206541	CID1
		KLGDVSPTQIDVSQFGSFKEDTK	1		K1(Label); K19(Label); K23(Label)	0.622	875.44	3	2	2.16	31	0.0217682	CID2
		ESSPLYSPTFSDSTSAVK	2	S7		1.698	1031.92	2	0	0.21	31	0.0157149	HCD2
		VLSPLRSPPLIGSESAYESFLSADDK	2	S3	K26(Label)	1.535	982.129	3	1	-0.06	31	0.0349252	HCD2
		VLSPLRSPPLIGSESAYESFLSADDK	2	S3	K26(Label)	1.535	982.129	3	1	-0.06	31	0.0349252	HCD2
		ESSPLYSPTFSDSTSAVK	1			0.624	991.938	2	0	2.44	31	0.0214194	HCD1
		SLMSSPEDLTK	2	S4; S5		1.742	684.264	2	0	0.35	30	0.00685854	HCD2
		VLSPLRSPPLIGSESAYESFLSADDK	2		K26(Label)	1.535	982.129	3	1	-0.12	30	0.0412539	HCD2
		ESSPLYSPTFSDSTSAVK	1		K18(Label)	0.549	994.947	2	0	1.71	30	0.0275317	CID2
		ESSPLYSPTFSDSTSAVK	1		K18(Label)	0.549	994.947	2	0	1.71	30	0.0275317	CID2
		ESSPLYSPTFSDSTSAVK	2	S3; S7	K18(Label)	1.698	1034.93	2	0	-0.67	29	0.0241784	HCD2
		RESVASGDDRAEEDMDEAIEK	1	S6		0.617	811.336	3	2	0.42	29	0.0355022	CID1
		RESVASGDDRAEEDMDEAIEK	1	S6		0.617	811.338	3	2	2.45	29	0.0349843	CID1
		ESSPLYSPTFSDSTSAVK	1	S3		0.624	991.933	2	0	-2.48	29	0.0292012	HCD1
		RESVASGDDRAEEDMDEAIEK	1	S6		0.636	811.335	3	2	-0.11	29	0.0377177	CID1
		KLGDVSPTQIDVSQFGSFKEDTK	1	S6		0.622	869.418	3	2	0.05	29	0.0488982	CID2
		RESVASGDDRAEEDMDEAIEK	2	S3; S6	K21(Label)	1.988	839.998	3	2	-0.09	29	0.0276869	CID1
		ASVSPMDEPVPDSESPIEK	1	S4		0.664	1047.45	2	0	0.54	29	0.0375623	HCD1
		ASVSPMDEPVPDSESPIEK	1	S4		0.664	1047.45	2	0	0.54	28	0.0454729	HCD1
		KLGDVSPTQIDVSQFGSFKEDTK	1	S6	K1(Label); K19(Label); K23(Label)	0.622	875.44	3	2	2.16	27	0.053189	CID2
		VLSPLRSPPLIGSESAYESFLSADDK	2		K26(Label)	1.535	982.129	3	1	0.31	27	0.0935348	HCD2
		RESVASGDDRAEEDMDEAIEK	2	S3; S6	K21(Label)	1.73	839.997	3	2	-0.67	26	0.0515733	HCD2
		ESSPLYSPTFSDSTSAVK	1			0.499	991.936	2	0	0.41	26	0.0659072	CID2
		ESSPLYSPTFSDSTSAVK	1			0.499	991.936	2	0	0.41	26	0.0659072	CID2
		ESSPLYSPTFSDSTSAVK	1		K18(Label)	3.294	994.944	2	0	-0.93	25	0.0709472	HCD2
		SPSLSPSPPSPLEK	2	S5; S10		5.364	791.844	2	0	0.7	25	0.0647809	CID1
		ASVSPMDEPVPDSESPIEK	1	S4		0.664	1047.45	2	0	0.19	25	0.0884341	HCD1
		VLSPLRSPPLIGSESAYESFLSADDK	2		K26(Label)	1.535	982.129	3	1	-0.31	25	0.15236	HCD2
		ESSPLYSPTFSDSTSAVK	1			0.549	991.934	2	0	-1.07	25	0.0938666	CID2
		ESSPLYSPTFSDSTSAVK	1			0.549	991.934	2	0	-1.07	25	0.0938666	CID2
		ESVASGDDRAEEDMDEAIEK	1	S5		0.597	759.302	3	1	0.47	24	0.0931922	HCD2
		VLSPLRSPPLIGSESAYESFLSADDK	2		K26(Label)	2.716	1472.69	2	1	1.85	23	0.193597	HCD1
		VLSPLRSPPLIGSESAYESFLSADDK	2		K26(Label)	2.716	1472.69	2	1	1.85	23	0.193597	HCD1
		ESSPLYSPTFSDSTSAVK	2		K18(Label)	1.698	1034.93	2	0	0.39	23	0.115374	HCD2
		ESSPLYSPTFSDSTSAVK	1			0.549	991.935	2	0	-0.33	23	0.139566	CID2
		ESSPLYSPTFSDSTSAVK	1			0.549	991.935	2	0	-0.33	23	0.139566	CID2
		VLSPLRSPPLIGSESAYESFLSADDK	2	S3		1.535	980.124	3	1	2.18	19	0.535421	HCD2
		VLSPLRSPPLIGSESAYESFLSADDK	2	S3		1.535	980.124	3	1	2.18	19	0.535421	HCD2
		VLSPLRSPPLIGSESAYESFLSADDK	2	S3		1.535	980.124	3	1	2.18	19	0.579023	HCD2
RefSeq ID	Description	Peptide Sequence	Number of Phospho Sites	Phospho Sitesa	Other Modifications	SILAC Ratio (Lys6/Lys0)	Observed m/z	Charge	Number of Missed Cleavages	Mass Error [ppm]	Mascot Score	Exp Value	Activation Type
NP_001107607.1	dematin isoform 1 [Homo sapiens]	GNSLPCVLEQK	1	S3	C6(Carbamidomethyl)	0.661	662.802	2	0	-0.01	43	0.00118154	HCD1
		GNSLPCVLEQK	1	S3	C6(Carbamidomethyl); K11(Label)	0.661	665.812	2	0	0.19	39	0.00346178	HCD1
		DSSVPGSPSSIVAK	1	S9	K14(Label)	3.51	708.839	2	0	-0.24	29	0.0249147	CID2
		DSSVPGSPSSIVAK	1	S9	K14(Label)	3.51	708.839	2	0	-0.5	27	0.0420752	CID2
		DSSVPGSPSSIVAK	1			3.51	705.829	2	0	-0.43	26	0.0589438	CID2
		DSSVPGSPSSIVAK	1		K14(Label)	3.51	708.839	2	0	-0.5	24	0.098407	CID2
		DSSVPGSPSSIVAK	1		K14(Label)	3.51	708.839	2	0	-0.5	24	0.098407	CID2
		DSSVPGSPSSIVAK	1			3.51	705.83	2	0	0.35	22	0.125707	CID2
		DSSVPGSPSSIVAK	1			3.51	705.83	2	0	0.35	22	0.125707	CID2
		DSSVPGSPSSIVAK	1	S7	K14(Label)	1.592	708.839	2	0	0.19	20	0.209168	HCD2
RefSeq ID	Description	Peptide Sequence	Number of Phospho Sites	Phospho Sitesa	Other Modifications	SILAC Ratio (Lys6/Lys0)	Observed m/z	Charge	Number of Missed Cleavages	Mass Error [ppm]	Mascot Score	Exp Value	Activation Type
NP_001018077.1	plasminogen activator inhibitor 1 RNA-binding protein isoform 1 [Homo sapiens]	TDKSSASAPDVDDPEAFPALA	1	T1	K3(Label)	5.337	1095.48	2	1	0.57	57	5.8404e-05	CID2
		TDKSSASAPDVDDPEAFPALA	1		K3(Label)	5.337	1095.48	2	1	0.57	56	7.00556e-05	CID2
		TDKSSASAPDVDDPEAFPALA	1		K3(Label)	5.337	1095.48	2	1	0.57	56	7.00556e-05	CID2
		TDKSSASAPDVDDPEAFPALA	1	S4	K3(Label)	5.337	1095.48	2	1	0.57	53	0.000154327	CID2
		SKSEEAHAEDSVMDHHFR	1	S3	K2(Label)	1.648	733.307	3	1	-0.34	52	0.000160869	CID2
		SKSEEAHAEDSVMDHHFR	1	S1	K2(Label)	2.283	1099.46	2	1	0.02	46	0.000623496	CID2
		SKSEEAHAEDSVMDHHFR	1	S3	K2(Label)	1.648	733.307	3	1	-0.18	44	0.0010182	CID2
		SKSEEAHAEDSVMDHHFR	1	S3	K2(Label); M13(Oxidation)	1.585	738.639	3	1	0.19	27	0.0455649	CID2
RefSeq ID	Description	Peptide Sequence	Number of Phospho Sites	Phospho Sitesa	Other Modifications	SILAC Ratio (Lys6/Lys0)	Observed m/z	Charge	Number of Missed Cleavages	Mass Error [ppm]	Mascot Score	Exp Value	Activation Type
NP_115751.2	proline-rich AKT1 substrate 1 [Homo sapiens]	LNTSDFQK	1	T3	K8(Label)	2.077	519.734	2	0	-0.16	46	0.000265129	CID2
		LNTSDFQK	1	T3	K8(Label)	2.246	519.734	2	0	-0.16	37	0.00245165	CID1
		LNTSDFQK	1	T3	K8(Label)	2.246	519.733	2	0	-0.51	34	0.00427266	CID1
		SLPVSVPVWGFK	1	S1	K12(Label)	3.66	701.367	2	0	0.21	33	0.0106462	CID1
		LNTSDFQK	1	T3		2.077	516.724	2	0	-0.06	33	0.00578664	CID2
		LNTSDFQK	1	T3	K8(Label)	2.092	519.733	2	0	-1.34	29	0.0154491	HCD1
		SLPVSVPVWGFK	1	S1		2.755	698.357	2	0	-0.32	26	0.0510632	CID2
		LNTSDFQK	1	T3		2.084	516.724	2	0	0.06	24	0.0408718	CID2
RefSeq ID	Description	Peptide Sequence	Number of Phospho Sites	Phospho Sitesa	Other Modifications	SILAC Ratio (Lys6/Lys0)	Observed m/z	Charge	Number of Missed Cleavages	Mass Error [ppm]	Mascot Score	Exp Value	Activation Type
NP_057417.3	serine/arginine repetitive matrix protein 2 [Homo sapiens]	SSGHSSSELSPDAVEK	1	S10		0.613	848.857	2	0	0.86	51	0.000131534	HCD1
		EQNSALPTSSQDEELMEVVEK	1		K21(Label)	3.033	1225.04	2	0	0.88	32	0.0218947	CID1
		EQNSALPTSSQDEELMEVVEK	1		K21(Label)	3.033	1225.04	2	0	0.88	32	0.0219958	CID1
RefSeq ID	Description	Peptide Sequence	Number of Phospho Sites	Phospho Sitesa	Other Modifications	SILAC Ratio (Lys6/Lys0)	Observed m/z	Charge	Number of Missed Cleavages	Mass Error [ppm]	Mascot Score	Exp Value	Activation Type
NP_001070908.1	bcl-2-associated transcription factor 1 isoform 2 [Homo sapiens]	AEGEWEDQEALDYFSDK	1	S15	K17(Label)	1.756	1059.42	2	0	0.51	60	1.69842e-05	HCD1
		AEGEWEDQEALDYFSDK	1	S15		1.879	1056.41	2	0	0.91	50	0.00018906	HCD1
		AEGEWEDQEALDYFSDK	1	S15	K17(Label)	1.879	1059.42	2	0	0.97	42	0.00101723	HCD1
		AEGEWEDQEALDYFSDK	1	S15	K17(Label)	1.756	1059.42	2	0	0.28	41	0.00160575	HCD1
		DLFDYSPPLHK	1	S6	K11(Label)	0.392	709.328	2	0	-0.05	37	0.00366901	CID1
		DLFDYSPPLHK	1	S6		6.481	706.319	2	0	0.81	36	0.00371386	HCD1
		AEGEWEDQEALDYFSDK	1	S15	K17(Label)	1.879	1059.42	2	0	0.74	35	0.00521018	HCD1
		AEGEPQEESPLK	1	S9	K12(Label)	0.547	700.307	2	0	-0.98	35	0.00580028	HCD1
		AEGEWEDQEALDYFSDK	1			1.756	1056.41	2	0	0.33	31	0.0120892	HCD1
		AEGEWEDQEALDYFSDK	1	S15		0.539	1056.41	2	0	0.1	30	0.0155116	HCD1
		AEGEWEDQEALDYFSDK	1			1.879	1056.41	2	0	0.8	28	0.0267405	HCD1
		AEGEPQEESPLK	1	S9	K12(Label)	0.547	700.307	2	0	-1.07	27	0.0323046	HCD1
		LKDLFDYSPPLHK	1	S8		0.603	551.608	3	1	0.33	26	0.067836	CID2
		AEGEPQEESPLK	1	S9	K12(Label)	0.547	700.307	2	0	-0.81	24	0.0742279	HCD1
		LKDLFDYSPPLHK	1	S8	K2(Label); K13(Label)	0.603	555.621	3	1	-0.2	23	0.105918	CID2
RefSeq ID	Description	Peptide Sequence	Number of Phospho Sites	Phospho Sitesa	Other Modifications	SILAC Ratio (Lys6/Lys0)	Observed m/z	Charge	Number of Missed Cleavages	Mass Error [ppm]	Mascot Score	Exp Value	Activation Type
NP_006799.1	protein transport protein Sec61 subunit beta [Homo sapiens]	PGPTPSGTNVGSSGRSPSK	1		K19(Label)	1.669	619.293	3	1	-0.22	27	0.0575852	CID2
		PGPTPSGTNVGSSGRSPSK	1		K19(Label)	1.92	619.293	3	1	-0.12	27	0.0702958	CID2
		PGPTPSGTNVGSSGRSPSK	1		K19(Label)	1.92	619.293	3	1	-0.12	26	0.0852962	CID2
RefSeq ID	Description	Peptide Sequence	Number of Phospho Sites	Phospho Sitesa	Other Modifications	SILAC Ratio (Lys6/Lys0)	Observed m/z	Charge	Number of Missed Cleavages	Mass Error [ppm]	Mascot Score	Exp Value	Activation Type
NP_001019979.1	B-cell CLL/lymphoma 7 protein family member A isoform b [Homo sapiens]	EHPGAEDASDEQNSQSSMEHSMNSSEK	1		M22(Oxidation)	0.354	1015.38	3	0	-0.87	43	0.000668116	CID2
RefSeq ID	Description	Peptide Sequence	Number of Phospho Sites	Phospho Sitesa	Other Modifications	SILAC Ratio (Lys6/Lys0)	Observed m/z	Charge	Number of Missed Cleavages	Mass Error [ppm]	Mascot Score	Exp Value	Activation Type
NP_003452.1	zyxin [Homo sapiens]	EKVSSIDLEIDSLSSLLDDMTK	1		K2(Label); M20(Oxidation); K22(Label)	2.441	1273.62	2	1	0.66	107	6.41614e-10	CID2
		VSSIDLEIDSLSSLLDDMTK	1		M18(Oxidation); K20(Label)	3.875	1142.04	2	0	-0.02	105	9.59875e-10	CID2
		VSSIDLEIDSLSSLLDDMTK	1		M18(Oxidation); K20(Label)	3.875	1142.04	2	0	-0.02	105	9.59875e-10	CID2
		EKVSSIDLEIDSLSSLLDDMTK	1		M20(Oxidation)	2.844	1267.6	2	1	0.56	103	1.90667e-09	CID2
		EKVSSIDLEIDSLSSLLDDMTK	1		M20(Oxidation)	2.844	1267.6	2	1	0.56	103	1.90667e-09	CID2
		VSSIDLEIDSLSSLLDDMTK	1		M18(Oxidation); K20(Label)	2.372	1142.04	2	0	0.63	101	2.9115e-09	CID2
		VSSIDLEIDSLSSLLDDMTK	1		M18(Oxidation); K20(Label)	2.372	1142.04	2	0	0.63	101	2.9115e-09	CID2
		VSSIDLEIDSLSSLLDDMTK	1		M18(Oxidation)	3.875	1139.03	2	0	0.35	100	4.45787e-09	CID2
		VSSIDLEIDSLSSLLDDMTK	1		M18(Oxidation)	3.875	1139.03	2	0	0.35	100	4.45787e-09	CID2
		VSSIDLEIDSLSSLLDDMTK	1		M18(Oxidation); K20(Label)	3.875	1142.04	2	0	0.52	93	1.6131e-08	CID2
		VSSIDLEIDSLSSLLDDMTK	1		M18(Oxidation); K20(Label)	3.875	1142.04	2	0	0.52	93	1.6131e-08	CID2
		VSSIDLEIDSLSSLLDDMTK	1		M18(Oxidation)	3.875	1139.03	2	0	1.21	79	5.43239e-07	CID2
		VSSIDLEIDSLSSLLDDMTK	1		M18(Oxidation)	3.875	1139.03	2	0	1.21	79	5.43239e-07	CID2
		EKVSSIDLEIDSLSSLLDDMTK	1		M20(Oxidation)	2.294	1267.6	2	1	0.95	74	1.48178e-06	CID2
		EKVSSIDLEIDSLSSLLDDMTK	1		M20(Oxidation)	2.294	1267.6	2	1	0.95	74	1.48178e-06	CID2
		EKVSSIDLEIDSLSSLLDDMTK	1		K2(Label); M20(Oxidation); K22(Label)	2.68	1273.62	2	1	2.1	72	2.17936e-06	CID2
		EKVSSIDLEIDSLSSLLDDMTK	1		K2(Label); M20(Oxidation); K22(Label)	2.68	1273.62	2	1	2.1	72	2.17936e-06	CID2
		EKVSSIDLEIDSLSSLLDDMTK	1		K2(Label); M20(Oxidation); K22(Label)	11.38	1273.62	2	1	0.47	70	2.98228e-06	CID2
		VSSIDLEIDSLSSLLDDMTK	1		M18(Oxidation); K20(Label)	3.269	1142.04	2	0	0.2	69	4.59344e-06	CID2
		VSSIDLEIDSLSSLLDDMTK	1		M18(Oxidation); K20(Label)	3.269	1142.04	2	0	0.2	69	4.59344e-06	CID2
		VSSIDLEIDSLSSLLDDMTK	1		M18(Oxidation)	3.85	1139.03	2	0	0.57	67	8.03778e-06	CID2
		VSSIDLEIDSLSSLLDDMTK	1		M18(Oxidation)	3.85	1139.03	2	0	0.57	67	8.03778e-06	CID2
		VSSIDLEIDSLSSLLDDMTK	1		M18(Oxidation); K20(Label)	3.875	1142.04	2	0	0.2	65	9.66358e-06	CID2
		SPGAPGPLTLK	1	S1		2.092	559.287	2	0	0.65	65	5.13062e-06	HCD1
		EKVSSIDLEIDSLSSLLDDMTK	1	S5	K2(Label); M20(Oxidation); K22(Label)	2.186	1273.62	2	1	0.57	63	1.47189e-05	CID2
		EKVSSIDLEIDSLSSLLDDMTK	1	S5	K2(Label); M20(Oxidation); K22(Label)	2.186	1273.62	2	1	0.57	63	1.47189e-05	CID2
		EKVSSIDLEIDSLSSLLDDMTK	1		K2(Label); M20(Oxidation); K22(Label)	1.808	1273.62	2	1	0.47	60	2.92111e-05	CID2
		EKVSSIDLEIDSLSSLLDDMTK	1	S5	M20(Oxidation)	2.68	1267.6	2	1	0.46	59	4.70662e-05	CID2
		EKVSSIDLEIDSLSSLLDDMTKNDPFK	1		K2(Label); M20(Oxidation); K22(Label); K27(Label)	2.522	1051.85	3	2	0.2	56	9.57402e-05	CID2
		EKVSSIDLEIDSLSSLLDDMTK	1		K2(Label); M20(Oxidation); K22(Label)	2.629	849.412	3	1	-0.23	53	0.000187371	CID2
		EKVSSIDLEIDSLSSLLDDMTK	1		K2(Label); M20(Oxidation); K22(Label)	2.629	849.412	3	1	-0.23	53	0.000187371	CID2
		EKVSSIDLEIDSLSSLLDDMTKNDPFK	1		K2(Label); M20(Oxidation); K22(Label); K27(Label)	2.091	1051.85	3	2	-1.31	52	0.000225864	CID2
		GPPASSPAPAPK	1	S6	K12(Label)	0.647	581.784	2	0	-0.23	52	0.000100501	CID2
		EKVSSIDLEIDSLSSLLDDMTK	1		M20(Oxidation)	2.844	1267.6	2	1	-0.02	52	0.000259291	CID2
		VSSIDLEIDSLSSLLDDMTK	1		M18(Oxidation); K20(Label)	3.875	1142.04	2	0	0.09	51	0.000271922	CID2
		VSSIDLEIDSLSSLLDDMTK	1		M18(Oxidation); K20(Label)	3.875	1142.04	2	0	0.09	51	0.000278897	CID2
		EKVSSIDLEIDSLSSLLDDMTK	1		K2(Label); M20(Oxidation); K22(Label)	2.629	849.413	3	1	0.06	51	0.000300302	CID2
		EKVSSIDLEIDSLSSLLDDMTK	1		K2(Label); M20(Oxidation); K22(Label)	2.629	849.413	3	1	0.06	51	0.000300302	CID2
		SPGAPGPLTLK	1	S1	K11(Label)	2.092	562.297	2	0	0.22	49	0.00021617	HCD1
		SPGAPGPLTLK	1	S1		2.092	559.287	2	0	0.98	49	0.000218358	HCD1
		SPGAPGPLTLK	1	S1	K11(Label)	2.223	562.296	2	0	0	49	0.000233084	CID2
		SPGAPGPLTLK	1	S1	K11(Label)	2.24	562.297	2	0	1.2	49	0.000263028	CID2
		EKVSSIDLEIDSLSSLLDDMTK	1		M20(Oxidation)	2.441	1267.6	2	1	0.37	48	0.000529507	CID2
		SPGAPGPLTLK	1	S1		2.132	559.286	2	0	0.21	48	0.000256898	HCD2
		EKVSSIDLEIDSLSSLLDDMTK	1		K2(Label); M20(Oxidation); K22(Label)	1.97	1273.62	2	1	0.76	47	0.000682315	CID2
		EKVSSIDLEIDSLSSLLDDMTK	1		M20(Oxidation)	2.441	1267.6	2	1	0.46	47	0.000816035	CID2
		EKVSSIDLEIDSLSSLLDDMTK	1		M20(Oxidation)	2.441	1267.6	2	1	0.46	47	0.000816035	CID2
		QHPVPPPAQNQNQVRSPGAPGPLTLK	1	S16		2.03	936.815	3	1	0.47	47	0.00049684	CID2
		EKVSSIDLEIDSLSSLLDDMTK	1		M20(Oxidation)	2.629	845.4	3	1	1.35	46	0.000898134	CID2
		EKVSSIDLEIDSLSSLLDDMTK	1		M20(Oxidation)	2.629	845.4	3	1	1.35	46	0.000898134	CID2
		EKVSSIDLEIDSLSSLLDDMTK	1	S4	K2(Label); M20(Oxidation); K22(Label)	2.844	1273.62	2	1	0.66	46	0.000879577	CID2
		EKVSSIDLEIDSLSSLLDDMTK	1	S4	K2(Label); M20(Oxidation); K22(Label)	2.844	1273.62	2	1	0.66	46	0.000879577	CID2
		EKVSSIDLEIDSLSSLLDDMTK	1		K2(Label); M20(Oxidation); K22(Label)	0.286	849.412	3	1	-0.44	45	0.00119581	CID2
		EKVSSIDLEIDSLSSLLDDMTK	1		K2(Label); M20(Oxidation); K22(Label)	0.286	849.412	3	1	-0.44	45	0.00119581	CID2
		EKVSSIDLEIDSLSSLLDDMTK	1	S5	M20(Oxidation)	2.649	845.399	3	1	-0.38	44	0.001401	CID2
		EKVSSIDLEIDSLSSLLDDMTK	1	S5	M20(Oxidation)	2.649	845.399	3	1	-0.38	44	0.001401	CID2
		SPGAPGPLTLK	1	S1		2.092	559.286	2	0	-0.12	44	0.000719474	HCD1
		SPGAPGPLTLK	1	S1		2.132	559.286	2	0	-0.01	44	0.000714694	HCD2
		EKVSSIDLEIDSLSSLLDDMTK	1		K2(Label); M20(Oxidation); K22(Label)	2.649	849.413	3	1	0.42	42	0.00186444	CID2
		SPGAPGPLTLK	1	S1		2.61	559.286	2	0	-0.01	42	0.000979761	CID2
		VSSIDLEIDSLSSLLDDMTK	1	S3	M18(Oxidation); K20(Label)	4.254	761.694	3	0	0.46	42	0.00209334	HCD1
		GPPASSPAPAPK	1	S6	K12(Label)	0.647	581.783	2	0	-0.44	42	0.00105646	CID2
		GPPASSPAPAPK	1	S6		0.647	578.773	2	0	-0.88	42	0.00120023	CID2
		GPPASSPAPAPK	1	S6	K12(Label)	0.647	581.784	2	0	-0.23	41	0.00118897	CID2
		EKVSSIDLEIDSLSSLLDDMTK	1	S5	K2(Label); M20(Oxidation); K22(Label)	2.298	849.412	3	1	-0.59	41	0.00254326	CID2
		EKVSSIDLEIDSLSSLLDDMTK	1	S5	K2(Label); M20(Oxidation); K22(Label)	2.298	849.412	3	1	-0.59	41	0.00254326	CID2
		SPGAPGPLTLK	1	S1	K11(Label)	2.267	562.296	2	0	-0.21	41	0.00134911	CID1
		SPGAPGPLTLK	1	S1	K11(Label)	2.092	562.297	2	0	0.66	41	0.00154323	HCD1
		SPGAPGPLTLK	1	S1	K11(Label)	2.09	562.296	2	0	0	40	0.00159409	HCD2
		SPGAPGPLTLK	1	S1		2.24	559.287	2	0	0.32	40	0.001761	CID2
		SPGAPGPLTLK	1	S1	K11(Label)	2.09	562.297	2	0	0.66	39	0.00225648	HCD2
		EKVSSIDLEIDSLSSLLDDMTK	1		K2(Label); M20(Oxidation); K22(Label)	2.391	849.413	3	1	-0.08	39	0.00410657	CID2
		VSSIDLEIDSLSSLLDDMTK	1	S3	K20(Label)	2.328	1134.04	2	0	0.11	39	0.00480697	HCD2
		EKVSSIDLEIDSLSSLLDDMTK	1		M20(Oxidation)	2.649	845.4	3	1	0.34	38	0.00534406	CID2
		EKVSSIDLEIDSLSSLLDDMTK	1		M20(Oxidation)	2.649	845.4	3	1	0.34	38	0.00534406	CID2
		EKVSSIDLEIDSLSSLLDDMTK	1		K2(Label); M20(Oxidation); K22(Label)	1.712	849.413	3	1	0.06	38	0.00513522	CID2
		EKVSSIDLEIDSLSSLLDDMTK	1		K2(Label); M20(Oxidation); K22(Label)	1.712	849.413	3	1	0.06	38	0.00513522	CID2
		SPGAPGPLTLK	1	S1	K11(Label)	2.09	562.296	2	0	-0.32	38	0.00293796	HCD2
		QHPVPPPAQNQNQVRSPGAPGPLTLK	1	S16	K26(Label)	2.482	938.82	3	1	-2	38	0.00348894	CID2
		SPGAPGPLTLK	1	S1		2.695	559.288	2	0	2.18	38	0.00352774	CID2
		EKVSSIDLEIDSLSSLLDDMTK	1	S4	K2(Label); M20(Oxidation); K22(Label)	2.649	849.412	3	1	-0.3	37	0.00664193	CID2
		EKVSSIDLEIDSLSSLLDDMTKNDPFK	1		M20(Oxidation)	2.522	1045.83	3	2	-0.98	37	0.00872933	CID2
		SPGAPGPLTLK	1	S1		2.61	559.287	2	0	0.76	36	0.00384742	CID2
		QHPVPPPAQNQNQVRSPGAPGPLTLK	1	S16	K26(Label)	2.03	938.821	3	1	-0.64	36	0.00529001	CID2
		QHPVPPPAQNQNQVRSPGAPGPLTLK	1	S16		2.608	936.817	3	1	1.83	36	0.00547461	CID2
		VSSIDLEIDSLSSLLDDMTK	1	S3	M18(Oxidation); K20(Label)	2.306	1142.04	2	0	0.09	36	0.00840319	HCD2
		VSSIDLEIDSLSSLLDDMTK	1	S3	M18(Oxidation); K20(Label)	2.287	1142.04	2	0	-0.12	35	0.0105487	HCD2
		SPGAPGPLTLK	1	S1		2.223	559.286	2	0	-0.33	35	0.00523357	CID2
		EKVSSIDLEIDSLSSLLDDMTK	1		M20(Oxidation)	2.68	1267.6	2	1	0.75	35	0.0115797	CID2
		EKVSSIDLEIDSLSSLLDDMTKNDPFK	1		M20(Oxidation)	1.584	1045.83	3	2	-0.63	35	0.0138987	CID2
		EKVSSIDLEIDSLSSLLDDMTKNDPFK	1		M20(Oxidation)	1.584	1045.83	3	2	-0.63	35	0.0139307	CID2
		GPPASSPAPAPK	1	S6		0.647	578.774	2	0	0.18	35	0.00596023	CID2
		EKVSSIDLEIDSLSSLLDDMTK	1		K2(Label); M20(Oxidation); K22(Label)	2.649	849.412	3	1	-0.66	34	0.0141143	CID2
		EKVSSIDLEIDSLSSLLDDMTK	1		K2(Label); M20(Oxidation); K22(Label)	2.649	849.412	3	1	-0.66	34	0.0141143	CID2
		SPGAPGPLTLK	1	S1	K11(Label)	2.132	562.296	2	0	0	34	0.00766501	HCD2
		SPGAPGPLTLK	1	S1		2.436	559.287	2	0	1.3	33	0.00771205	CID2
		EKVSSIDLEIDSLSSLLDDMTK	1		K2(Label); M20(Oxidation); K22(Label)	2.294	1273.62	2	1	0.18	33	0.0160927	CID2
		EKVSSIDLEIDSLSSLLDDMTK	1		K2(Label); M20(Oxidation); K22(Label)	2.68	1273.62	2	1	2.2	33	0.0166838	CID2
		EKVSSIDLEIDSLSSLLDDMTK	1		K2(Label); M20(Oxidation); K22(Label)	2.68	1273.62	2	1	2.2	33	0.0178359	CID2
		QHPVPPPAQNQNQVRSPGAPGPLTLK	1	S16	K26(Label)	2.61	938.821	3	1	-1.22	32	0.0128943	CID2
		SPGAPGPLTLK	1	S1		2.267	559.286	2	0	0.21	32	0.00969975	CID1
		GPPASSPAPAPK	1	S5		0.647	578.774	2	0	0.07	32	0.012241	CID2
		EKVSSIDLEIDSLSSLLDDMTK	1		K2(Label); M20(Oxidation); K22(Label)	4.62	849.415	3	1	2.29	32	0.0237003	CID2
		EKVSSIDLEIDSLSSLLDDMTK	1		M20(Oxidation)	2.274	845.4	3	1	0.48	32	0.0256733	CID2
		QHPVPPPAQNQNQVRSPGAPGPLTLK	1	S16	K26(Label)	2.03	938.822	3	1	0.34	31	0.0159373	CID2
		EKVSSIDLEIDSLSSLLDDMTK	1		M20(Oxidation)	2.629	845.399	3	1	-0.02	31	0.030746	CID2
		VSSIDLEIDSLSSLLDDMTK	1		M18(Oxidation); K20(Label)	2.372	1142.04	2	0	1.59	31	0.0272407	CID2
		EKVSSIDLEIDSLSSLLDDMTK	1		M20(Oxidation)	2.629	845.399	3	1	-0.02	31	0.0310305	CID2
		SPGAPGPLTLK	1	S1		2.61	559.286	2	0	0.21	31	0.0135133	CID2
		SPGAPGPLTLK	1	S1	K11(Label)	2.132	562.296	2	0	-0.43	30	0.015266	HCD2
		SPGAPGPLTLK	1	S1		2.436	559.286	2	0	-0.12	30	0.0150666	CID2
		SPGAPGPLTLK	1	S1		2.24	559.286	2	0	-0.22	30	0.0162187	CID2
		EKVSSIDLEIDSLSSLLDDMTK	1		K2(Label); M20(Oxidation); K22(Label)	11.38	1273.62	2	1	0.28	30	0.0363539	CID2
		GPPASSPAPAPKFSPVTPK	2	S6; S14		2.161	664.98	3	1	0.97	29	0.0323951	CID2
		VSSIDLEIDSLSSLLDDMTK	1	S3	K20(Label)	2.328	1134.04	2	0	2.26	29	0.0434285	HCD2
		QHPVPPPAQNQNQVRSPGAPGPLTLK	1	S16	K26(Label)	1.899	938.822	3	1	0.53	26	0.0457987	CID2
		GPPASSPAPAPK	1	S6		0.647	578.773	2	0	-0.46	26	0.0359366	CID2
		SPGAPGPLTLK	1	S1	K11(Label)	2.092	562.297	2	0	0.33	25	0.0556923	HCD1
		QHPVPPPAQNQNQVRSPGAPGPLTLK	1	S16	K26(Label)	1.899	938.822	3	1	0.53	25	0.0654415	CID2
		EKVSSIDLEIDSLSSLLDDMTK	1	S4	M20(Oxidation)	0.286	845.399	3	1	-0.38	25	0.123719	CID2
		EKVSSIDLEIDSLSSLLDDMTK	1	S4	M20(Oxidation)	0.286	845.399	3	1	-0.38	25	0.123719	CID2
		GPPASSPAPAPK	1	S6	K12(Label)	0.647	581.783	2	0	-0.86	25	0.0643693	CID2
		EKVSSIDLEIDSLSSLLDDMTK	1	S5	M20(Oxidation)	2.629	845.399	3	1	-0.17	24	0.133827	CID2
		EKVSSIDLEIDSLSSLLDDMTK	1	S5	M20(Oxidation)	2.629	845.399	3	1	-0.17	24	0.133827	CID2
		SPGAPGPLTLK	1	S1	K11(Label)	2.267	562.297	2	0	0.77	24	0.0703328	CID1
		SPGAPGPLTLK	1	S1		2.695	559.287	2	0	0.76	23	0.082446	CID2
		QHPVPPPAQNQNQVRSPGAPGPLTLK	1	S16	K26(Label)	1.899	938.822	3	1	0.4	23	0.105535	CID2
		QHPVPPPAQNQNQVRSPGAPGPLTLK	1	S16	K26(Label)	1.899	938.823	3	1	1.7	23	0.108316	CID2
		VSSIDLEIDSLSSLLDDMTK	1	S3	M18(Oxidation); K20(Label)	2.526	1142.04	2	0	1.16	22	0.197189	HCD1
		VSSIDLEIDSLSSLLDDMTK	1	S3	M18(Oxidation); K20(Label)	2.526	1142.04	2	0	1.16	22	0.197189	HCD1
		QHPVPPPAQNQNQVRSPGAPGPLTLK	1	S16		2.61	936.816	3	1	1.18	22	0.15499	CID2
		QHPVPPPAQNQNQVRSPGAPGPLTLK	1	S16	K26(Label)	2.61	938.822	3	1	0.34	21	0.169595	CID2
		VSSIDLEIDSLSSLLDDMTK	1	S3		2.328	1131.03	2	0	-0.92	15	0.973899	HCD2
RefSeq ID	Description	Peptide Sequence	Number of Phospho Sites	Phospho Sitesa	Other Modifications	SILAC Ratio (Lys6/Lys0)	Observed m/z	Charge	Number of Missed Cleavages	Mass Error [ppm]	Mascot Score	Exp Value	Activation Type
NP_997006.1	GRB2-associated-binding protein 1 isoform a [Homo sapiens]	SSGSGSSVADERVDYVVVDQQK	1	Y15	K22(Label)	5.329	800.035	3	1	1.18	56	0.000109124	CID2
		SSGSGSSVADERVDYVVVDQQK	1	Y15	K22(Label)	5.329	800.034	3	1	-0.2	55	0.000135247	CID2
RefSeq ID	Description	Peptide Sequence	Number of Phospho Sites	Phospho Sitesa	Other Modifications	SILAC Ratio (Lys6/Lys0)	Observed m/z	Charge	Number of Missed Cleavages	Mass Error [ppm]	Mascot Score	Exp Value	Activation Type
NP_005783.2	M-phase phosphoprotein 6 [Homo sapiens]	DHANYEEDENGDITPIK	1	T14	K17(Label)	1.603	1023.42	2	0	-0.48	50	0.000235542	CID2
		HKAEEVEDETVELDVSDEEMAR	1	S16	K2(Label); M20(Oxidation)	1.74	888.043	3	1	-0.6	40	0.00291153	CID2
RefSeq ID	Description	Peptide Sequence	Number of Phospho Sites	Phospho Sitesa	Other Modifications	SILAC Ratio (Lys6/Lys0)	Observed m/z	Charge	Number of Missed Cleavages	Mass Error [ppm]	Mascot Score	Exp Value	Activation Type
NP_955391.1	tumor protein D54 isoform f [Homo sapiens]	NSATFKSFEDR	1	S7		0.489	691.293	2	1	0.42	53	7.72105e-05	CID2
		MDSAGQDINLNSPNK	1	S12	N-Term(Acetyl); K15(Label)	1.989	866.371	2	0	0.13	23	0.08821	HCD2
		MDSAGQDINLNSPNK	1	S12	N-Term(Acetyl)	1.989	863.362	2	0	0.55	22	0.108107	HCD2
RefSeq ID	Description	Peptide Sequence	Number of Phospho Sites	Phospho Sitesa	Other Modifications	SILAC Ratio (Lys6/Lys0)	Observed m/z	Charge	Number of Missed Cleavages	Mass Error [ppm]	Mascot Score	Exp Value	Activation Type
NP_001737.1	calnexin precursor [Homo sapiens]	QKSDAEEDGGTVSQEEEDRKPK	1	S3	N-Term(Gln->pyro-Glu); K2(Label); K20(Label); K22(Label)	0.617	848.381	3	2	-0.08	24	0.151626	CID2
RefSeq ID	Description	Peptide Sequence	Number of Phospho Sites	Phospho Sitesa	Other Modifications	SILAC Ratio (Lys6/Lys0)	Observed m/z	Charge	Number of Missed Cleavages	Mass Error [ppm]	Mascot Score	Exp Value	Activation Type
NP_001408.2	eukaryotic translation initiation factor 4B [Homo sapiens]	SPPYTAFLGNLPYDVTEESIK	1	S1	K21(Label)	1.793	1214.08	2	0	-0.23	78	6.39426e-07	CID1
		SQSSDTEQQSPTSGGGK	1	S10		0.414	880.852	2	0	-0.17	78	2.52771e-07	CID2
		SPPYTAFLGNLPYDVTEESIK	1	S1		2.013	1211.07	2	0	-0.69	68	6.70396e-06	CID1
		SPPYTAFLGNLPYDVTEESIK	1		K21(Label)	0.449	1214.08	2	0	-0.13	67	8.22138e-06	CID2
		SLENETLNK	1	S1	K9(Label)	1.57	567.263	2	0	0.69	57	2.44461e-05	HCD1
		SLENETLNK	1	S1	K9(Label)	1.646	567.262	2	0	-0.49	57	2.36248e-05	HCD2
		SLENETLNK	1	S1	K9(Label)	1.57	567.263	2	0	-0.27	56	2.89461e-05	HCD1
		SLENETLNK	1	S1		1.646	564.252	2	0	-0.61	54	5.03852e-05	HCD2
		SLENETLNK	1	S1		1.7	564.252	2	0	-0.4	50	0.000146005	CID1
		SLENETLNK	1	S1	K9(Label)	1.7	567.263	2	0	-0.17	44	0.000525389	CID1
		SLENETLNK	1	S1		1.57	564.253	2	0	-0.18	43	0.000810636	HCD1
		SLENETLNK	1	S1	K9(Label)	1.7	567.262	2	0	-0.49	36	0.00285343	CID1
		SPPYTAFLGNLPYDVTEESIK	1			0.465	807.714	3	0	0.11	34	0.0150915	CID1
		SPPYTAFLGNLPYDVTEESIK	1		K21(Label)	0.449	1214.08	2	0	0.37	23	0.19379	CID2
RefSeq ID	Description	Peptide Sequence	Number of Phospho Sites	Phospho Sitesa	Other Modifications	SILAC Ratio (Lys6/Lys0)	Observed m/z	Charge	Number of Missed Cleavages	Mass Error [ppm]	Mascot Score	Exp Value	Activation Type
NP_689449.1	cdc42 effector protein 1 [Homo sapiens]	NAISLPQLNQAAYDSLVVGK	1	S4	K20(Label)	0.624	1094.06	2	0	-1.7	68	3.84315e-06	CID2
		NAISLPQLNQAAYDSLVVGK	1	S4	K20(Label)	0.624	1094.06	2	0	-0.59	49	0.00033822	CID2
		NAISLPQLNQAAYDSLVVGK	1	S4		0.561	727.703	3	0	-0.93	36	0.00731214	CID2
RefSeq ID	Description	Peptide Sequence	Number of Phospho Sites	Phospho Sitesa	Other Modifications	SILAC Ratio (Lys6/Lys0)	Observed m/z	Charge	Number of Missed Cleavages	Mass Error [ppm]	Mascot Score	Exp Value	Activation Type
NP_005564.1	lamin-B1 isoform 1 [Homo sapiens]	LKLSPSPSSR	1		K2(Label)	0.661	386.539	3	1	-0.33	28	0.0228089	CID1
		LKLSPSPSSR	1	S4		0.661	384.532	3	1	-0.82	24	0.0780594	CID1
RefSeq ID	Description	Peptide Sequence	Number of Phospho Sites	Phospho Sitesa	Other Modifications	SILAC Ratio (Lys6/Lys0)	Observed m/z	Charge	Number of Missed Cleavages	Mass Error [ppm]	Mascot Score	Exp Value	Activation Type
NP_006658.1	membrane-associated progesterone receptor component 1 [Homo sapiens]	EGEEPTVYSDEEEPK	1	S9		0.664	909.353	2	0	-0.49	38	0.00206436	HCD2
		EGEEPTVYSDEEEPK	1	S9		0.664	909.354	2	0	0.59	36	0.00292899	HCD2
		EGEEPTVYSDEEEPKDESAR	1		K15(Label)	0.515	794.658	3	1	-0.4	35	0.00775051	CID2
		EGEEPTVYSDEEEPK	1	S9		0.664	909.354	2	0	0.12	32	0.00638778	HCD2
RefSeq ID	Description	Peptide Sequence	Number of Phospho Sites	Phospho Sitesa	Other Modifications	SILAC Ratio (Lys6/Lys0)	Observed m/z	Charge	Number of Missed Cleavages	Mass Error [ppm]	Mascot Score	Exp Value	Activation Type
NP_002815.3	parathymosin [Homo sapiens]	EKVEEKASR	1	S8	K2(Label); K6(Label)	1.65	584.294	2	2	0.1	33	0.00775264	CID2
RefSeq ID	Description	Peptide Sequence	Number of Phospho Sites	Phospho Sitesa	Other Modifications	SILAC Ratio (Lys6/Lys0)	Observed m/z	Charge	Number of Missed Cleavages	Mass Error [ppm]	Mascot Score	Exp Value	Activation Type
NP_005733.1	protein disulfide-isomerase A6 precursor [Homo sapiens]	DGELPVEDDIDLSDVELDDLGK	1	S13	K22(Label)	1.872	1244.06	2	0	1.27	55	0.00010551	HCD1
		DGELPVEDDIDLSDVELDDLGK	1	S13	K22(Label)	1.663	1244.05	2	0	0.78	44	0.001431	HCD1
		DGELPVEDDIDLSDVELDDLGK	1	S13	K22(Label)	4.381	1244.06	2	0	1.07	40	0.00384107	HCD1
		DGELPVEDDIDLSDVELDDLGK	1	S13		2.273	1241.04	2	0	0.43	37	0.00797606	HCD2
		DGELPVEDDIDLSDVELDDLGK	1	S13		2.009	1241.04	2	0	0.14	33	0.0178031	HCD2
		DGELPVEDDIDLSDVELDDLGK	1	S13	K22(Label)	1.56	1244.06	2	0	1.07	33	0.0175167	HCD2
		DGELPVEDDIDLSDVELDDLGK	1	S13		4.381	1241.05	2	0	0.92	33	0.0169779	HCD1
		DGELPVEDDIDLSDVELDDLGK	1	S13	K22(Label)	2.273	1244.05	2	0	0.29	29	0.0435471	HCD2
		DGELPVEDDIDLSDVELDDLGK	1	S13		2.273	1241.05	2	0	0.92	27	0.0792288	HCD2
		DGELPVEDDIDLSDVELDDLGKDEL	1	S13	K22(Label)	2.045	948.757	3	1	0.66	25	0.12814	HCD1
		DGELPVEDDIDLSDVELDDLGKDEL	1	S13	K22(Label)	2.045	948.757	3	1	0.78	24	0.179027	HCD1
		DGELPVEDDIDLSDVELDDLGK	1	S13	K22(Label)	2.009	1244.05	2	0	-1.97	21	0.265007	HCD2
RefSeq ID	Description	Peptide Sequence	Number of Phospho Sites	Phospho Sitesa	Other Modifications	SILAC Ratio (Lys6/Lys0)	Observed m/z	Charge	Number of Missed Cleavages	Mass Error [ppm]	Mascot Score	Exp Value	Activation Type
NP_036428.1	GRB2-associated-binding protein 2 isoform b [Homo sapiens]	NNTVIDELPFKSPITK	1	S12		2.099	632.656	3	1	0.36	50	0.000292346	CID1
		KSTGSVDYLALDFQPSSPSPHR	1		K1(Label)	0.642	825.726	3	1	0.06	43	0.00207677	CID2
		KSTGSVDYLALDFQPSSPSPHR	1			0.642	823.719	3	1	-0.99	43	0.00202407	CID2
		NNTVIDELPFKSPITK	1	S12		4.797	948.479	2	1	-0.66	42	0.00179405	CID1
		NNTVIDELPFKSPITK	1	S12	K11(Label); K16(Label)	4.797	954.5	2	1	0.5	41	0.00156294	CID1
		NNTVIDELPFKSPITK	1	S12	K11(Label); K16(Label)	4.797	954.5	2	1	-0.01	40	0.00189344	CID1
		KSTGSVDYLALDFQPSSPSPHR	1	S17		0.642	823.721	3	1	1.39	38	0.00588305	CID2
		NNTVIDELPFKSPITK	1	S12	K11(Label); K16(Label)	2.099	636.669	3	1	0.27	30	0.0184796	CID1
RefSeq ID	Description	Peptide Sequence	Number of Phospho Sites	Phospho Sitesa	Other Modifications	SILAC Ratio (Lys6/Lys0)	Observed m/z	Charge	Number of Missed Cleavages	Mass Error [ppm]	Mascot Score	Exp Value	Activation Type
NP_057562.3	nuclear-interacting partner of ALK [Homo sapiens]	SMGTGDTPGLEVPSSPLRK	1	S15	K19(Label)	1.52	1007.98	2	1	-0.15	71	2.26823e-06	CID1
		SMGTGDTPGLEVPSSPLRK	1	S15	K19(Label)	1.52	1007.98	2	1	-0.15	71	2.26823e-06	CID1
		SQDATFSPGSEQAEKSPGPIVSR	1	S16	K15(Label)	1.838	1231.07	2	1	0.85	61	3.35673e-05	CID2
		SMGTGDTPGLEVPSSPLRK	1	S15	K19(Label)	1.534	1007.98	2	1	-1.85	54	0.000115611	CID2
		SMGTGDTPGLEVPSSPLRK	1	S15	K19(Label)	1.534	1007.99	2	1	1.3	53	0.000167705	CID2
		SMGTGDTPGLEVPSSPLRK	1	S15	K19(Label)	1.534	1007.99	2	1	1.3	53	0.000167705	CID2
		SQDATFSPGSEQAEKSPGPIVSR	2		K15(Label)	1.544	847.705	3	1	0.16	48	0.000571205	CID2
		SQDATFSPGSEQAEKSPGPIVSR	2	S16	K15(Label)	1.544	847.705	3	1	0.24	47	0.000628037	CID2
		SMGTGDTPGLEVPSSPLRK	1		K19(Label)	1.52	1007.98	2	1	0.33	45	0.00091895	CID1
		SMGTGDTPGLEVPSSPLRK	1		K19(Label)	1.52	1007.98	2	1	0.33	45	0.00091895	CID1
		SMGTGDTPGLEVPSSPLRK	1	S15	M2(Oxidation)	1.525	1012.97	2	1	0.3	44	0.00119415	CID2
		SMGTGDTPGLEVPSSPLRK	1	S15	M2(Oxidation); K19(Label)	1.525	1015.98	2	1	0.43	44	0.00137102	CID2
		SMGTGDTPGLEVPSSPLRK	1	S15	K19(Label)	1.534	1007.99	2	1	1.18	43	0.00166275	CID2
		SQDATFSPGSEQAEKSPGPIVSR	1	S16	K15(Label)	1.838	1231.07	2	1	0.85	42	0.00246557	CID2
		SMGTGDTPGLEVPSSPLRK	1	S15		1.52	1004.97	2	1	-0.4	40	0.00328555	CID1
		SQDATFSPGSEQAEKSPGPIVSR	1	S16		1.838	1228.06	2	1	-1.09	39	0.0048177	CID2
		SMGTGDTPGLEVPSSPLRK	1			1.52	1004.97	2	1	0.14	38	0.00383042	CID1
		SQDATFSPGSEQAEKSPGPIVSR	1	S16	K15(Label)	1.838	1231.07	2	1	-0.53	38	0.00527262	CID2
		SQDATFSPGSEQAEKSPGPIVSR	1	S16	K15(Label)	2.05	821.049	3	1	-0.52	38	0.00533696	CID2
		SQDATFSPGSEQAEKSPGPIVSR	1	S16		1.838	1228.06	2	1	0.7	38	0.00622393	CID2
		SMGTGDTPGLEVPSSPLRK	1	S15	K19(Label)	1.534	1007.98	2	1	0.76	37	0.00577519	CID2
		SMGTGDTPGLEVPSSPLRK	1	S15	K19(Label)	1.534	1007.98	2	1	0.76	37	0.00577519	CID2
		SMGTGDTPGLEVPSSPLRK	1	S15	M2(Oxidation); K19(Label)	1.525	1015.98	2	1	0.49	37	0.0064386	CID2
		SMGTGDTPGLEVPSSPLRK	1	S15	M2(Oxidation); K19(Label)	1.525	1015.98	2	1	0.49	37	0.0064386	CID2
		SQDATFSPGSEQAEKSPGPIVSR	1	S10	K15(Label)	2.198	821.05	3	1	0.45	35	0.00983058	CID2
		SQDATFSPGSEQAEKSPGPIVSR	1	S16	K15(Label)	2.186	821.049	3	1	-0.44	35	0.0107001	CID2
		SQDATFSPGSEQAEKSPGPIVSR	1		K15(Label)	2.186	821.05	3	1	0.38	34	0.0141399	CID2
		SQDATFSPGSEQAEKSPGPIVSR	1		K15(Label)	2.186	821.05	3	1	0.38	34	0.0153974	CID2
		SQDATFSPGSEQAEKSPGPIVSR	1	S16	K15(Label)	2.05	821.049	3	1	-0.44	33	0.0175545	CID2
		SQDATFSPGSEQAEKSPGPIVSR	1	S16	K15(Label)	2.05	821.049	3	1	-0.44	33	0.0180464	CID2
		SQDATFSPGSEQAEKSPGPIVSR	1	S16	K15(Label)	2.05	821.049	3	1	-0.52	33	0.0177131	CID2
		SQDATFSPGSEQAEKSPGPIVSR	1	S16	K15(Label)	2.198	821.05	3	1	0.3	32	0.02173	CID2
		SQDATFSPGSEQAEKSPGPIVSR	1		K15(Label)	2.302	821.049	3	1	-0.89	29	0.0455155	CID2
		SQDATFSPGSEQAEKSPGPIVSR	1		K15(Label)	2.05	821.049	3	1	-0.59	23	0.177647	CID2
		SQDATFSPGSEQAEKSPGPIVSR	1		K15(Label)	2.198	821.05	3	1	0.23	23	0.186856	CID2
RefSeq ID	Description	Peptide Sequence	Number of Phospho Sites	Phospho Sitesa	Other Modifications	SILAC Ratio (Lys6/Lys0)	Observed m/z	Charge	Number of Missed Cleavages	Mass Error [ppm]	Mascot Score	Exp Value	Activation Type
NP_003759.1	astrocytic phosphoprotein PEA-15 [Homo sapiens]	QPSEEEIIK	1	S3	N-Term(Gln->pyro-Glu); K9(Label)	1.876	571.26	2	0	0.4	31	0.0137403	HCD1
		QPSEEEIIK	1	S3	N-Term(Gln->pyro-Glu)	1.876	568.25	2	0	0.61	26	0.0388011	HCD1
		QPSEEEIIK	1	S3	K9(Label)	0.574	579.773	2	0	0.24	25	0.0492073	CID2
		QPSEEEIIK	1	S3		0.574	576.763	2	0	0.44	24	0.0582007	CID2
		QPSEEEIIK	1	S3	N-Term(Gln->pyro-Glu); K9(Label)	1.876	571.259	2	0	-0.67	23	0.0786664	HCD1
RefSeq ID	Description	Peptide Sequence	Number of Phospho Sites	Phospho Sitesa	Other Modifications	SILAC Ratio (Lys6/Lys0)	Observed m/z	Charge	Number of Missed Cleavages	Mass Error [ppm]	Mascot Score	Exp Value	Activation Type
NP_002895.3	negative elongation factor E [Homo sapiens]	RSLSEQPVMDTATATEQAK	1	S4		1.514	1071.99	2	1	-0.39	49	0.000441396	CID1
RefSeq ID	Description	Peptide Sequence	Number of Phospho Sites	Phospho Sitesa	Other Modifications	SILAC Ratio (Lys6/Lys0)	Observed m/z	Charge	Number of Missed Cleavages	Mass Error [ppm]	Mascot Score	Exp Value	Activation Type
NP_036350.2	interleukin enhancer-binding factor 3 isoform a [Homo sapiens]	RPMEEDGEEKSPSK	1	S11	M3(Oxidation)	1.541	572.238	3	1	-0.25	40	0.00181028	HCD1
		RPMEEDGEEKSPSK	1	S11	M3(Oxidation); K10(Label); K14(Label)	1.541	576.252	3	1	0.4	36	0.00553871	HCD1
		RPMEEDGEEKSPSK	1	S11		1.842	849.855	2	1	-0.86	36	0.00460126	CID2
RefSeq ID	Description	Peptide Sequence	Number of Phospho Sites	Phospho Sitesa	Other Modifications	SILAC Ratio (Lys6/Lys0)	Observed m/z	Charge	Number of Missed Cleavages	Mass Error [ppm]	Mascot Score	Exp Value	Activation Type
NP_722550.1	reticulon-4 isoform B [Homo sapiens]	MEDLDQSPLVSSSDSPPRPQPAFK	1		N-Term(Acetyl); M1(Oxidation)	1.792	922.749	3	0	-0.29	47	0.00078304	CID2
		QPSWDPSPVSSTVPAPSPLSAAAVSPSK	1		K28(Label)	1.751	945.13	3	0	0.27	32	0.0256741	CID1
		QPSWDPSPVSSTVPAPSPLSAAAVSPSK	1		N-Term(Gln->pyro-Glu); K28(Label)	0.568	939.455	3	0	0.64	31	0.0355213	CID1
		MEDLDQSPLVSSSDSPPRPQPAFK	1		N-Term(Acetyl); M1(Oxidation); K24(Label)	1.503	924.756	3	0	0.31	30	0.0465894	CID2
		MEDLDQSPLVSSSDSPPRPQPAFK	1		N-Term(Acetyl); M1(Oxidation); K24(Label)	1.503	924.756	3	0	0.31	30	0.0465894	CID2
		MEDLDQSPLVSSSDSPPRPQPAFK	1		N-Term(Acetyl); M1(Oxidation); K24(Label)	1.503	924.756	3	0	0.31	30	0.0465894	CID2
		QPSWDPSPVSSTVPAPSPLSAAAVSPSK	1	S3	N-Term(Gln->pyro-Glu)	0.568	937.448	3	0	0.12	28	0.0622278	CID1
		QPSWDPSPVSSTVPAPSPLSAAAVSPSK	1	S3	N-Term(Gln->pyro-Glu); K28(Label)	1.709	939.454	3	0	-0.01	27	0.0887048	CID1
		QPSWDPSPVSSTVPAPSPLSAAAVSPSK	1	S3	N-Term(Gln->pyro-Glu); K28(Label)	1.709	939.454	3	0	-0.01	27	0.0926717	CID1
		QPSWDPSPVSSTVPAPSPLSAAAVSPSK	1		K28(Label)	1.893	945.129	3	0	-0.96	25	0.123449	CID2
		QPSWDPSPVSSTVPAPSPLSAAAVSPSK	1		K28(Label)	0.524	945.129	3	0	-0.96	23	0.184285	CID2
RefSeq ID	Description	Peptide Sequence	Number of Phospho Sites	Phospho Sitesa	Other Modifications	SILAC Ratio (Lys6/Lys0)	Observed m/z	Charge	Number of Missed Cleavages	Mass Error [ppm]	Mascot Score	Exp Value	Activation Type
NP_060090.2	interleukin enhancer-binding factor 3 isoform d [Homo sapiens]	DSSKGEDSAEETEAKPAVVAPAPVVEAVSTPSAAFPSDATAENVK	1			2.373	1512.71	3	1	-0.84	56	9.28022e-05	CID2
		GEDSAEETEAKPAVVAPAPVVEAVSTPSAAFPSDATAENVK	1			0.331	1373.65	3	0	0.48	53	0.000204354	CID2
		DSSKGEDSAEETEAKPAVVAPAPVVEAVSTPSAAFPSDATAENVK	1		K4(Label); K15(Label); K45(Label)	2.373	1518.73	3	1	-1.15	53	0.000168304	CID2
		GEDSAEETEAKPAVVAPAPVVEAVSTPSAAFPSDATAENVK	1	T8	K11(Label); K41(Label)	0.651	1377.66	3	0	1.29	50	0.000475755	CID2
		RPMEEDGEEKSPSK	1	S11	M3(Oxidation)	1.541	572.238	3	1	-0.25	40	0.00181028	HCD1
		RPMEEDGEEKSPSK	1	S11	M3(Oxidation); K10(Label); K14(Label)	1.541	576.252	3	1	0.4	36	0.00553871	HCD1
		RPMEEDGEEKSPSK	1	S11		1.842	849.855	2	1	-0.86	36	0.00460126	CID2
		DSSKGEDSAEETEAKPAVVAPAPVVEAVSTPSAAFPSDATAENVK	1		K4(Label); K15(Label); K45(Label)	2.373	1518.74	3	1	2.55	27	0.0691128	CID2
		GEDSAEETEAKPAVVAPAPVVEAVSTPSAAFPSDATAENVK	1			0.651	1373.65	3	0	0.31	25	0.126158	CID2
RefSeq ID	Description	Peptide Sequence	Number of Phospho Sites	Phospho Sitesa	Other Modifications	SILAC Ratio (Lys6/Lys0)	Observed m/z	Charge	Number of Missed Cleavages	Mass Error [ppm]	Mascot Score	Exp Value	Activation Type
NP_079495.1	dnaJ homolog subfamily C member 5 [Homo sapiens]	SLSTSGESLYHVLGLDK	1			0.508	943.451	2	0	-0.21	58	4.49948e-05	CID2
		SLSTSGESLYHVLGLDK	1	S3	K17(Label)	2.025	631.31	3	0	0.21	56	7.70916e-05	HCD1
		SLSTSGESLYHVLGLDK	1	S3		1.932	943.451	2	0	-0.21	52	0.000171855	CID2
		SLSTSGESLYHVLGLDK	1	S3		2.025	629.303	3	0	0.2	50	0.000260903	HCD1
		SLSTSGESLYHVLGLDK	1	S3	K17(Label)	0.508	946.463	2	0	1.73	49	0.000345212	CID2
		SLSTSGESLYHVLGLDK	1			0.508	943.451	2	0	-0.27	44	0.00114435	CID2
		SLSTSGESLYHVLGLDK	1			0.508	943.451	2	0	-0.27	44	0.00114435	CID2
		SLSTSGESLYHVLGLDK	1		K17(Label)	0.508	946.461	2	0	-0.2	32	0.0164493	CID2
		SLSTSGESLYHVLGLDK	1		K17(Label)	0.194	631.31	3	0	0.99	28	0.0444174	HCD1
RefSeq ID	Description	Peptide Sequence	Number of Phospho Sites	Phospho Sitesa	Other Modifications	SILAC Ratio (Lys6/Lys0)	Observed m/z	Charge	Number of Missed Cleavages	Mass Error [ppm]	Mascot Score	Exp Value	Activation Type
NP_116114.1	BUD13 homolog isoform 1 [Homo sapiens]	NSKYEYDPDISPPR	1	S11	K3(Label)	0.239	883.891	2	1	0.74	52	0.000173151	CID2
		NSKYEYDPDISPPR	1	S11		0.44	880.882	2	1	1.92	52	0.00014337	CID2
		NSKYEYDPDISPPR	1	S11		0.239	880.88	2	1	-0.3	43	0.00115566	CID2
RefSeq ID	Description	Peptide Sequence	Number of Phospho Sites	Phospho Sitesa	Other Modifications	SILAC Ratio (Lys6/Lys0)	Observed m/z	Charge	Number of Missed Cleavages	Mass Error [ppm]	Mascot Score	Exp Value	Activation Type
NP_005739.2	YY1-associated factor 2 isoform 2 [Homo sapiens]	TKSPPASSAASADQHSQSGSSSDNTER	1		K2(Label)	1.751	926.063	3	1	-0.28	32	0.027437	CID2
RefSeq ID	Description	Peptide Sequence	Number of Phospho Sites	Phospho Sitesa	Other Modifications	SILAC Ratio (Lys6/Lys0)	Observed m/z	Charge	Number of Missed Cleavages	Mass Error [ppm]	Mascot Score	Exp Value	Activation Type
NP_055706.1	28 kDa heat- and acid-stable phosphoprotein [Homo sapiens]	MQSLSLNK	1	S3		1.554	500.73	2	0	0.06	40	0.000973911	CID2
RefSeq ID	Description	Peptide Sequence	Number of Phospho Sites	Phospho Sitesa	Other Modifications	SILAC Ratio (Lys6/Lys0)	Observed m/z	Charge	Number of Missed Cleavages	Mass Error [ppm]	Mascot Score	Exp Value	Activation Type
NP_005390.1	5'-AMP-activated protein kinase subunit beta-2 [Homo sapiens]	SHNDFVAILDLPEGEHQYK	1	S1		0.506	764.683	3	0	0.22	37	0.00709885	HCD1
		SHNDFVAILDLPEGEHQYK	1	S1		0.654	764.683	3	0	0.14	37	0.00849874	CID2
		SHNDFVAILDLPEGEHQYK	1	S1		0.654	764.682	3	0	-1.21	34	0.016868	CID2
		SHNDFVAILDLPEGEHQYK	1	S1		0.585	764.683	3	0	0.14	28	0.0569318	CID2
		SHNDFVAILDLPEGEHQYK	1	S1		0.491	764.683	3	0	0.46	26	0.0921242	HCD2
		SHNDFVAILDLPEGEHQYK	1	S1		0.506	764.683	3	0	0.62	22	0.246805	HCD1
RefSeq ID	Description	Peptide Sequence	Number of Phospho Sites	Phospho Sitesa	Other Modifications	SILAC Ratio (Lys6/Lys0)	Observed m/z	Charge	Number of Missed Cleavages	Mass Error [ppm]	Mascot Score	Exp Value	Activation Type
NP_005508.1	non-histone chromosomal protein HMG-17 [Homo sapiens]	SARLSAKPAPPKPEPKPK	2	S1; S5	K7(Label); K12(Label); K16(Label); K18(Label)	1.537	695.049	3	1	0.31	25	0.0422054	CID2
		SARLSAKPAPPKPEPKPK	2	S1; S5	K7(Label); K12(Label); K16(Label); K18(Label)	1.614	695.048	3	1	-0.39	25	0.0443979	CID2
RefSeq ID	Description	Peptide Sequence	Number of Phospho Sites	Phospho Sitesa	Other Modifications	SILAC Ratio (Lys6/Lys0)	Observed m/z	Charge	Number of Missed Cleavages	Mass Error [ppm]	Mascot Score	Exp Value	Activation Type
NP_001230163.1	transcription factor 4 isoform j [Homo sapiens]	SRSSNNDDEDLTPEQK	1	S3	K16(Label)	1.945	960.899	2	1	-0.16	54	7.24543e-05	CID2
RefSeq ID	Description	Peptide Sequence	Number of Phospho Sites	Phospho Sitesa	Other Modifications	SILAC Ratio (Lys6/Lys0)	Observed m/z	Charge	Number of Missed Cleavages	Mass Error [ppm]	Mascot Score	Exp Value	Activation Type
NP_689982.2	protein Dos [Homo sapiens]	IVTIHECDSGEASSATTPHPATSPK	1		C7(Carbamidomethyl); K25(Label)	1.735	893.74	3	0	-0.17	30	0.0347801	CID2
		IVTIHECDSGEASSATTPHPATSPK	1		C7(Carbamidomethyl); K25(Label)	1.735	893.74	3	0	-0.17	30	0.0347801	CID2
RefSeq ID	Description	Peptide Sequence	Number of Phospho Sites	Phospho Sitesa	Other Modifications	SILAC Ratio (Lys6/Lys0)	Observed m/z	Charge	Number of Missed Cleavages	Mass Error [ppm]	Mascot Score	Exp Value	Activation Type
NP_061886.2	family with sequence similarity 64, member A isoform 1 [Homo sapiens]	SLQHQEQLEDSK	1	S1		1.869	761.331	2	0	-2.26	48	0.00024329	HCD2
		SLQHQEQLEDSK	1	S1	K12(Label)	1.869	764.342	2	0	-0.72	46	0.000579869	HCD2
RefSeq ID	Description	Peptide Sequence	Number of Phospho Sites	Phospho Sitesa	Other Modifications	SILAC Ratio (Lys6/Lys0)	Observed m/z	Charge	Number of Missed Cleavages	Mass Error [ppm]	Mascot Score	Exp Value	Activation Type
NP_110382.3	thioredoxin-related transmembrane protein 1 precursor [Homo sapiens]	QRSLGPSLATDK	1	S3	N-Term(Gln->pyro-Glu)	1.646	668.319	2	1	0.04	55	5.58855e-05	CID1
		QRSLGPSLATDK	1	S3	N-Term(Gln->pyro-Glu); K12(Label)	1.93	671.329	2	1	0.14	46	0.000401725	CID2
		QRSLGPSLATDK	1	S3	N-Term(Gln->pyro-Glu)	1.646	668.319	2	1	-0.23	44	0.000628517	CID1
		QRSLGPSLATDK	1	S3	N-Term(Gln->pyro-Glu)	1.646	668.319	2	1	-0.32	38	0.00222378	CID1
		QRSLGPSLATDK	1	S3	N-Term(Gln->pyro-Glu); K12(Label)	1.646	671.329	2	1	0.14	35	0.00487448	CID1
		QRSLGPSLATDK	1	S3	N-Term(Gln->pyro-Glu); K12(Label)	1.646	671.329	2	1	0.14	35	0.00490827	CID1
		QRSLGPSLATDK	1	S3	N-Term(Gln->pyro-Glu); K12(Label)	1.646	671.329	2	1	-0.04	33	0.0086756	CID1
		QRSLGPSLATDK	1	S3	N-Term(Gln->pyro-Glu)	1.646	668.318	2	1	-1.05	32	0.00933967	CID1
		QRSLGPSLATDK	1	S3	N-Term(Gln->pyro-Glu); K12(Label)	1.646	671.329	2	1	-0.4	24	0.0601432	CID1
RefSeq ID	Description	Peptide Sequence	Number of Phospho Sites	Phospho Sitesa	Other Modifications	SILAC Ratio (Lys6/Lys0)	Observed m/z	Charge	Number of Missed Cleavages	Mass Error [ppm]	Mascot Score	Exp Value	Activation Type
NP_005800.3	peroxiredoxin-2 isoform a [Homo sapiens]	RLSEDYGVLK	1	S3	K10(Label)	2.319	633.315	2	1	-0.37	41	0.0017349	CID1
RefSeq ID	Description	Peptide Sequence	Number of Phospho Sites	Phospho Sitesa	Other Modifications	SILAC Ratio (Lys6/Lys0)	Observed m/z	Charge	Number of Missed Cleavages	Mass Error [ppm]	Mascot Score	Exp Value	Activation Type
NP_001122089.1	ralBP1-associated Eps domain-containing protein 1 isoform b [Homo sapiens]	TGSDHTNPTSPLLVKPSDLLEENKINSSVK	1		K15(Label); K24(Label); K30(Label)	1.512	1106.9	3	1	1.02	36	0.00624242	CID2
		KGSVSHDTVQPR	1	S5	K1(Label)	2.615	466.227	3	1	-0.56	28	0.0381355	CID2
		KGSVSHDTVQPR	1	S5	K1(Label)	3.86	466.227	3	1	-0.23	25	0.0652001	CID2
		KGSVSHDTVQPR	1		K1(Label)	3.024	466.227	3	1	-1.28	25	0.0822201	CID1
		KGSVSHDTVQPR	1	S3	K1(Label)	2.916	466.228	3	1	0.95	25	0.0639951	HCD1
		KGSVSHDTVQPR	1	S5	K1(Label)	3.86	466.227	3	1	-0.23	25	0.0757265	CID2
RefSeq ID	Description	Peptide Sequence	Number of Phospho Sites	Phospho Sitesa	Other Modifications	SILAC Ratio (Lys6/Lys0)	Observed m/z	Charge	Number of Missed Cleavages	Mass Error [ppm]	Mascot Score	Exp Value	Activation Type
NP_005586.1	nuclear factor 1 A-type isoform 2 [Homo sapiens]	SPGSGSQSSGWHEVEPGMPSPTTLK	1		M18(Oxidation)	0.535	879.383	3	0	0.61	57	7.47858e-05	CID2
		SPGSGSQSSGWHEVEPGMPSPTTLK	1	S1	M18(Oxidation)	0.376	879.383	3	0	-0.22	51	0.000270443	CID2
		LKSVEDEMDSPGEEPFYTGQGR	1	S3	M8(Oxidation)	1.794	1284.04	2	1	0.87	48	0.000511695	CID2
		LKSVEDEMDSPGEEPFYTGQGR	1	S3	K2(Label); M8(Oxidation)	2.025	858.365	3	1	-1.49	41	0.00206188	CID2
		SPGSGSQSSGWHEVEPGMPSPTTLKK	1		M18(Oxidation)	0.565	922.081	3	1	0.1	39	0.00526531	CID2
		LKSVEDEMDSPGEEPFYTGQGR	1	S3	K2(Label); M8(Oxidation)	2.025	858.365	3	1	-1.63	39	0.00394601	CID2
		LKSVEDEMDSPGEEPFYTGQGR	1	S3	K2(Label); M8(Oxidation)	2.025	858.366	3	1	0.01	38	0.0045723	CID2
		SPGSGSQSSGWHEVEPGMPSPTTLK	1		M18(Oxidation)	0.535	879.383	3	0	0.12	37	0.0065057	CID2
		LKSVEDEMDSPGEEPFYTGQGR	1	S3	K2(Label); M8(Oxidation)	1.768	858.367	3	1	0.93	37	0.00579222	CID2
		SPGSGSQSSGWHEVEPGMPSPTTLK	1		M18(Oxidation)	0.535	879.383	3	0	-0.08	36	0.00895777	CID2
		LKSVEDEMDSPGEEPFYTGQGR	1	S3	K2(Label)	1.817	853.033	3	1	-1.74	35	0.0100629	CID2
		LKSVEDEMDSPGEEPFYTGQGR	1	S3	K2(Label)	1.817	853.034	3	1	-1.17	30	0.0281772	CID2
		SPGSGSQSSGWHEVEPGMPSPTTLKK	1		M18(Oxidation); K25(Label); K26(Label)	0.565	926.094	3	1	-0.16	30	0.038527	CID2
		SPGSGSQSSGWHEVEPGMPSPTTLK	1			0.215	874.05	3	0	-0.88	30	0.046699	CID2
		SPGSGSQSSGWHEVEPGMPSPTTLK	1		M18(Oxidation)	0.376	879.381	3	0	-2.38	28	0.0503448	CID2
		SPGSGSQSSGWHEVEPGMPSPTTLK	1		M18(Oxidation); K25(Label)	0.535	881.39	3	0	0.2	26	0.084358	CID2
		SPGSGSQSSGWHEVEPGMPSPTTLKK	1		M18(Oxidation)	0.565	922.082	3	1	0.76	26	0.11129	CID2
		SPGSGSQSSGWHEVEPGMPSPTTLKK	1		M18(Oxidation); K25(Label); K26(Label)	0.565	926.097	3	1	2.48	26	0.100395	CID2
		SPGSGSQSSGWHEVEPGMPSPTTLK	1	S1		0.355	874.052	3	0	0.51	24	0.162732	HCD1
		LKSVEDEMDSPGEEPFYTGQGR	1	S10	K2(Label)	1.817	853.036	3	1	0.91	24	0.102172	CID2
		SPGSGSQSSGWHEVEPGMPSPTTLKK	1		M18(Oxidation)	0.338	922.081	3	1	-0.1	23	0.221016	CID2
RefSeq ID	Description	Peptide Sequence	Number of Phospho Sites	Phospho Sitesa	Other Modifications	SILAC Ratio (Lys6/Lys0)	Observed m/z	Charge	Number of Missed Cleavages	Mass Error [ppm]	Mascot Score	Exp Value	Activation Type
NP_005372.2	nucleolin [Homo sapiens]	GLSEDTTEETLK	1	S3	K12(Label)	2.157	704.813	2	0	0.35	58	2.25906e-05	CID1
		GLSEDTTEETLK	1	S3	K12(Label)	2.157	704.814	2	0	0.87	46	0.000386831	CID1
		GLSEDTTEETLK	1	S3	K12(Label)	2.157	704.813	2	0	0.43	45	0.000454964	CID1
RefSeq ID	Description	Peptide Sequence	Number of Phospho Sites	Phospho Sitesa	Other Modifications	SILAC Ratio (Lys6/Lys0)	Observed m/z	Charge	Number of Missed Cleavages	Mass Error [ppm]	Mascot Score	Exp Value	Activation Type
NP_003463.1	protein DEK isoform 1 [Homo sapiens]	SASAPAAEGEGTPTQPASEKEPEMPGPR	1		N-Term(Acetyl); K20(Label); M24(Oxidation)	2.014	975.096	3	1	-0.69	23	0.22373	CID2
RefSeq ID	Description	Peptide Sequence	Number of Phospho Sites	Phospho Sitesa	Other Modifications	SILAC Ratio (Lys6/Lys0)	Observed m/z	Charge	Number of Missed Cleavages	Mass Error [ppm]	Mascot Score	Exp Value	Activation Type
NP_115812.1	zinc finger protein 828 [Homo sapiens]	KPSPSESPEPWKPFPAVSPEPR	1			0.111	842.74	3	0	-0.61	68	5.15299e-06	CID2
		CDILVQEELLASPKK	1	S12	C1(Carbamidomethyl); K14(Label); K15(Label)	3.862	917.975	2	1	0.16	62	1.48145e-05	CID1
		CDILVQEELLASPKK	1	S12	C1(Carbamidomethyl); K14(Label); K15(Label)	3.862	917.974	2	1	-0.63	60	2.48712e-05	CID1
		CDILVQEELLASPKK	1	S12	C1(Carbamidomethyl); K14(Label); K15(Label)	3.862	917.974	2	1	-0.44	59	3.32759e-05	CID1
		TSPASLDFPESQK	1	S2		0.551	743.827	2	0	0.64	56	4.45104e-05	CID1
		TSPASLDFPESQK	1	S2		0.551	743.827	2	0	0.64	56	4.45104e-05	CID1
		CDILVQEELLASPK	1	S12	C1(Carbamidomethyl); K14(Label)	1.84	850.918	2	0	1.1	56	5.56975e-05	HCD1
		TSPASLDFPESQK	1	S2		2.215	743.827	2	0	-0.02	56	4.76892e-05	CID1
		TSPASLDFPESQK	1	S2		2.215	743.827	2	0	-0.02	56	4.76892e-05	CID1
		TSPASLDFPESQK	1			0.322	743.828	2	0	1.38	52	0.000115171	CID1
		TSPASLDFPESQK	1			0.322	743.828	2	0	1.38	52	0.000115171	CID1
		CDILVQEELLASPKK	1	S12	C1(Carbamidomethyl); K14(Label); K15(Label)	3.862	917.975	2	1	0.7	50	0.000233839	CID1
		CDILVQEELLASPKK	1	S12	C1(Carbamidomethyl)	3.862	911.955	2	1	-0.18	48	0.000377781	CID1
		TSPASLDFPESQK	1			0.322	743.828	2	0	1.95	45	0.000608627	CID1
		TSPASLDFPESQK	1			0.322	743.828	2	0	1.95	45	0.000608627	CID1
		CDILVQEELLASPK	1	S12	C1(Carbamidomethyl); K14(Label)	1.569	850.917	2	0	0.03	43	0.00124303	HCD2
		TSPASLDFPESQK	1	S2		0.322	743.827	2	0	0.56	43	0.000854008	CID1
		TSPASLDFPESQK	1	S2		0.322	743.827	2	0	0.56	43	0.000854008	CID1
		CDILVQEELLASPKK	1	S12	C1(Carbamidomethyl)	3.862	911.956	2	1	0.95	43	0.00148979	CID1
		CDILVQEELLASPK	1	S12	C1(Carbamidomethyl)	1.84	847.907	2	0	0.16	43	0.0014963	HCD1
		KPGPPLSPEIR	1	S7	K1(Label)	2.495	638.841	2	0	-0.19	43	0.000906669	CID2
		CDILVQEELLASPKK	1	S12	C1(Carbamidomethyl); K14(Label); K15(Label)	3.862	917.975	2	1	0.1	42	0.00166989	CID1
		KPGPSGPSESPK	1	S10	K1(Label); K12(Label)	1.679	630.307	2	0	0.31	40	0.00140505	CID1
		CDILVQEELLASPK	1	S12	C1(Carbamidomethyl); K14(Label)	1.569	850.917	2	0	-0.69	39	0.0037671	HCD2
		CDILVQEELLASPK	1	S12	C1(Carbamidomethyl)	1.569	847.907	2	0	-0.49	35	0.00797184	HCD2
		KPGPPLSPEIR	1	S7	K1(Label)	2.017	638.842	2	0	0.57	34	0.00631999	CID2
		KPSPSESPEPWKPFPAVSPEPR	1			0.651	842.739	3	0	-1.41	34	0.0150628	CID2
		KPGPPLSPEIR	1	S7	K1(Label)	2.671	638.841	2	0	-0.1	33	0.00770194	CID1
		CDILVQEELLASPK	1	S12	C1(Carbamidomethyl); K14(Label)	2.702	850.918	2	0	0.38	33	0.0111948	HCD1
		KPGPPLSPEIR	1	S7	K1(Label)	2.495	638.841	2	0	-0.29	33	0.00873574	CID2
		CDILVQEELLASPK	1	S12	C1(Carbamidomethyl); K14(Label)	1.84	850.919	2	0	1.68	33	0.0140133	HCD1
		CDILVQEELLASPK	1	S12	C1(Carbamidomethyl); K14(Label)	1.569	850.917	2	0	0.03	32	0.019565	HCD2
		KPGPPLSPEIR	1	S7	K1(Label)	2.495	638.841	2	0	-0.29	31	0.0132526	CID2
		KPGPPLSPEIR	1	S7	K1(Label)	2.017	638.842	2	0	0.28	31	0.0139279	CID2
		TSPASLDFPESQK	1		K13(Label)	0.322	746.838	2	0	2.04	31	0.0210215	CID1
		KPGPSGPSESPK	1	S10	K1(Label); K12(Label)	1.904	630.307	2	0	0.31	30	0.0159475	CID2
		KPGPPLSPEIR	1	S7	K1(Label)	2.017	638.841	2	0	-0.1	26	0.0401421	CID2
		CDILVQEELLASPK	1	S12	C1(Carbamidomethyl)	1.84	847.907	2	0	-0.13	23	0.134759	HCD1
RefSeq ID	Description	Peptide Sequence	Number of Phospho Sites	Phospho Sitesa	Other Modifications	SILAC Ratio (Lys6/Lys0)	Observed m/z	Charge	Number of Missed Cleavages	Mass Error [ppm]	Mascot Score	Exp Value	Activation Type
NP_001008273.1	transgelin-3 [Homo sapiens]	QGQNVIGLQMGSNK	1	S12	M10(Oxidation)	2.295	785.359	2	0	0.85	27	0.0447148	CID2
		QGQNVIGLQMGSNK	1	S12	M10(Oxidation); K14(Label)	2.295	788.368	2	0	0.01	26	0.053884	CID2
RefSeq ID	Description	Peptide Sequence	Number of Phospho Sites	Phospho Sitesa	Other Modifications	SILAC Ratio (Lys6/Lys0)	Observed m/z	Charge	Number of Missed Cleavages	Mass Error [ppm]	Mascot Score	Exp Value	Activation Type
NP_114128.3	ralBP1-associated Eps domain-containing protein 1 isoform a [Homo sapiens]	TGSDHTNPTSPLLVKPSDLLEENKINSSVK	1		K15(Label); K24(Label); K30(Label)	1.512	1106.9	3	1	1.02	36	0.00624242	CID2
		KGSVSHDTVQPR	1	S5	K1(Label)	2.615	466.227	3	1	-0.56	28	0.0381355	CID2
		KGSVSHDTVQPR	1	S5	K1(Label)	3.86	466.227	3	1	-0.23	25	0.0652001	CID2
		KGSVSHDTVQPR	1		K1(Label)	3.024	466.227	3	1	-1.28	25	0.0822201	CID1
		KGSVSHDTVQPR	1	S3	K1(Label)	2.916	466.228	3	1	0.95	25	0.0639951	HCD1
		KGSVSHDTVQPR	1	S5	K1(Label)	3.86	466.227	3	1	-0.23	25	0.0757265	CID2
RefSeq ID	Description	Peptide Sequence	Number of Phospho Sites	Phospho Sitesa	Other Modifications	SILAC Ratio (Lys6/Lys0)	Observed m/z	Charge	Number of Missed Cleavages	Mass Error [ppm]	Mascot Score	Exp Value	Activation Type
NP_057011.2	transforming growth factor beta-1-induced transcript 1 protein isoform 2 [Homo sapiens]	KRPSLPSSPSPGLPK	2	S4		1.675	854.414	2	1	-0.84	50	0.000235622	CID2
		KRPSLPSSPSPGLPK	2	S4; S10		1.675	854.414	2	1	-1.34	48	0.000314372	CID2
		KRPSLPSSPSPGLPK	2	S8; S10		1.772	854.415	2	1	-0.49	48	0.000381462	CID2
		KRPSLPSSPSPGLPK	2	S4; S10		1.675	854.414	2	1	-1.34	48	0.000340756	CID2
		KRPSLPSSPSPGLPK	2	S4	K1(Label); K15(Label)	1.546	860.435	2	1	-0.4	48	0.000464044	CID2
		KRPSLPSSPSPGLPK	2	S4	K1(Label); K15(Label)	1.628	860.435	2	1	0.17	46	0.000596242	CID2
		KRPSLPSSPSPGLPK	2	S4	K1(Label); K15(Label)	1.628	860.435	2	1	0.17	46	0.000596242	CID2
		KRPSLPSSPSPGLPK	2	S4; S8	K1(Label); K15(Label)	1.628	860.435	2	1	0.17	45	0.000745457	CID2
		KRPSLPSSPSPGLPK	2	S7; S8	K1(Label); K15(Label)	2.233	860.436	2	1	0.24	40	0.00219753	CID1
		KRPSLPSSPSPGLPK	2	S4		1.772	854.415	2	1	-0.56	40	0.00255021	CID2
		KRPSLPSSPSPGLPK	2	S7; S8	K1(Label); K15(Label)	2.233	860.436	2	1	0.24	40	0.00254059	CID1
		KRPSLPSSPSPGLPK	2	S4; S8	K1(Label); K15(Label)	1.628	860.436	2	1	0.31	39	0.00277756	CID2
		KRPSLPSSPSPGLPK	2	S4	K1(Label); K15(Label)	1.675	860.435	2	1	0.1	38	0.00333751	CID2
		KRPSLPSSPSPGLPK	2	S4	K1(Label); K15(Label)	1.675	860.435	2	1	0.1	38	0.00333751	CID2
		KRPSLPSSPSPGLPK	2	S4		1.546	854.415	2	1	-0.77	38	0.00395752	CID2
		KRPSLPSSPSPGLPK	2	S4		1.546	854.415	2	1	-0.77	38	0.00395752	CID2
		KRPSLPSSPSPGLPK	2	S4	K1(Label); K15(Label)	1.628	860.435	2	1	-0.47	37	0.00499302	CID2
		KRPSLPSSPSPGLPK	2	S4	K1(Label); K15(Label)	1.628	860.435	2	1	-0.47	37	0.0056933	CID2
		KRPSLPSSPSPGLPK	2	S4; S8	K1(Label); K15(Label)	1.628	860.435	2	1	-0.4	37	0.00570898	CID2
		KRPSLPSSPSPGLPK	2	S4; S8	K1(Label); K15(Label)	2.233	860.435	2	1	0.17	36	0.00579993	CID1
		KRPSLPSSPSPGLPK	2	S4; S8	K1(Label); K15(Label)	2.233	860.435	2	1	0.17	36	0.00592138	CID1
		KRPSLPSSPSPGLPK	2	S4; S8	K1(Label); K15(Label)	1.628	860.435	2	1	-0.47	36	0.00748796	CID2
		KRPSLPSSPSPGLPK	2	S4; S8	K1(Label); K15(Label)	1.628	860.435	2	1	-0.47	36	0.00748796	CID2
		KRPSLPSSPSPGLPK	2	S4		1.546	854.416	2	1	0.59	34	0.00923632	CID2
		KRPSLPSSPSPGLPK	2	S4		1.546	854.416	2	1	0.59	34	0.00991971	CID2
		KRPSLPSSPSPGLPK	1	S4	K1(Label); K15(Label)	2.132	547.304	3	1	-0.3	32	0.00847946	CID2
		KRPSLPSSPSPGLPK	2	S4; S8	K1(Label); K15(Label)	1.5	573.959	3	1	-0.48	32	0.018894	CID2
		KRPSLPSSPSPGLPK	2	S4	K1(Label); K15(Label)	1.772	860.435	2	1	-0.04	31	0.0165189	CID2
		KRPSLPSSPSPGLPK	2	S4	K1(Label); K15(Label)	1.772	860.435	2	1	-0.04	31	0.0201828	CID2
		SPKPAAPAAPPFSSSSGVLGTGLCELDR	1	S1	C24(Carbamidomethyl)	0.44	950.456	3	0	-0.17	30	0.0388619	CID2
		KRPSLPSSPSPGLPK	2	S4; S7	K1(Label); K15(Label)	1.675	860.435	2	1	-0.26	30	0.0238199	CID2
		KRPSLPSSPSPGLPK	2	S4; S7	K1(Label); K15(Label)	1.675	860.435	2	1	-0.26	30	0.0238199	CID2
		KRPSLPSSPSPGLPK	2	S4		1.546	854.415	2	1	-0.77	30	0.0241225	CID2
		KRPSLPSSPSPGLPK	2	S4; S8	K1(Label); K15(Label)	1.663	573.959	3	1	-0.69	30	0.0270795	CID2
		KRPSLPSSPSPGLPK	2	S8; S10		1.546	854.415	2	1	0.3	29	0.0311842	CID2
		KRPSLPSSPSPGLPK	2	S4	K1(Label); K15(Label)	1.546	860.435	2	1	-0.89	29	0.033972	CID2
		KRPSLPSSPSPGLPK	1	S4	K1(Label); K15(Label)	2.132	547.304	3	1	0.37	28	0.0251402	CID2
		KRPSLPSSPSPGLPK	2	S4; S8		1.5	569.946	3	1	0.04	27	0.0419549	CID2
		KRPSLPSSPSPGLPK	2	S4	K1(Label); K15(Label)	2.233	860.436	2	1	0.31	27	0.0446338	CID1
		KRPSLPSSPSPGLPK	2	S4	K1(Label); K15(Label)	1.628	860.435	2	1	-0.54	27	0.055438	CID2
		KRPSLPSSPSPGLPK	2	S4	K1(Label); K15(Label)	1.628	860.435	2	1	-0.54	27	0.055438	CID2
		KRPSLPSSPSPGLPK	2	S4; S8	K1(Label); K15(Label)	1.663	573.96	3	1	1.01	27	0.045623	CID2
		KRPSLPSSPSPGLPK	2			1.543	569.946	3	1	-0.39	26	0.0573075	HCD2
		KRPSLPSSPSPGLPK	2	S4; S8	K1(Label); K15(Label)	2.233	860.436	2	1	0.95	26	0.0539692	CID1
		KRPSLPSSPSPGLPK	2	S4; S8	K1(Label); K15(Label)	2.233	860.436	2	1	0.95	26	0.0539692	CID1
		KRPSLPSSPSPGLPK	2	S4	K1(Label); K15(Label)	1.675	860.435	2	1	-0.47	26	0.0721712	CID2
		KRPSLPSSPSPGLPK	2	S4; S8	K1(Label); K15(Label)	1.546	860.436	2	1	0.31	25	0.0709028	CID2
		KRPSLPSSPSPGLPK	2	S4		1.675	854.416	2	1	0.66	25	0.0760181	CID2
		KRPSLPSSPSPGLPK	2		K1(Label); K15(Label)	1.543	573.959	3	1	-0.16	25	0.0783947	HCD2
		EDQSEDKKRPSLPSSPSPGLPK	2		K7(Label); K8(Label); K22(Label)	2.964	853.074	3	2	-0.33	25	0.143448	CID2
		KRPSLPSSPSPGLPK	2	S4		1.675	854.416	2	1	0.66	25	0.0837369	CID2
		KRPSLPSSPSPGLPK	2	S7; S8		1.628	854.415	2	1	-0.06	25	0.0807024	CID2
		KRPSLPSSPSPGLPK	1	S4	K1(Label); K15(Label)	2.132	547.304	3	1	-0.19	24	0.0562811	CID2
		KRPSLPSSPSPGLPK	2	S4	K1(Label); K15(Label)	1.5	573.959	3	1	-0.26	24	0.109633	CID2
		KRPSLPSSPSPGLPK	2	S4; S8	K1(Label); K15(Label)	1.5	573.959	3	1	-0.37	24	0.120381	CID2
		KRPSLPSSPSPGLPK	2	S4; S8	K1(Label); K15(Label)	1.663	573.959	3	1	-0.48	23	0.132228	CID2
		KRPSLPSSPSPGLPK	2		K1(Label); K15(Label)	1.543	573.959	3	1	0.06	23	0.115461	HCD2
		KRPSLPSSPSPGLPK	2	S4; S8	K1(Label); K15(Label)	1.5	573.959	3	1	-0.05	23	0.121894	CID2
		KRPSLPSSPSPGLPK	2	S4; S8	K1(Label); K15(Label)	1.5	573.959	3	1	-0.05	23	0.125309	CID2
		KRPSLPSSPSPGLPK	2		K1(Label); K15(Label)	1.543	573.959	3	1	0.06	23	0.12146	HCD2
		KRPSLPSSPSPGLPK	2	S7; S8		1.546	854.415	2	1	0.23	22	0.146525	CID2
		KRPSLPSSPSPGLPK	2	S4; S8	K1(Label); K15(Label)	1.663	573.959	3	1	-0.9	22	0.166005	CID2
		KRPSLPSSPSPGLPK	2	S4; S8	K1(Label); K15(Label)	1.5	573.959	3	1	-0.26	22	0.169021	CID2
		KRPSLPSSPSPGLPK	2	S7; S8		1.546	854.415	2	1	0.23	22	0.163272	CID2
		KRPSLPSSPSPGLPK	2	S4; S7		2.036	569.946	3	1	-0.07	22	0.158813	CID2
		KRPSLPSSPSPGLPK	2		K1(Label); K15(Label)	1.545	860.435	2	1	-0.33	18	0.469417	HCD2
		KRPSLPSSPSPGLPK	2		K1(Label); K15(Label)	1.545	860.435	2	1	-0.33	18	0.469417	HCD2
RefSeq ID	Description	Peptide Sequence	Number of Phospho Sites	Phospho Sitesa	Other Modifications	SILAC Ratio (Lys6/Lys0)	Observed m/z	Charge	Number of Missed Cleavages	Mass Error [ppm]	Mascot Score	Exp Value	Activation Type
NP_002119.1	high mobility group protein B1 [Homo sapiens]	KHPDASVNFSEFSK	1	S6		1.858	558.251	3	1	0.32	43	0.00101265	CID2
		KHPDASVNFSEFSK	1	S6		1.858	558.25	3	1	-0.12	29	0.0247919	CID2
		KHPDASVNFSEFSK	1	S6	K1(Label); K14(Label)	1.858	562.264	3	1	-0.43	25	0.0644814	CID2
		KHPDASVNFSEFSK	1	S6	K1(Label); K14(Label)	1.858	562.263	3	1	-0.86	25	0.0795807	CID2
RefSeq ID	Description	Peptide Sequence	Number of Phospho Sites	Phospho Sitesa	Other Modifications	SILAC Ratio (Lys6/Lys0)	Observed m/z	Charge	Number of Missed Cleavages	Mass Error [ppm]	Mascot Score	Exp Value	Activation Type
NP_938149.2	neutral alpha-glucosidase AB isoform 3 [Homo sapiens]	QGSKDPAEGDGAQPEETPR	1	S3	K4(Label)	2.368	1027.94	2	1	-0.19	35	0.00842166	CID2
RefSeq ID	Description	Peptide Sequence	Number of Phospho Sites	Phospho Sitesa	Other Modifications	SILAC Ratio (Lys6/Lys0)	Observed m/z	Charge	Number of Missed Cleavages	Mass Error [ppm]	Mascot Score	Exp Value	Activation Type
NP_115765.2	ADP-ribosylation factor GTPase-activating protein 2 isoform 1 [Homo sapiens]	YKDNPFSLGESFGSR	1	S11		1.517	892.388	2	1	-0.44	72	1.23741e-06	CID2
		YKDNPFSLGESFGSR	1	S11	K2(Label)	1.68	895.398	2	1	-0.29	66	5.43496e-06	CID2
		SSVSHSVLSEMQVIEQETPVSAK	1		K23(Label)	4.417	853.411	3	0	1.06	57	7.25933e-05	HCD1
		SSVSHSVLSEMQVIEQETPVSAK	1		K23(Label)	4.417	853.411	3	0	1.06	57	7.25933e-05	HCD1
		SSVSHSVLSEMQVIEQETPVSAK	1		K23(Label)	4.417	853.411	3	0	1.06	57	7.25933e-05	HCD1
		SSVSHSVLSEMQVIEQETPVSAK	1		K23(Label)	4.417	853.411	3	0	1.06	57	7.25933e-05	HCD1
		SSVSHSVLSEMQVIEQETPVSAK	1		K23(Label)	4.417	853.411	3	0	1.06	57	7.25933e-05	HCD1
		YKDNPFSLGESFGSR	1	S11	K2(Label)	1.68	895.397	2	1	-0.97	54	9.12234e-05	CID2
[truncated: 3,265 more rows]
