# Supplementary material for: Phosphoproteome of Human Glioblastoma Initiating Cells Reveals Novel Signaling Regulators Encoded by the Transcriptome
Source: PLoS One. 2012 Aug 17;7(8):e43398. doi: 10.1371/journal.pone.0043398 (PMC3422224; doi:10.1371/journal.pone.0043398)
Supplement: Table S3 — Comparison of relative quantification data on representative phosphopeptides from four independent SILAC experiments. (XLSX) [file pone.0043398.s006.xlsx]

## Sheet: Sheet1
Table S3. Comparison of relative quantification data on representative phosphopeptides from four independent SILAC experiments.
			CID1		HCD1		CID2		HCD2
RefSeq ID	Description	Peptide Sequence	Ave.	S.D.	Ave.	S.D.	Ave.	S.D.	Ave.	S.D.
NP_036253.2	cdc42 effector protein 4 [Homo sapiens]	NGAAGPHpSPDPLLDEQAFGDLTDLPVVPK	1.964	0	2.159	0	2.574	0.957	1.73	0
NP_002347.5	myristoylated alanine-rich C-kinase substrate [Homo sapiens]	GEPAAAAAPEAGApSPVEK	2.365	0.493	2.135	0	2.441	0.996	2.155	0
NP_002365.3	microtubule-associated protein 2 isoform 1 [Homo sapiens]	VGpSLDNAHHVPGGGNVK	1.917	0.011	1.712	0.023	1.854	0.222	1.978	0.134
		KDEWGLVAPIpSPGPLTPMR	0.598	0	0.629	0.017	0.493	0.062	0.644	0
NP_003452.1	zyxin [Homo sapiens]	pSPGAPGPLTLK	2.267	0	2.092	0	2.438	0.189	2.114	0.021
NP_001177916.1	serine/arginine-rich splicing factor 11 isoform 2 [Homo sapiens]	LNHVAAGLVpSPSLK	1.872	0	2.335	0.057	2.202	0	2.355	0
NP_001110.2	alpha-adducin isoform a [Homo sapiens]	AAVVTpSPPPTTAPHK	1.886	0.071	1.984	0	2.11	0.261	1.875	0
NP_004831.1	rho guanine nucleotide exchange factor 6 [Homo sapiens]	KPpSEEEYVIR	1.508	0	1.696	0	1.76	0	1.578	0
NP_006244.2	5'-AMP-activated protein kinase subunit beta-1 [Homo sapiens]	pSHNNFVAILDLPEGEHQYK	0.468	0	0.603	0	0.602	0.049	0.653	0
NP_005219.2	epidermal growth factor receptor isoform a precursor [Homo sapiens]	GSHQIpSLDNPDYQQDFFPK	0.525	0.035	0.656	0.009	0.499	0.012	0.62	0.042
NP_705931.1	nuclear pore complex protein Nup50 isoform a [Homo sapiens]	VAAETQpSPSLFGSTK	7.804	1.247	3.166	0	4.32	0.024	5.785	0
NP_110395.1	integrin-linked kinase-associated serine/threonine phosphatase 2C [Homo sapiens]	MDLFGDLPEPERpSPRPAAGK	1.571	0	1.571	0	1.744	0.25	1.61	0
NP_056005.1	dnaJ homolog subfamily C member 9 [Homo sapiens]	KIpSLEDIQAFEK	3.287	0	1.779	0	1.874	0.102	1.814	0.013
NP_004028.3	AMP deaminase 2 isoform 1 [Homo sapiens]	pSLPGPAPCLK	1.595	0	1.823	0	1.819	0.154	1.741	0
NP_001001.2	40S ribosomal protein S6 [Homo sapiens]	RLpSpSLRApSTSK	29.983	0	33.718	0	27.97	0	29.642	0
		LSpSLRApSTSK	13.876	0	11.381	0	11.928	0	10.953	0
NP_036244.2	targeting protein for Xklp2 [Homo sapiens]	SSDQPLTVPVpSPK	1.662	0	1.685	0	2.195	0.774	1.842	0
NP_065385.2	pre-B-cell leukemia transcription factor-interacting protein 1 [Homo sapiens]	ALQAPHpSPSK	2.017	0	1.968	0	2.488	0.252	2.091	0
