# Supplementary material for: Phosphoproteome of Human Glioblastoma Initiating Cells Reveals Novel Signaling Regulators Encoded by the Transcriptome
Source: PLoS One. 2012 Aug 17;7(8):e43398. doi: 10.1371/journal.pone.0043398 (PMC3422224; doi:10.1371/journal.pone.0043398)
Supplement: Table S4 — EGF-stimulated fold changes concerning phosphorylated molecules involved in representative glioblastoma-related signaling pathways classified by DAVIDa. (XLSX) [file pone.0043398.s007.xlsx]

## Sheet: 20120607_Kozuka-Hata_et_al_Tabl
Table S4. EGF-stimulated fold changes concerning phosphorylated molecules involved in representative glioblastoma-related signaling pathways classified by DAVIDa.
Pathway	Protein name	Gene symbol	Peptide Sequence	Phospho Sites	Ave.	S.D.
Notch signaling pathway	SNW domain containing 1	SNW1	GPPSPPAPVMHpSPpSRK	S232; S234	0.972	0
			GPPpSPPAPVMHpSPSRK	S224; S232	1.008	0.089
	corepressor interacting with RBPJ	CIR1	NLTANDPSQEYVApSEGEEDPEVEFLK	S202	0.914	0.029
	deltex 3-like (Drosophila)	DTX3L	AApSPPLKGSVSSEASELDKK	S539	1.226	0
			LKEGHETPMDIDpSDDSK	S532	0.917	0.017
	dishevelled, dsh homolog 3 (Drosophila)	DVL3	pSMDDDFGVVK	S48	1.232	0.037
	histone deacetylase 1	HDAC1	MLPHAPGVQMQAIPEDAIPEEpSGDEDEDDPDKR	S393	0.956	0.008
			MLPHAPGVQMQAIPEDAIPEEpSGDEDEDDPDK	S393	0.966	0
	histone deacetylase 2	HDAC2	MLPHAPGVQMQAIPEDAVHEDpSGDEDGEDPDK	S394	0.981	0
			MLPHAPGVQMQAIPEDAVHEDpSGDEDGEDPDKR	S394	0.949	0.031
	mastermind-like 2 (Drosophila)	MAML2	NSALIALQGpSLK	S175	1.474	1.045
	nuclear receptor co-repressor 2	NCOR2	SRpSPAPPADK	S1007	2.205	0
			pSPGNTSQPPAFFSK	S2248	0.962	0.051
	numb homolog (Drosophila)-like	NUMBL	KAEAAAAPTVAPGPAQPGHVpSPTPATTSPGEK	S263	0.865	0.055
ErbB signaling pathway	BCL2-associated agonist of cell death	BAD	RMpSDEFVDSFK	S118	1.019	0.117
			RMpSDEFVDSFKK	S118	1.043	0.055
			MpSDEFVDSFK	S118	0.957	0.014
	GRB2-associated binding protein 1	GAB1	SYpSHDVLPK	S266	1.02	0.077
			SSGSGSSVADERVDpYVVVDQQK	Y689	5.329	0
			SSpSLEGFHNHFK	S419	1.109	0.172
	NCK adaptor protein 1	NCK1	RKPpSVPDSASPADDSFVDPGER	S21	1.79	0.131
	SHC (Src homology 2 domain containing) transforming protein 1	SHC1	HGpSFVNKPTR	S29	0.891	0.023
			ELFDDPSpYVNVQNLDK	Y317	18.567	0
	SHC (Src homology 2 domain containing) transforming protein 3	SHC3	MQpSLDEPWTEEEGDGSDHPYYNSIPSK	S324	0.535	0
	c-abl oncogene 1, receptor tyrosine kinase	ABL1	RPpSLPALHFIK	S16	1.362	0
	calcium/calmodulin-dependent protein kinase II delta	CAMK2D	KPDGVKESTESSNTpTIEDEDVK	T337	1.448	0.052
			KPDGVKESTEpSSNTTIEDEDVK	S333	1.227	0.014
			QEpTVDCLKK	T287	0.976	0.048
			KPDGVKESTESpSNTTIEDEDVK	S334	1.316	0.201
			KPDGVKESTEpSSNTTIEDEDVK	S333	1.115	0
			KPDGVKESTESpSNTTIEDEDVK	S334	1.203	0
			KPDGVKEpSTESSNTpTIEDEDVK	S330; T337	1.464	0.046
			KPDGVKESpTEpSSNTTIEDEDVK	T331; S333	1.115	0
			KPDGVKEpSTESSNTTIEDEDVK	S330	1.217	0.022
			KPDGVKESpTESSNTTIEDEDVK	T331	1.234	0.093
			KPDGVKESpTESpSNTTIEDEDVK	T331; S334	1.496	0
			ESTESSNTpTIEDEDVK	T337	0.826	0.091
			KPDGVKEpSTESSNpTTIEDEDVK	S330; T336	1.324	0.076
			KPDGVKESTEpSSNpTTIEDEDVK	S333; T336	1.085	0
			KPDGVKESpTESSNTTIEDEDVK	T331	1.085	0
			EpSTESSNTTIEDEDVK	S330	0.927	0
			KPDGVKEpSTESSNTTIEDEDVK	S330	1.458	0.059
			KPDGVKESpTESSNTpTIEDEDVK	T331; T337	1.413	0.117
			NFpSAAKpSLLK	S315; S319	4.033	0
	cyclin-dependent kinase inhibitor 1B (p27, Kip1)	CDKN1B	TEENVSDGpSPNAGSVEQTPK	S178	0.788	0
	epidermal growth factor receptor (erythroblastic leukemia viral (v-erb-b) oncogene homolog, avian)	EGFR	GSHQIpSLDNPDYQQDFFPK	S1166	0.538	0.063
	eukaryotic translation initiation factor 4E binding protein 1	EIF4EBP1	NpSPVTKpTPPR	S65; T70	2.082	0
			NSPVTKpTPPR	T70	0.699	0
			FLMECRNpSPVTK	S65	1.68	0.371
	glycogen synthase kinase 3 beta	GSK3B	TTSFAESCKPVQQPSAFGpSMK	S25	1.033	0
	p21 protein (Cdc42/Rac)-activated kinase 2	PAK2	IISIFpSGTEK	S58	3.451	2.671
			pSDNGELEDKPPAPPVR	S2	0.916	0.042
			GTEAPAVVpTEEEDDDEETAPPVIAPRPDHTK	T169	1.013	0
			YLpSFTPPEKDGFPSGTPALNAK	S141	1.376	0.091
			pYLSFTPPEKDGFPSGTPALNAK	Y139	1.419	0.069
			YLpSFTPPEK	S141	1.352	0.007
			IISIFSGTEKGpSK	S64	1.389	0.094
			IISIFSGpTEK	T60	3.451	2.671
	p21 protein (Cdc42/Rac)-activated kinase 4	PAK4	RPLpSGPDVGTPQPAGLASGAK	S181	1.178	0
			DKRPLSGPDVGpTPQPAGLASGAK	T187	1.243	0
			RKSLVGpTPYWMAPELISR	T478	0.929	0.05
			RKpSLVGTPYWMAPELISR	S474	0.898	0.052
			DKRPLpSGPDVGTPQPAGLASGAK	S181	1.144	0.061
			DKRPLSGPDVGTPQPAGLApSGAK	S195	1.243	0
	protein kinase C, alpha	PRKCA	VIpSPSEDRK	S319	0.991	0
			pTFCGTPDYIAPEIIAYQPYGK	T497	1.093	0.153
			STLNPQWNEpSFTFK	S226	1.276	0.458
			VISPpSEDRK	S321	0.991	0
			TFCGpTPDYIAPEIIAYQPYGK	T501	1.008	0
			TFCGTPDpYIAPEIIAYQPYGK	Y504	0.996	0.147
	protein kinase C, beta	PRKCB	pTFCGTPDYIAPEIIAYQPYGK	T500	1.093	0.153
			TFCGpTPDYIAPEIIAYQPYGK	T504	1.008	0
			NIDQSEFEGFpSFVNSEFLKPEVK	S660	0.568	0
			TFCGTPDpYIAPEIIAYQPYGK	Y507	0.996	0.147
	v-abl Abelson murine leukemia viral oncogene homolog 2 (arg, Abelson-related gene)	ABL2	VPVLISPpTLK	T799	2.171	0
			VPVLIpSPTLK	S797	1.737	0
			DKpSPSSLLEDAK	S595	3.631	1.885
			pSPSSLLEDAK	S595	0.979	0.159
	v-akt murine thymoma viral oncogene homolog 1	AKT1	SGSPpSDNSGAEEMEVSLAKPK	S126	0.97	0.014
			pSGSPSDNSGAEEMEVSLAKPK	S122	1.061	0
	v-akt murine thymoma viral oncogene homolog 2	AKT2	CGpSPSDSSTTEEMEVAVSK	S64	0.815	0
	v-raf murine sarcoma viral oncogene homolog B1	BRAF	SNPKpSPQKPIVR	S151	0.918	0.024
			ALQKpSPGPQR	S419	0.457	0
	v-raf-1 murine leukemia viral oncogene homolog 1	RAF1	RApSDDGKLTDPSK	S43	1.995	0
	v-src sarcoma (Schmidt-Ruppin A-2) viral oncogene homolog (avian)	SRC	pSLEPAENVHGAGGGAFPASQTPSKPASADGHR	S17	1.021	0
mTOR signaling pathway	3-phosphoinositide dependent protein kinase-1	PDPK1	ANpSFVGTAQYVSPELLTEK	S114	1.042	0.116
			ANSFVGpTAQYVSPELLTEK	T118	0.783	0
	eukaryotic translation initiation factor 4E binding protein 1	EIF4EBP1	NpSPVTKpTPPR	S65; T70	2.082	0
			NSPVTKpTPPR	T70	0.699	0
			FLMECRNpSPVTK	S65	1.68	0.371
	eukaryotic translation initiation factor 4E family member 2	EIF4E2	FDALKDDDpSGDHDQNEENSTQK	S13	0.973	0
	protein kinase, AMP-activated, alpha 1 catalytic subunit	PRKAA1	SIDDEITEAKpSGTATPQR	S486	0.798	0
			HTLDELNPQKpSK	S397	0.673	0.104
	regulatory associated protein of MTOR, complex 1	RPTOR	GVHIHQAGGpSPPASSTSSSSLTNDVAK	S719	1.218	0.266
			VLDTSSLTQSAPApSPTNK	S705	1.58	0.215
	ribosomal protein S6 kinase, 90kDa, polypeptide 1	RPS6KA1	AENGLLMpTPCYTANFVAPEVLKR	T573	5.033	0
			KAYpSFCGTVEYMAPEVVNR	S221	0.869	0
			KAYSFCGpTVEYMAPEVVNR	T225	2.214	0
			GFpSFVATGLMEDDGKPR	S380	1.36	0
	ribosomal protein S6 kinase, 90kDa, polypeptide 3	RPS6KA3	AENGLLMpTPCYTANFVAPEVLKR	T577	5.033	0
			KAYpSFCGTVEYMAPEVVNR	S227	0.869	0
			KAYSFCGpTVEYMAPEVVNR	T231	2.214	0
	ribosomal protein S6 pseudogene 25; ribosomal protein S6; ribosomal protein S6 pseudogene 1	RPS6	LSpSLRApSTSK	S236; S240	11.989	0.847
			RLpSpSLRASTSK	S235; S236	29.983	0
			RLpSpSLRApSTSK	S235; S236; S240	30.024	2.01
			RLSpSLRApSTSK	S236; S240	13.113	1.535
	similar to eukaryotic translation initiation factor 4H; eukaryotic translation initiation factor 4B	EIF4B	SQpSSDTEQQSPTSGGGK	S497	1.129	0.15
			SQSSDTEQQpSPTSGGGK	S504	0.414	0
			pSPPYTAFLGNLPYDVTEESIK	S93	1.903	0.11
			SPPYpTAFLGNLPYDVTEESIK	T97	1.11	0.272
			SLENETLNKEEDCHpSPTSKPPKPDQPLK	S459	0.979	0
			pSLENETLNK	S445	1.638	0.056
			EEDCHpSPTSKPPKPDQPLK	S459	1.084	0.02
	tuberous sclerosis 2	TSC2	SSSpSPELQTLQDILGDPGDK	S1321	1.63	0
			SNVLLpSFDDTPEK	S923	0.873	0
	v-akt murine thymoma viral oncogene homolog 1	AKT1	SGSPpSDNSGAEEMEVSLAKPK	S126	0.97	0.014
			pSGSPSDNSGAEEMEVSLAKPK	S122	1.061	0
	v-akt murine thymoma viral oncogene homolog 2	AKT2	CGpSPSDSSTTEEMEVAVSK	S64	0.815	0
	v-raf murine sarcoma viral oncogene homolog B1	BRAF	SNPKpSPQKPIVR	S151	0.918	0.024
			ALQKpSPGPQR	S419	0.457	0
Glioma	SHC (Src homology 2 domain containing) transforming protein 1	SHC1	HGpSFVNKPTR	S29	0.891	0.023
			ELFDDPSpYVNVQNLDK	Y317	18.567	0
	SHC (Src homology 2 domain containing) transforming protein 3	SHC3	MQpSLDEPWTEEEGDGSDHPYYNSIPSK	S324	0.535	0
	calcium/calmodulin-dependent protein kinase II delta	CAMK2D	KPDGVKESTESSNTpTIEDEDVK	T337	1.448	0.052
			KPDGVKESTEpSSNTTIEDEDVK	S333	1.227	0.014
			QEpTVDCLKK	T287	0.976	0.048
			KPDGVKESTESpSNTTIEDEDVK	S334	1.316	0.201
			KPDGVKESTEpSSNTTIEDEDVK	S333	1.115	0
			KPDGVKESTESpSNTTIEDEDVK	S334	1.203	0
			KPDGVKEpSTESSNTpTIEDEDVK	S330; T337	1.464	0.046
			KPDGVKESpTEpSSNTTIEDEDVK	T331; S333	1.115	0
			KPDGVKEpSTESSNTTIEDEDVK	S330	1.217	0.022
			KPDGVKESpTESSNTTIEDEDVK	T331	1.234	0.093
			KPDGVKESpTESpSNTTIEDEDVK	T331; S334	1.496	0
			ESTESSNTpTIEDEDVK	T337	0.826	0.091
			KPDGVKEpSTESSNpTTIEDEDVK	S330; T336	1.324	0.076
			KPDGVKESTEpSSNpTTIEDEDVK	S333; T336	1.085	0
			KPDGVKESpTESSNTTIEDEDVK	T331	1.085	0
			EpSTESSNTTIEDEDVK	S330	0.927	0
			KPDGVKEpSTESSNTTIEDEDVK	S330	1.458	0.059
			KPDGVKESpTESSNTpTIEDEDVK	T331; T337	1.413	0.117
			NFpSAAKpSLLK	S315; S319	4.033	0
	epidermal growth factor receptor (erythroblastic leukemia viral (v-erb-b) oncogene homolog, avian)	EGFR	GSHQIpSLDNPDYQQDFFPK	S1166	0.538	0.063
	platelet-derived growth factor receptor, alpha polypeptide	PDGFRA	SLYDRPApSYK	S767	1.115	0.088
			DIMHDpSNYVSK	S847	1.434	0
	protein kinase C, alpha	PRKCA	VIpSPSEDRK	S319	0.991	0
			pTFCGTPDYIAPEIIAYQPYGK	T497	1.093	0.153
			STLNPQWNEpSFTFK	S226	1.276	0.458
			VISPpSEDRK	S321	0.991	0
			TFCGpTPDYIAPEIIAYQPYGK	T501	1.008	0
			TFCGTPDpYIAPEIIAYQPYGK	Y504	0.996	0.147
	protein kinase C, beta	PRKCB	pTFCGTPDYIAPEIIAYQPYGK	T500	1.093	0.153
			TFCGpTPDYIAPEIIAYQPYGK	T504	1.008	0
			NIDQSEFEGFpSFVNSEFLKPEVK	S660	0.568	0
			TFCGTPDpYIAPEIIAYQPYGK	Y507	0.996	0.147
	retinoblastoma 1	RB1	IPGGNIYIpSPLK	S807	1.069	0.333
	tumor protein p53	TP53	ALPNNTpSSSPQPK	S181	1.081	0
			ALPNNTSSpSPQPK	S183	0.939	0.123
			RALPNNTSSpSPQPK	S183	1.001	0.07
	v-akt murine thymoma viral oncogene homolog 1	AKT1	SGSPpSDNSGAEEMEVSLAKPK	S126	0.97	0.014
			pSGSPSDNSGAEEMEVSLAKPK	S122	1.061	0
	v-akt murine thymoma viral oncogene homolog 2	AKT2	CGpSPSDSSTTEEMEVAVSK	S64	0.815	0
	v-raf murine sarcoma viral oncogene homolog B1	BRAF	SNPKpSPQKPIVR	S151	0.918	0.024
			ALQKpSPGPQR	S419	0.457	0
	v-raf-1 murine leukemia viral oncogene homolog 1	RAF1	RApSDDGKLTDPSK	S43	1.995	0
Cell Cycle	CHK1 checkpoint homolog (S. pombe)	CHEK1	VTpSGGVSESPSGFSK	S280	7.499	0
	S-phase kinase-associated protein 1	SKP1	GKpTPEEIRK	T131	0.748	0.052
	S-phase kinase-associated protein 2 (p45)	SKP2	EEPDSENIPQELLSNLGHPEpSPPRK	S64	1.885	0
	SMAD family member 2	SMAD2	SSILPFpTPPVVK	T8	1.038	0
	anaphase promoting complex subunit 1; similar to anaphase promoting complex subunit 1	ANAPC1	NFDFEGSLpSPVIAPK	S688	1.555	0.068
	ataxia telangiectasia and Rad3 related; similar to ataxia telangiectasia and Rad3 related protein	ATR	RLpSSSLNPSK	S435	2.107	0
	budding uninhibited by benzimidazoles 1 homolog (yeast)	BUB1	pSPGDFTSAAQLASTPFHK	S596	2.119	0
	c-abl oncogene 1, receptor tyrosine kinase	ABL1	RPpSLPALHFIK	S16	1.362	0
	cell division cycle 2, G1 to S and G2 to M	CDK1	IGEGTpYGVVYK	Y15	1.246	0.135
	cell division cycle 25 homolog B (S. pombe)	CDC25B	SVpTPPEEQQEAEEPK	T314	1.266	0
			pSPSMPCSVIRPILK	S280	1.224	0
			RRpSVTPPEEQQEAEEPK	S312	1.242	0
			SKpSLCHDEIENLLDSDHR	S334	1.11	0.177
			pSVTPPEEQQEAEEPK	S312	1.266	0
	cyclin-dependent kinase 2	CDK2	IGEGTpYGVVYK	Y15	1.246	0.135
	cyclin-dependent kinase inhibitor 1B (p27, Kip1)	CDKN1B	TEENVSDGpSPNAGSVEQTPK	S178	0.788	0
	glycogen synthase kinase 3 beta	GSK3B	TTSFAESCKPVQQPSAFGpSMK	S25	1.033	0
	histone deacetylase 1	HDAC1	MLPHAPGVQMQAIPEDAIPEEpSGDEDEDDPDKR	S393	0.956	0.008
			MLPHAPGVQMQAIPEDAIPEEpSGDEDEDDPDK	S393	0.966	0
	histone deacetylase 2	HDAC2	MLPHAPGVQMQAIPEDAVHEDpSGDEDGEDPDK	S394	0.981	0
			MLPHAPGVQMQAIPEDAVHEDpSGDEDGEDPDKR	S394	0.949	0.031
	minichromosome maintenance complex component 2	MCM2	GLLYDpSDEEDEERPARK	S139	0.962	0.023
	minichromosome maintenance complex component 3	MCM3	RYpSDLTTLVAFPSSSVYPTK	S160	1.224	0.285
	minichromosome maintenance complex component 6	MCM6	EIESEIDpSEEELINK	S762	0.999	0.022
			MDLAAAAEPGAGpSQHLEVRDEVAEK	S13	0.846	0
	pituitary tumor-transforming 1; pituitary tumor-transforming 2	PTTG2	LFQLGPPpSPVK	S165	1.034	0.104
	retinoblastoma 1	RB1	IPGGNIYIpSPLK	S807	1.069	0.333
	similar to 14-3-3 protein epsilon (14-3-3E) (Mitochondrial import stimulation factor L subunit) (MSF L); tyrosine 3-monooxygenase/tryptophan 5-monooxygenase activation protein, epsilon polypeptide	YWHAE	AAFDDAIAELDTLpSEESYK	S210	1.031	0.269
	tumor protein p53	TP53	ALPNNTpSSSPQPK	S181	1.081	0
			ALPNNTSSpSPQPK	S183	0.939	0.123
			RALPNNTSSpSPQPK	S183	1.001	0.07
	tyrosine 3-monooxygenase/tryptophan 5-monooxygenase activation protein, zeta polypeptide	YWHAZ	TAFDEAIAELDTLpSEESYK	S207	1.064	0.287
			TAFDEAIAELDpTLSEESYK	T205	1.422	0.087
ahttp://david.abcc.ncifcrf.gov/home.jsp
