# Supplementary material for: Phosphoproteome of Human Glioblastoma Initiating Cells Reveals Novel Signaling Regulators Encoded by the Transcriptome
Source: PLoS One. 2012 Aug 17;7(8):e43398. doi: 10.1371/journal.pone.0043398 (PMC3422224; doi:10.1371/journal.pone.0043398)
Supplement: Table S5 — Detailed information on the novel phosphopeptides identified from NCBI RefSeq human mRNA database. (XLSX) [file pone.0043398.s008.xlsx]

## Sheet: Supp Table2
Table S5. Detailed information on the novel phosphopeptides identified from NCBI RefSeq human mRNA database.
aEvaluation of the phosphorylated sites was conductd on the basis of the threshold of above 75% phosphoRS site probabilities, which were calculated by Proteome Discover (ver. 1.3; Thermo Fisher Scientific).
RefSeq ID	Description	Peptide Sequence	Position on RNA	Known Protein-coding Sequence	Number of Phospho Sites	Phospho Sitesa	Other Modifications	SILAC Ratio (Lys6/Lys0)	Observed m/z	Charge	Number of Missed Cleavages	Mass Error [ppm]	Mascot Score	Exp Value	Activation Type
XR_017086.3	PREDICTED: Homo sapiens supervillin-like (LOC645954), miscRNA	GLASPTAITPVASAICGK	592..645		1	S4	C16(Carbamidomethyl); K18(Label)	4.068	900.457	2	0	0.12	84	1.09147e-06	HCD1
		GLASPTAITPVASAICGK	592..645		1	S4	C16(Carbamidomethyl); K18(Label)	2.738	900.457	2	0	0.26	82	1.65438e-06	CID1
		GLASPTAITPVASAICGK	592..645		1	S4	C16(Carbamidomethyl); K18(Label)	6.606	900.458	2	0	0.6	76	5.64574e-06	HCD1
		GLASPTAITPVASAICGK	592..645		1	S4	C16(Carbamidomethyl); K18(Label)	4.068	900.459	2	0	1.95	66	5.92306e-05	HCD1
		GLASPTAITPVASAICGK	592..645		1	S4	C16(Carbamidomethyl); K18(Label)	4.068	900.456	2	0	-1.3	60	0.000274092	HCD1
		GLASPTAITPVASAICGK	592..645		1	S4	C16(Carbamidomethyl); K18(Label)	2.529	900.456	2	0	-0.96	50	0.00255364	HCD2
RefSeq ID	Description	Peptide Sequence	Position on RNA	Known Protein-coding Sequence	Number of Phospho Sites	Phospho Sitesa	Other Modifications	SILAC Ratio (Lys6/Lys0)	Observed m/z	Charge	Number of Missed Cleavages	Mass Error [ppm]	Mascot Score	Exp Value	Activation Type
NM_020134.3	Homo sapiens dihydropyrimidinase-like 5 (DPYSL5), mRNA	SISEENMLANSASVR	141..185	159..1853	1	S3	M7(Oxidation)		852.369	2	0	-0.46	62	0.000134174	CID2
		SISEENMLANSASVR	141..185	159..1853	1	S3	M7(Oxidation)		852.369	2	0	-0.03	60	0.000227176	CID2
		SISEENMLANSASVR	141..185	159..1853	1	S3	M7(Oxidation)		852.369	2	0	-0.39	59	0.000307597	CID2
		SISEENMLANSASVR	141..185	159..1853	1	S3	M7(Oxidation)		852.369	2	0	-0.32	58	0.000320738	CID2
		SISEENMLANSASVR	141..185	159..1853	1	S3	M7(Oxidation)		852.369	2	0	-0.32	58	0.000320738	CID2
		SISEENMLANSASVR	141..185	159..1853	1	S3	M7(Oxidation)		852.369	2	0	-0.39	58	0.000368113	CID2
		SISEENMLANSASVR	141..185	159..1853	1	S3	M7(Oxidation)		852.369	2	0	-0.1	55	0.000763787	CID2
		SISEENMLANSASVR	141..185	159..1853	1	S3	M7(Oxidation)		852.369	2	0	-0.1	55	0.00077978	CID2
		SISEENMLANSASVR	141..185	159..1853	1	S3	M7(Oxidation)		852.369	2	0	-0.24	53	0.00127122	CID2
		SISEENMLANSASVR	141..185	159..1853	1	S3	M7(Oxidation)		852.369	2	0	0.04	44	0.0102043	CID2
		SISEENMLANSASVR	141..185	159..1853	1	S3	M7(Oxidation)		852.369	2	0	0.04	44	0.0102043	CID2
RefSeq ID	Description	Peptide Sequence	Position on RNA	Known Protein-coding Sequence	Number of Phospho Sites	Phospho Sitesa	Other Modifications	SILAC Ratio (Lys6/Lys0)	Observed m/z	Charge	Number of Missed Cleavages	Mass Error [ppm]	Mascot Score	Exp Value	Activation Type
NM_017921.2	Homo sapiens nuclear protein localization 4 homolog (S. cerevisiae) (NPLOC4), mRNA	GSSPEAGAAAMAESIIIR	153..206	183..2009	1	S3			905.924	2	0	0.42	97	5.34458e-08	CID2
		GSSPEAGAAAMAESIIIR	153..206	183..2009	1	S3			905.924	2	0	-0.46	91	2.32649e-07	CID2
		GSSPEAGAAAMAESIIIR	153..206	183..2009	1	S3			905.924	2	0	0.28	87	5.18369e-07	CID1
		GSSPEAGAAAMAESIIIR	153..206	183..2009	1	S3			905.924	2	0	0.28	87	5.18369e-07	CID1
		GSSPEAGAAAMAESIIIR	153..206	183..2009	1	S3	M11(Oxidation)		913.92	2	0	-1.21	86	6.14763e-07	CID2
		GSSPEAGAAAMAESIIIR	153..206	183..2009	1	S3			905.925	2	0	0.69	84	1.02221e-06	HCD1
		GSSPEAGAAAMAESIIIR	153..206	183..2009	1	S3			905.925	2	0	0.69	84	1.02221e-06	HCD1
		GSSPEAGAAAMAESIIIR	153..206	183..2009	1	S3			905.925	2	0	1.29	80	2.45091e-06	HCD1
		GSSPEAGAAAMAESIIIR	153..206	183..2009	1	S3	M11(Oxidation)		913.921	2	0	0.06	71	2.15635e-05	CID2
		GSSPEAGAAAMAESIIIR	153..206	183..2009	1	S3			905.924	2	0	0.15	71	2.27639e-05	HCD2
		GSSPEAGAAAMAESIIIR	153..206	183..2009	1	S3			905.924	2	0	0.35	68	4.53924e-05	HCD1
		GSSPEAGAAAMAESIIIR	153..206	183..2009	1	S3			905.924	2	0	0.35	68	4.53924e-05	HCD1
		GSSPEAGAAAMAESIIIR	153..206	183..2009	1	S3			905.926	2	0	2.17	55	0.000712176	HCD1
		GSSPEAGAAAMAESIIIR	153..206	183..2009	1	S3			905.926	2	0	2.17	55	0.000712176	HCD1
		GSSPEAGAAAMAESIIIR	153..206	183..2009	1	S3			604.286	3	0	1.08	51	0.0021208	HCD1
		GSSPEAGAAAMAESIIIR	153..206	183..2009	1	S3			604.286	3	0	1.08	51	0.0021208	HCD1
